# Supplementary material for: CD40LG and GZMB were correlated with adipose tissue macrophage infiltration and involved in obstructive sleep apnea related metabolic dysregulation: Evidence from bioinformatics analysis
Source: Front Genet. 2023 Feb 27;14:1128139. doi: 10.3389/fgene.2023.1128139 (PMC10009156; doi:10.3389/fgene.2023.1128139)
Supplement: Supplementary file 1 [file Table1.XLS]

Names	total	elements
DGEs immue_genes	122	NMBR
		HLA-DRB5
		A2M
		HSPA1L
		SSTR2
		BIRC5
		GKN1
		PSMD11
		PPBP
		CNTFR
		CRP
		EPGN
		AP3B1
		IL5RA
		PSMD5
		ACVR2A
		KLRC1
		MANF
		IL23A
		AMELX
		EGF
		HLA-DOA
		TNFRSF17
		LGR5
		IL13RA1
		FGF12
		HNF4G
		ESR1
		CD72
		OSTN
		GSK3B
		APOM
		NR2F2
		CXCL17
		ANGPTL1
		FSHB
		BPIFB4
		INSL6
		CHGB
		UBR1
		FAM3C
		EIF2AK2
		CCL23
		ERAP2
		IFNE
		BPIFB1
		PPP3CB
		IL4
		CTSE
		C5AR2
		GZMB
		MC2R
		LMBR1L
		PTH
		ARG2
		TSLP
		CCL5
		NFYB
		ACTA1
		IL12B
		FCER1G
		AKT3
		IL1R1
		TRIM5
		TDGF1P3
		ESM1
		IL26
		SEMG1
		PLAU
		DCK
		RXRA
		TBK1
		PRL
		DEFB116
		PTGDR
		ANGPTL3
		OSMR
		SLC40A1
		S100A5
		SOS2
		ANGPTL7
		CHGA
		CXCL8
		ABCC4
		S100G
		IL13RA2
		ACKR4
		CHUK
		CCL20
		GBP2
		ARRB1
		TNFSF18
		PPIA
		PMCH
		RXFP1
		MR1
		S100A11
		TLR3
		IFNA16
		XCL2
		PPARA
		TXK
		FGF7
		UTS2
		COLEC10
		IL2
		PRTN3
		IFNA13
		DEFB126
		CCL28
		IL22RA1
		UBXN1
		PSMD1
		IL33
		NFKBIE
		FABP12
		PSME3
		TSHB
		NRG1
		IL2RB
		CD40LG
		CSF2
DGEs	1894	FSTL1
		RIT2
		TMEM216
		DLG1
		PP12613
		ABRA
		NPHP3-ACAD11///NPHP3
		MT1B
		A4GNT
		ANKRD36B
		ZNF564///ZNF490
		ZNF646
		OR2K2
		BRIX1
		G3BP1
		HSD17B2
		LMAN1
		DNAJA1P5
		POLK
		UBE2G1
		SUMO1
		MMP7
		CSTF1
		OR2W1
		C15orf48
		C18orf12
		LOC100130331
		C4orf22
		RPA4
		PARN
		LOC93622
		SYCP3
		CHD9
		PAPOLA
		CABS1
		FER1L6-AS1
		LYAR
		TTC37
		ADAM7
		OSBPL8
		FER1L5
		TMEM174
		SNORD37
		SCYL3
		ROPN1B///ROPN1
		ZNF718
		DMC1
		SLC22A2
		OR7A17
		FUNDC2P2
		ATG2B
		UFSP1
		MIR133A1HG///MIR133A1
		ACTR8
		KIAA1210
		OR10X1
		RIOK1
		HOOK3
		EIF4G3
		ACTR10
		LIPN
		OR8D4
		CNBD2
		TGM7
		SDAD1
		IQCF2
		VKORC1
		AGBL4
		ATL2
		A1CF
		KPNA3
		ZCRB1
		RHOC
		SNORD116-22///SNORD116-21///SNORD116-20///SNORD116-18///SNORD116-17///SNORD116-16///SNORD116-15///SNORD116-14///SNORD116-19///SNRPN
		OR6C1
		SPATA1
		OR8J1
		TAS2R39
		SNORA61///SNHG12
		VWA5A
		STK17A
		HTR7
		SNORD28
		BBS7
		NAT8L
		ZDHHC6
		KLK8
		ALX1
		DUSP4
		EXOSC7
		SNORA15
		RBMY1J///RBMY1E///RBMY1D///RBMY1B///RBMY1A3P///RBMY1F///RBMY1A1
		TTTY11///TTTY11
		BSPH1
		GSG2
		USP14
		DSTN
		ST8SIA4
		ZNF484
		CTCFL///SP100///HMGB1
		SLC6A15
		PDE6C
		ULK4
		BTN3A1
		KRTAP19-1
		THAP12
		ZNF25
		ASCC1
		PPM1K
		NFE4
		MCU
		SRSF11
		TMEM120B
		SLC24A5
		KLHL41
		CDH10
		SPZ1
		RWDD4
		TEX43
		ZNF284
		UBXN4
		SF3B6
		C1orf168
		NPM1
		XRN2
		RSRC1
		RPL23AP87///RPL23AP82///RPL23AP7
		FBXO24
		FLJ42627
		C11orf72
		RPL17-C18orf32///C18orf32
		SEC23IP
		SNX6
		CCNB3///BCOR
		FYB
		RAG1
		PKD1P6-NPIPP1///NPIPA8///NPIPA7///NPIPA5///NPIPB5///NPIPA2///NPIPA3///NPIPB4///PKD1P1///PDXDC2P///NPIPB3///NPIPA1///NPIPB5///NPIPB4///NPIPB3
		ZNF737///ZNF737
		SLC17A3
		SNORD105
		FNDC8
		CYP1A1
		OGFOD2
		BRK1
		SPATA31A5///SPATA31A3///SPATA31A1///SPATA31C2///LOC642943///SPATA31C1///SPATA31A6///SPATA31A7
		FSIP1
		MAPRE1
		PCDH18
		SLED1
		SENP7
		ATG10
		APPBP2
		CCDC181
		METTL21A
		POF1B
		MAPK10
		HIST1H2BL
		NBPF25P///NBPF19///NBPF20///NBPF10///NBPF8///NBPF9///NBPF15///NBPF11///NBPF12///NBPF3///NBPF1///NBPF14
		TMEM87B
		VDAC3///VDAC3
		LAMB4
		STX19
		GNG12
		LINC00272
		C12orf4
		SULT1C2
		KDELC1
		SPG20
		CAPN12
		SLC35A5
		SLC22A16
		MIS18BP1
		PKHD1
		FAM46D
		INPP5J
		LRRC37A2///LRRC37A6P///LRRC37A3///LRRC37A4P///LRRC37A///LRRC37A2
		ARL6IP6
		DHX15
		CNOT6
		PRRG1
		ARPC3
		YIPF7
		UGT2B4
		PKIB
		SNORD115-44///SNORD115-43///SNORD115-41///SNORD115-40///SNORD115-39///SNORD115-36///SNORD115-29///SNORD115-26///SNORD115-25///SNORD115-22///SNORD115-20///SNORD115-19///SNORD115-18///SNORD115-17///SNORD115-16///SNORD115-13///SNORD115-12///SNORD115-11///SNORD115-9///SNORD115-7///SNORD115-5///SNORD115-3///SNORD115-2///SNORD115-1///SNRPN
		OR8G2
		APOBEC3B
		ABCC11
		GNB4
		ALDH1L2
		FXN
		RBM44
		CCDC172
		MMP27
		MIR122
		CYP3A4///CYP3A4
		SF3A3
		SPG11
		VN1R4
		SLC3A1
		UBE2W
		LINC01558
		ANXA2P2
		RTN4RL1
		GATA1
		CSRP3
		SMAD5-AS1
		MYLK2
		ATP6V1C1
		VAMP4
		GAGE10///GAGE12D///GAGE8///GAGE12F///GAGE2A///GAGE12H///GAGE12E///GAGE12C///GAGE12J///GAGE12G///GAGE13///GAGE2E///GAGE6///GAGE2C
		SPATA19
		RPS21
		OR5H15///OR5H14///OR5H6///OR5H1
		GLYATL2
		RGSL1
		MKRN9P
		CYP4A22
		OR5F2P
		UNC5CL
		C16orf71
		BIVM-ERCC5///BIVM
		MITD1
		POTEB3///LOC102723502///POTEB///LOC100288966///POTEB2///POTEF///POTEJ///POTEM///POTEE///POTEKP///POTEG///POTEC///POTED///POTEH
		IDS
		OR2B2
		SH3D19
		OR5K1
		LIPI
		CCL11///CCL11
		FAM71F1
		LAMB3
		KCNJ6
		FSTL5
		RNF182
		NCOA3
		VMP1
		ZNF146
		SPCS3
		ZNF487
		CASC4
		YWHAH
		ATP6AP1L
		RDX
		LIN28B
		APBA2
		HSP90B2P
		HDDC2///HDDC2
		LOC100131497
		LOC100132147///LOC440570
		GRHL1
		FAM114A2
		COL23A1
		MAGEC1
		SEC13
		PTGES2-AS1
		NHLH2
		CPVL
		OR6W1P
		BRCC3
		CCL2///CCL2
		TLK1
		TIGD2
		FAM9B
		TUBA1A
		ZNF271P
		C1orf100
		NXF4
		POLR3G
		SNRPC
		NAIP
		SSMEM1
		OVCH2
		LOC645261
		SERPINB13
		THY1
		MIR16-2
		SLC38A9
		EPHA7
		C5orf46
		FHIT
		RBM7
		RNU6-501P
		SLC39A9
		LOC101929773///UGT2B28///UGT2B11///UGT2B17///UGT2B10///UGT2B7///UGT2B4
		RAB5A
		RHCE
		KANK3
		ATG7
		LOC101929950///LOC440434///NPEPPS
		OR8K1
		SULT1C3
		ENKUR
		SMCO2
		CASP14
		FAM131C
		EPS15
		MZT2B///PHGDH
		KRTAP26-1
		RGS8
		OR2M2
		SPAG6
		TRPA1
		FAM81B
		CCDC60
		THOC7
		TAS2R7
		NF1
		ERVFRD-2
		PLRG1
		POM121C///POM121
		MAP4K3
		C6orf52
		ATP6V1A
		EFCAB5
		GCM1
		STK3
		ELF1
		KCNV2
		CYP2C9
		CNOT7
		OR51S1
		SNORD116-9///SNORD116-7///SNORD116-5///SNORD116-3
		ZNF468
		C1GALT1
		FMO9P
		DKK4
		TMEM72
		NPIPB9///NPIPB5///NPIPB6///NPIPB3
		MEIOB
		ZNF136
		ANP32A
		MGP
		UBE2Q2
		PCDH15
		ANKRD20A8P///ANKRD20A4///ANKRD20A2///ANKRD20A3///ANKRD20A5P///ANKRD20A1
		UGT2A3
		DPY19L3
		FTH1P5///FTH1P3///FTH1
		ACE2
		SYT14P1
		SEL1L2
		LUZP2
		ANAPC1
		KIAA1024L
		DICER1-AS1
		DMTF1
		CLCA3P
		SCFD1
		CALCOCO2
		SPINT4
		TTTY2B///TTTY2///TTTY2
		ZNF542P
		DLEU2
		LINC01597///FAM27B
		TDRD9
		C7orf72
		DSC1
		FLJ42393
		OR10A6
		LYZL6
		LINC00527
		RCN1
		EPB41L3
		BCL6
		WSB1
		CLLU1
		RAB25
		MORC1
		FAM96A
		ZNF780B
		ZIC3
		OR1L8
		CEP72
		SPERT
		SNRNP48
		TXNDC12
		SPDYA
		SNORD115-38
		PIH1D3
		CERS3
		TOMM22
		GGT6
		PIGK
		CCNA2
		PLS3
		RNU5D-1
		VWA3A
		DPRX
		ABCA12
		PLOD2
		SNORD51
		RPAP1
		BOLA2-SMG1P6///LOC101060386///SMG1P3///BOLA2B///SMG1P1///SMG1P5///BOLA2///SMG1P2///SMG1
		ZFAND6
		GBX2
		MFSD14B
		LOC728024
		GYG2
		BROX
		SLC25A39
		BNIPL
		PIGT
		CHD1L
		C9orf135
		DUSP10
		WDR82
		TRMT11
		TPM3P9
		TREML2
		LRRC39
		FILIP1
		MMP1
		FBXO7
		LINC01152
		IFT140///IFT140
		ATXN3L
		TWSG1
		ANAPC10
		LOC148696
		TRIM16
		STMN1
		PPIAP30///PPIAL4C///PPIAL4A///PPIAL4G///PPIA
		MYOCD
		FLJ44477
		MORC2-AS1
		CHMP4C
		SMARCA1
		EPCAM
		CD109
		ZNF846
		XKR3
		BANF1
		OR7D2
		SLCO6A1
		ADAD1
		SLC25A24
		KRTAP13-2
		KLHDC1
		EIF5AL1///EIF5A
		MS4A3
		DPPA2
		C16orf78
		ARMC2
		ATG4A
		TCTN3
		SRRM1
		RAD21L1
		TRIP11
		TAAR6
		LOC100507388
		ECT2
		PCDHB6
		SYN2
		7-Sep
		ASPN
		MIPEP
		SERPINB11
		BEST3
		VNN3
		ARHGDIB
		SNORA70///RPL10
		UCHL3
		HFM1
		GCSAM
		RWDD2B
		CLNK
		CNBD1
		MTUS2
		EMCN
		ZNF676
		ASB11
		COPB2
		VPS35
		BRI3BP
		ASB4
		C10orf55
		ZFP62
		LUM
		CFAP47
		LINC01554
		SLC7A13
		GLO1
		FAM126A
		TRPM7
		NT5C2///NT5C2
		NKAIN1
		OCEL1
		SNORD76///GAS5
		ATP11B
		ALOX12
		NUCKS1
		PRR23C
		RSPH10B2///RSPH10B
		SPIN2A
		FSD2
		RPE
		ADGB
		HEATR5A
		PPIH
		ZNF385C
		OR5V1///OR11A1
		IFNA21///IFNA17///IFNA14///IFNA13///IFNA10///IFNA6///IFNA1
		ZFAND1
		LINC00680-GUSBP4///LOC100133050///GUSBP9///GUSBP1///GUSBP3///GUSBP2///SMA5///SMA4///GUSBP3///SMA5///SMA4
		C3orf49
		YAE1D1
		MYL12B
		SHE
		SRP14
		MIR301A
		BUB1B-PAK6///PAK6
		HHEX
		GTF2H1
		SLC5A7
		SLC31A1
		EXD1
		C14orf39
		ACY1
		GLRA1
		SYCP2L
		ADAM29
		KLHL1
		C9orf153
		OR51B4
		BMP5///BMP5
		HMGN2
		C6orf163
		CES3
		SPATA31D1///SPATA31D3///SPATA31D4///SPATA31D5P
		ANXA10
		SNORA41
		TFB1M
		SPANXN5
		ATPIF1
		OR8H1
		TLR10
		OR6C2
		REG1CP
		API5
		TAS2R42
		C19orf18
		TRIM49D2///TRIM49D1///TRIM48
		THUMPD3
		SAMHD1
		KATNBL1P6///KATNBL1
		ASIC5
		PAX6
		NPIPB9///NPIPB5///NPIPB6///PDXDC2P///NPIPB3
		SCARNA9L
		GYS2
		SNORD54
		MDM2
		ZDHHC3
		IZUMO1
		MAP3K15
		ARHGAP1
		HSP90AB6P
		EEF1D
		TFAP4
		MIR130A
		OR2H2
		PGAP1
		C1QTNF3-AMACR///C1QTNF3
		MSRB2
		FSCN1
		TTTY7B///TTTY7
		OR4C3
		ANAPC1P1///LOC285074///ANAPC1
		NUDT8
		GCSAML
		PCNP
		ATP5G3
		TRAPPC11
		UBQLN3
		RMDN1
		NPHS2
		RPS3A
		C9orf172
		PPIAL4C///PPIAL4A///PPIAL4G///PPIA
		CFL2
		LOC400002
		BTBD1
		LEPROT///LEPR
		CFAP53
		DIABLO
		CENPW
		POU6F2
		TTC8
		AGL
		MIR99AHG
		TCEB1
		F13B
		KRT20
		AKR1D1
		RNU5E-1
		STK31
		DIAPH2-AS1
		KIRREL2
		LINC00304
		BRWD1-IT2
		HSD3B2
		AKAP3
		ROS1///LRIG3///SLC34A2///ROS1
		PNLIP///COL1A2
		IARS
		CCNT1
		ARHGEF4
		CCDC17
		DYNLL1
		DEGS1
		ARHGAP29
		DENND6A
		PPP2R2A
		SNORD115-27
		OR4S2
		TMEM167A
		PLCZ1
		CHRNB3
		DNAAF2
		COMP
		ANAPC1P1///ANAPC1
		GIF
		PLEKHH1
		TAAR2
		VAMP5
		COL6A5
		TRNT1
		LINC00994
		MYB///MYB
		NSUN6
		FAM206A
		HYAL4
		KIF27
		SLC16A4
		BRDT
		PLAC1
		CSN1S2AP
		MMP26
		CALN1
		PPP1CB
		ERBIN
		SNORD116-24
		PCMTD1
		LOC100128310
		FER
		GSPT1
		GTF2B
		PATE1
		LINC00598
		OR6C75
		SSR2
		TTC29
		TRY2P
		EXTL2
		OR1C1
		TMEM74B
		SYT11
		OR2A25
		LINC00935
		IST1
		KIAA0895
		CLPX
		ID2
		RB1
		DHX29
		HTATSF1
		DNAH10
		ERLIN1
		GPX8
		REPS1
		GLRX
		HIST1H2BK
		TM9SF2
		PDHX
		LOC646358///DNAJB14
		ZNF720
		VSTM2A
		CEBPA-AS1
		CCDC173
		ADAM18
		SOX1
		SRPX
		BRE
		FAM9A
		MAPRE2
		PKD1L3
		OGFOD1
		MICU2
		TFPI
		MECOM
		HAT1
		TSHR///TSHR
		MIR516B1
		CAMTA2
		TMEM87A
		ZNF204P
		SCG3
		ESCO2
		RBMY1J///RBMY1E///RBMY1D///RBMY1B///RBMY1A3P///RBMY1F///RBMY2FP///RBMY1A1
		TIPRL
		OR5B17
		MCF2
		GPR85
		C20orf203
		RAP2A
		TYR
		ATP6AP2
		RGPD2///RGPD6///RGPD8///RGPD3///RGPD1///RGPD4///RGPD5///RANBP2
		HEXA-AS1
		DNAH8
		ICAM3
		TMEM262
		ADAP2
		LMO7DN
		LGALS13
		TMEM123
		SFTPC
		LENG1
		PPP6C
		LRRIQ1
		CDH7
		MIR140
		C2orf68
		PRIMPOL
		SYPL1
		TMEM78
		SLC39A10
		PDIA6
		PNLIPRP3
		ZMYM2
		UPRT
		ZNF252P-AS1
		PPIP5K2
		LINC00479
		GTF2I
		C2orf15
		PALD1
		ZNF32
		FBXL3
		RRN3P1///RRN3P2///RRN3
		PLPP1
		CCDC54
		OR8H2
		TRIML2
		CTRL
		TBC1D15
		SMCO3
		QRFPR
		SNHG3///SNORA73A
		RFPL4A
		MEI1
		TRIML1
		FAM170A
		CELSR2
		LZIC
		WDR48
		RPL23AP53///RPL23AP87///RPL23AP82///RPL23AP7
		C12orf56
		ADRB3
		PTRH2
		DOC2B
		ANXA2P1
		TMEM50A
		KRT25
		ADAM3A
		ABCB11
		SCARNA7
		ELMSAN1
		NMU
		AZI2
		LOC105379252///FAM95B1///FAM95A
		PLA2G16
		RAB1A
		MIR520C///MIR520B
		CNIH1
		SMARCAD1
		NFXL1
		ZIM3
		USO1
		WFDC10B
		OR4Q3
		MRPL42
		MROH6
		SNORD116-9///SNORD116-8///SNORD116-6///SNORD116-3
		SUN3
		PCBP2
		RBP3
		MUC13
		TMEM167B
		HAX1
		NSUN7
		RNF8
		BMX
		MMADHC
		UBE2V1
		SNRPB2
		OR9H1P
		PMS1
		EIF3E
		ZMPSTE24
		RAB10
		TOP2B
		OR2M3
		NPVF
		CTSO
		ZNF847P
		SFT2D2
		DEK
		SNORD13P3
		ZNF823
		TPST1
		SREBF1
		IDE
		DCN
		OCM///OCM2
		PLVAP
		NINJ1
		EFR3A
		CFAP100
		RAB18
		TMPRSS12
		BREA2
		FBXO6
		ANXA7
		TMEM184C
		HACD4
		PGAM2
		ZC3H15
		DPPA4
		SLC25A31
		PGAM4///PGAM1
		PSG11
		FZD4
		TMLHE
		PDIA3P1///PDIA3
		TMEM256-PLSCR3///TMEM256///TNK1
		RBM25
		CASP4
		OR4L1
		PMCHL1
		MACROD2
		MTX2
		GLB1
		OR2T6
		MAJIN
		STMN2
		FAM71D
		P4HA1///P4HA1
		THUMPD3-AS1
		ERGIC2
		REG3A
		PARP9
		MMP10
		KRTAP13-1
		DYNLT3
		TEX11
		OMG
		RCC1L
		LOC400692
		ZNF486
		H19///RPS12
		CCDC148
		MTFR1L
		MEP1B
		SNORD115-32
		EEA1
		SUMO4///SUMO2
		H3F3AP4///H3F3A
		HSBP1
		ARL5A
		ADAM2
		TBC1D8B
		ZNF776
		HEPACAM
		USP8
		NBPF7
		SI
		TEX15
		MYBPC2
		ARL8B
		RCN2
		CAPZB
		VPS45
		NDUFA5
		OR6C3
		COL12A1
		LYPLAL1
		ZNF280D
		LOC100128233
		TRUB2///TRUB2
		FRG2C///FRG2EP///FRG2///FRG2B
		PGBD4
		PSD3
		ART5
		AGR2
		LTA4H
		LOC101059935///ANKRD20A8P
		VPS8///VPS8
		ADGRE1
		ZNF224
		ARL6
		MEF2C
		MGC20647
		PSPH
		LOC100288208
		TBC1D19
		LTV1
		SLC30A9
		ACTR3
		IQCJ-SCHIP1///SCHIP1
		PRCP
		PDE6A
		SPINK1
		ORC3
		SLFN14
		ATRX
		UBTFL1
		OR1L6
		MYO1B
		HPN
		VAMP8
		MGAM2
		C12orf42
		14-Sep
		SNORD115-48
		MIR146A
		LILRA4
		RIDA
		ADD3
		MAATS1
		RAP1A
		C2orf73
		FBXO16
		MATR3
		LINC00308
		BTLA
		NBEAL1
		TEX36
		CLGN
		TIA1
		TCP11X2///NXF2B///NXF2///NXF5///NXF2B///NXF2
		METTL23
		LOC100287166
		RECQL
		HMGB3
		TOPBP1
		CPSF4L
		POLG2
		ERC2-IT1
		GABARAP
		TUG1
		ARL1
		EXOC5
		SYNPO2
		CLRN1
		LOC55338
		LINC00680-GUSBP4///LOC100133050///GUSBP9///GUSBP1///GUSBP3///LOC653080///GUSBP2///GUSBP11///SMA5///SMA4///GUSB///GUSBP3///SMA5///SMA4
		UGT3A1
		DSCR8
		CYLC2
		RPL41///RPL41
		LMNTD1
		TRIM49C///TRIM49B///TRIM49
		C19orf53
		BMS1P4///BMS1P6///BMS1P5///AGAP11///BMS1///AGAP11
		CDH13
		POTEF///POTEJ///POTEM///POTEE///POTEKP
		FBP2
		OR1E1
		GK2
		MAB21L3
		AKR1B10
		DDX19B
		MIR135A2
		AIDA
		ZNF506
		RTL1
		FARSB
		ASCC3
		ZYG11A
		PSMA1
		ACTL6A
		TMEM60
		CSN3
		ARL14
		RFWD2
		ARPP21
		SLC44A2
		PMS2P9///PMS2P7///PMS2P6///DTX2P1-UPK3BP1-PMS2P11///LOC441259///PMS2///PMS2P3///PMS2P5///PMS2P2///PMS2P1///PMS2P6///PMS2P3///PMS2P2///PMS2P1
		C7orf69
		ZNF277
		ODF1
		NBPF22P
		ADAM5
		WFDC5
		SCARNA9
		COG6
		PAIP2
		CSGALNACT2
		SMN2///SMN1
		CALML4
		TMEM45A
		GJB6
		POU1F1
		RERG
		CHMP5
		DAP3
		DAB1
		SPO11
		DSTNP2
		ANXA13
		ULK4P1///CHRFAM7A///CHRNA7
		DCBLD2
		RBBP9
		RPL7L1
		SYT10
		SKP1
		ZBTB38
		LINC00461///MIR9-2
		DAOA-AS1
		SNTG1
		CAPZA2
		ANKRD35
		TBC1D5
		HRH4
		THOC2
		CASP10
		DACT3
		MFAP3
		EXOC6B
		LINC01556
		AKAP14
		TAF7L
		YWHAE
		ARMC1
		KIFAP3
		BTN3A2
		MOSPD2
		LMBRD1
		COMMD2
		CCDC26
		LGALS17A
		PLSCR2
		CLEC2B
		CEP170B
		DTX3L
		SNORD115-2
		SCRN2
		RNF17
		ZNF8
		IPO8
		INSC
		SKP2
		PART1
		NOVA2
		WDR43
		MATN1-AS1
		PKLR
		C12orf50
		UBLCP1
		KIAA1143
		MAEL
		C6orf203
		UHRF2
		ARF4
		NKRF
		OR5K3
		MIR215
		SH3GLB1
		SLC12A6
		HMGN3
		EFHD1
		MRPL48
		SNORD1A
		AMZ2P1
		URI1
		C12orf76
		ITM2B///ITM2B
		USP16
		NDST4
		COPZ1
		LOC100132014
		RAB41
		RAB14
		COG8///PDF
		TSEN15
		ZNF761///ZNF525///ZNF845///ZNF765
		LETM1
		PCP4L1
		COMMD7
		CAMK2D
		USP10
		F9
		C1orf123
		CNGB3
		CCHCR1
		OR10G7
		CELF6
		MED8
		WDR75
		ADCY5
		HMCN1
		FKBP14
		SCARNA4
		RNVU1-3
		CCDC186
		PRKD3
		APOB
		OR13C4
		BNIP2
		FAM135A
		CCDC83
		FAM27B
		HAL
		GPR151
		ATP7A
		GPR22
		CCL15-CCL14///CCL15///CCL14
		ZNF705B///ZNF705G///ZNF705D///ZNF705A
		MMAB
		AKNAD1
		PMS2P9///PMS2P7///PMS2P6///DTX2P1-UPK3BP1-PMS2P11///LOC441259///PMS2///PMS2P3///PMS2P5///PMS2P4///PMS2P1///PMS2P6///PMS2P3///PMS2P2///PMS2P1
		SLC7A14
		POC5
		EVI5
		SMCR5
		OR10H4
		CCDC169-SOHLH2///SOHLH2
		C11orf58
		RPS13
		SMC4
		PDZD9
		MID1
		SNX10
		RPL22L1
		PTGES3L-AARSD1///PTGES3L///AARSD1
		MAPK9
		FBXW2
		LRRC31
		DYM
		METTL15
		CLDN24
		OR7A5
		TUBA1B
		LRRC43
		MSX2
		ZNF566
		OR56A4
		NAA16
		LOC100129940
		MAGT1
		SMG1P3///SMG1P1///SMG1P5///SMG1
		LOC100996455
		FAM188A
		LINC00529
		MEA1
		STAP1
		SAMD7
		USPL1
		PIK3C2A
		NEK7
		NKG7
		OR4N4
		FSTL4
		CHURC1-FNTB///CHURC1
		COG2
		OR6C6
		SLBP
		SH3BGRL
		ASB14///LOC105377102
		OR5M1
		LRRC66
		PDXDC2P
		SLMO2-ATP5E///PRELID3B
		PRH2
		C17orf75
		ZNF585B
		NEDD8-MDP1///NEDD8
		METTL10
		STEAP4
		PRDM10///FABP1
		OR1L1
		TTC25
		MYPN
		OR6C74
		PPP1R42
		SS18L2
		POU5F2
		CXorf66
		MORF4L2
		ODAM
		RPL7
		MUC12
		IFT22
		TMEM132C
		TMTC3
		PPHLN1
		PMS2CL
		KRTAP19-7
		TMSB4Y///TMSB4XP6///TMSB4XP2///TMSB4XP1///TMSB4X
		AKTIP
		NAA20
		SPOCK3
		KIR3DX1
		TMEM14A
		PLS1
		SNX4
		MYO1H
		MYH3
		RSPH1
		LMBRD2
		SYNRG
		RGS21
		COPS2
		CFHR4
		LINC01530
		TMC8
		SUGT1
		HIGD1A
		CADPS
		WARS
		OR4F17///OR4F5///OR4F4
		HPS3
		BZW1
		CCDC158
		PPP2CB
		LOC100996732///LOC654342///LOC645166///LSP1
		MS4A8
		HNRNPUL2-BSCL2///BSCL2
		RGS7
		NYNRIN
		EPRS
		ZNF518A
		PDPK1
		C6orf99
		FP248
		MS4A5
		MIR516B2
		STK32A
		CD2AP
		ZFP30
		MBD4
		OR2M7
		HOXC5
		SPATA22
		CLVS2
		ZSCAN29
		FAM212B
		AMPD1
		DEFB4B///DEFB4A
		UBA3
		SNORD116-14
		LGSN
		DENND4A
		ZNF124
		PCNX4
		NSL1
		COMMD3-BMI1///BMI1///COMMD3-BMI1///BMI1
		EGFLAM
		RNASE9
		PLEKHA7
		ALG10B///ALG10
		RAD51C
		STX7
		SULT2A1
		PRPS1
		LOC729461///FAM230B///FAM230C
		SNORD57
		FAM183BP
		DPPA3
		GSDMC
		LHX8
		HEXB
		OR13C3
		NDUFAF7
		SMPDL3A
		GALM
		CXXC1P1
		ATM
		SPIC///SPIC
		EQTN
		PASD1
		SLCO1A2
		SNUPN
		DAPK2
		TINAG
		PFKFB3
		WDR49
		SFRP4
		VSIG4
		SLC12A9
		OTP
		GABRA2
		LCTL
		ZNF134
		CRYBG3
		CCNYL1
		MYL1
		CLCA2
		ESD
		FCAMR
		UBXN2B
		MAT2B
		MED6
		ERLEC1
		LCA5
		ZNF630
		POM121L2
		TMEM27
		PMFBP1
		LOC441242
		ERICH3
		DQX1
		SLC24A2
		ARMC10
		LINC00311
		GABRR3
		QPCT
		CYP4A11
		OR2T3///OR2T34
		TES
		OR6K3
		CRYGB
		LINC00158
		GRB14
		DEFB131
		OMA1
		DCDC2
		DYNC1I2
		SNX14
		ARRDC4
		DRG1
		KDELR3
		SPACA7
		TMED10P1
		PUS7L
		RAB31
		LGALS14
		SLC6A14
		RNF138
		AIF1
		DIMT1
		CTNNA3
		GTSCR1
		RBMY1J///RBMY1E///RBMY1D///RBMY1B///RBMY1F///RBMY2EP///RBMY1A1
		MAP4K5
		ATL3
		EXOSC8
		F8
		LASP1
		KRT6A
		CCDC62
		ZNF813
		PPP1R3A
		SLC35G5
		ANKRD31
		MOGAT2
		ADA
		CLTC
		SRP9
		FOXA3
		NEB
		ASGR1
		ZNF260
		PSME4
		TFG
		IL10RB///IL10RB
		TTTY12///TTTY12
		RAN
		MIR519A2///MIR519A1
		SEC31A
		UFC1
		GLRA3
		NAA35
		ETF1
		MTX3
		TOPORS
		TMPRSS15
		INTS3
		GAPT
		FAM120C
		ITGB3BP
		GTF2H2C_2///GTF2H2C///GTF2H2B///GTF2H2
		FAM200B
		FRG2C
		FAM227B
		THSD7B
		LOC728323///FBXO25
		PHLPP1
		BPIFA4P
		RARRES3///RARRES3
		FAM60A
		DHX9
		PDIA5
		NCKAP1
		OR9K2
		KLRF1
		OR9A2
		PKN2
		GOLGA7
		SEC23A
		MAGEH1
		FERMT2
		CLOCK
		C2CD5
		TAS2R16
		PSMA4
		ROCK1
		LINC00521
		CD34
		DUSP11
		DSPP
		SNORD116-11
		ARPC2
		TAX1BP1
		ZNF140
		SNORD116-1
		SULT1E1
		LGALS16
		RGS5
		FAM27E2///FAM27E3
		ARMC3
		OR2M5
		IL1RAPL2
		NPIPB9///NPIPB5///NPIPB6///PDXDC2P///NPIPB3///NPIPB5///NPIPB4///NPIPB3
		KRTAP12-1
		LOC100506422
		TREX2
		HLA-DRB1///HLA-DQB1
		EFCAB10
		CNNM1
		SMC2
		SS18
		PECAM1
		PEX2
		MYH14
		OSTC
		SLU7
		DAB2
		TBX4
		TUBB2A
		STARD6
		VWDE
		DNM1P46
		PMEL
		CD59
		CAPZA1
		SNORA69
		KCNJ1
		PLK2
		LOC100132319
		SNORA22
		CAPN13
		PTPRN2
		CLCA4
		ZNF512
		TPM4
		CYP26C1
		OR2A12
		DRC1
		ELP5
		MSL3P1
		HGD
		UGDH
		MYO1A
		FAM198B
		ZNF663P
		PPEF1
		KCNH8
		OR13C8
		CCDC182
		BOLA2-SMG1P6///LOC101060386///SMG1P3///SMG1P1///SMG1P5///BOLA2///SMG1P2///SLC7A5P2///SMG1
		NUCB2
		HACD3
		GRIK1-AS2
		JKAMP
		NOL12
		PHF6
		HMGB4
		MEIG1
		RAP1B
		FAM172BP
		HIBCH
		PCF11
		CYP20A1
		OOSP2
		PEA15
		CFAP126
		POLR2K
		GJA3
		TBCA
		DEFB104B///DEFB104A
		LRCH2
		OPRPN
		BOLA2-SMG1P6///LOC101060386///SMG1P3///SMG1P1///SMG1P5///BOLA2///SMG1P2///SMG1
		RFPL4B
		RPL5
		CHST9
		FLJ43879
		TEX35
		SNHG1///SNORD26
		YIPF1
		MAG
		C17orf64
		ANKRD30B
		SERPINB4
		EFHB
		ZNF451
		CCDC53
		LEPROTL1
		REEP5
		ACSM2A
		DCUN1D4
		DAZL
		STX12
		CYP2C18
		GGT7
		CDX4
		CYLC1
		FAM177B
		MIR519A2///MIR520B
		ENY2
		ZNF302
		CALU
		C9orf84
		ASAH2B///ASAH2
		C16orf82
		SLC12A1
		CMPK1
		LUZP6///MTPN
		LOC100509780
		XPO1
		CCDC80
		ENSA
		GNAQ
		SMC1B
		LOC100128175
		GRM5
		OK/SW-CL.36
		ZNF761///ZNF525///ZNF320///ZNF813///ZNF845///ZNF765///ZNF83///ZNF701///ZNF28
		ZSCAN25
		EPHA6
		SNTN
		RBM11
		DDX6
		CACNG3
		TRPM1
		ANKRD62
		CAGE1
		C4orf17
		FNDC3A
		GLUL
		MSX1
		CA10
		FBXL21
		HK2
		ST8SIA3
		SLC4A1AP
		COG5
		TTC23L///TTC23L
		COPS8
		IAH1
		ANKRD36BP1
		MBD3L1
		SLC30A10
		DNAJC2
		COL14A1
		FAR1
		XAGE-4
		WDR72
		SPTB
		SF3B1
		IPO7
		GNPDA2
		EIF2A
		SCARB2
		MIR136
		FAM69A
		PKD1P6-NPIPP1///NPIPA8///NPIPA7///NPIPA5///NPIPA2///NPIPA3///PKD1P1///PKD1P2///NPIPA1///PKD1
		CNGA4
		SLC9A1
		KIAA1456
		HDAC2
		PLEKHG6
		THBS2
		SNHG17
		TIMMDC1
		FAM172A
		ASNS
		SNORD116-9///SNORD116-8///SNORD116-7///SNORD116-5///SNORD116-3
		SYNJ2BP-COX16///COX16
		MIR181A1
		LOC389765///KIF27
		C1D
		TXNDC2
		MOB1A
		LDHC
		PC
		GPN1
		ISY1-RAB43///ISY1
		FAM185A
		SLC30A6
		OR8K5
		TMCO1
		BTN3A3
		CRNN
		RAB1C
		HIF1A
		BEX1
		SLC2A4
		SHFM1
		TRIM32
		WNK3
		LDLRAD3
		SLX4IP
		SLC36A2
		OR2L8
		IBTK
		MIR194-1
		TAS2R40
		TMPRSS11F
		MROH9
		CFTR
		FGFR1OP
		CAMK1D
		OR4C15
		CATSPER3
		ASB18
		OR52I2
		GOLIM4
		ANAPC5
		ACTR3BP2///ACTR3BP5
		GLRX5
		MSH2
		GAFA3
		ERP44
		OR11G2
		XBP1
		NEUROD4
		SELT
		NSA2
		MTMR2
		USP48
		COX6B2
		PHF14
		OLFML2B
		GABRA4
		KCTD19
		CADM1
		RAD17
		SUPT20H
		OTOGL
		DSCR3
		ARID4A
		FAM133A
		DNM1P46///DNM1P46
		C6orf136
		NMI
		OR10A2///OR10A5
		ATF6
		ZNF626
		EYS
		AAED1
		ITFG1
		SLC30A5
		IPO11
		IMPG1
		ZC3H11A
		POU2F3
		GGNBP2
		CECR6
		MGC32805
		C2orf70
		STAT2
		8-Sep
		HNRNPCL3///HNRNPCL2///HNRNPCL1///HNRNPC
		LOC400943
		OFCC1
		GNA14
		CENPV
		NOL9
		LPAR6
		COPB1
		RNF219
		TM7SF3
		CPTP
		DYDC1
		VN1R10P
		MPP3
		MYH8
		CDC123
		GLIPR1
		SPATA31C2///SPATA31C1
		LINC00028
		EFCAB2
		ZNF700
		WDR41
		CBY1
		ZNF680
		TMSB4XP6///TMSB4XP2///TMSB4XP1///TMSB4X
		SPINK6
		CTNNAL1
		SLC35A3
		HERC4
		IER3IP1
		RPL23AP5///RPL23AP82///RPL23AP7
		ZNF607
		TSACC
		PEMT
		MYL12B///MYL12A
		SERPINB10
		RAB11A
		RANGRF
		MLANA
		KLF15
		PLCD3
		TTC6
		HMMR
		CDC26///FKBP15
		CUL2
		WISP3
		LY75-CD302///CD302
		BOLA2-SMG1P6///SMG1P3///SMG1P1///SMG1P5///BOLA2///SMG1P2///SMG1
		ATP12A
		CDV3
		DAOA
		KIAA1328
		CCDC150
		P2RX4
		CAB39L
		PCP4
		OR5V1
		RIMS2
		PKD1P6-NPIPP1///NPIPA8///NPIPA7///NPIPA5///NPIPA2///NPIPA3///PKD1P1///NPIPA1
		ANKIB1
		INTS6L
		OR4C11
		CASC1
		FRZB
		ART3
		EPHB6
		OR1L4
		GNPAT
		SUDS3
		FAM114A1
		LINC01446
		ERICH6
		OR5H2
		ERCC6L
		PON2
		RALGAPA1
		TBCK
		PPP1R3C
		LSM11///LSM11
		RAB9BP1
		MLXIPL
		CHRNA9
		HIVEP3
		SNORA62
		PRY2///PRY
		CDH12
		15-Sep
		CLRN3
		C3orf35
		LOC653653///AP1S2
		C2orf42
		FCRLA
		SNX24
		MAK
		LRRC28
		OR11A1
		FLJ45079
		LLPH-AS1///LLPH
		HEPACAM2
		COX4I1
		RLIM
		DTWD1
		CPXCR1
		VTRNA1-3
		KRT6B
		OR1S1
		TXN
		LHFPL3
		LOC100129345
		LOC728196///MIR34C
		GMPS
		IFT57
		C1orf94
		MOAP1
		LINC00238
		EIF4G2
		FAM208A
		KRTAP21-1
		EFCAB1
		MEIOC
		SNORD45A
		ATE1
		PRICKLE1
		ZNF718///ZNF595
		MFSD14A
		NUP43
		KBTBD12
		CHN1
		CT45A8///CT45A9///CT45A10///CT45A7///CT45A2///CT45A1///CT45A6///CT45A5///CT45A3///CT45A8
		RAG2
		LOC1720///DHFR
		ABCC13///ABCC13
		GCRG224
		MEX3C
		VPS13C
		XIRP2
		REXO2
		IGFBPL1
		C5orf52
		STAG3L4
		RANBP2
		IRAK4
		MYL2
		DHODH
		B3GALT1
		CCDC73
		PRRT2
		VTA1
		TGFBI
		OR2L3
		FAM81A
		ZNF845
		ESRP1///RAF1
		LEXM
		OR5T1
		C3orf38
		SCAF11
		SERPINB12
		RNF128
		OR51A7
		LRRC37A6P
		ATP6V0E1
		APPL1
		TVP23C-CDRT4///TVP23C///TVP23B
		LRRD1
		CDY1B///CDY2B///CDY2A///CDY1
		CALML6
		CDKAL1
		MAP3K19
		METTL21C
		DAAM1
		STXBP3
		FKBP1A
		ATP10B
		GOLT1B
		LRRC37A2///LRRC37A6P///LRRC37A3///LRRC37A4P///LRRC37A
		SPANXN3
		MDH1B
		STK17B
		PKD2L2
		URM1
		TMEM106B
		TPPP2
		SKA2
		C17orf47
		C11orf54
		PIKFYVE///SMR3B
		ZNF383
		DYX1C1-CCPG1///CCPG1
		APP
		CCDC189
		ELMOD1
		UGT1A3///UGT1A1///UGT1A4///UGT1A9///UGT1A5///UGT1A6///UGT1A7///UGT1A8///UGT1A10
		SLC25A43
		GARS
		LOC441601
		ELAVL3
		DNAJC13
		GALNTL5
		MIR216A
		VPS13B
[truncated: 1,688 more rows]
