# Supplementary material for: CD40LG and GZMB were correlated with adipose tissue macrophage infiltration and involved in obstructive sleep apnea related metabolic dysregulation: Evidence from bioinformatics analysis
Source: Front Genet. 2023 Feb 27;14:1128139. doi: 10.3389/fgene.2023.1128139 (PMC10009156; doi:10.3389/fgene.2023.1128139)
Supplement: Supplementary file 4 [file DataSheet1.XLS]

Symbol	ID	Name	Chromosome	Category
AZGP1	563	alpha-2-glycoprotein 1, zinc-binding	7	Antigen_Processing_and_Presentation
B2M	567	beta-2-microglobulin	15	Antigen_Processing_and_Presentation
CALR	811	calreticulin	19	Antigen_Processing_and_Presentation
CANX	821	calnexin	5	Antigen_Processing_and_Presentation
CD1A	909	CD1a molecule	1	Antigen_Processing_and_Presentation
CD1B	910	CD1b molecule	1	Antigen_Processing_and_Presentation
CD1C	911	CD1c molecule	1	Antigen_Processing_and_Presentation
CD1D	912	CD1d molecule	1	Antigen_Processing_and_Presentation
CD1E	913	CD1e molecule	1	Antigen_Processing_and_Presentation
CD4	920	CD4 molecule	12	Antigen_Processing_and_Presentation
CD8A	925	CD8a molecule	2	Antigen_Processing_and_Presentation
CD8B	926	CD8b molecule	2	Antigen_Processing_and_Presentation
CD74	972	CD74 molecule	5	Antigen_Processing_and_Presentation
CREB1	1385	cAMP responsive element binding protein 1	2	Antigen_Processing_and_Presentation
CTSB	1508	cathepsin B	8	Antigen_Processing_and_Presentation
CTSE	1510	cathepsin E	1	Antigen_Processing_and_Presentation
CTSL	1514	cathepsin L	9	Antigen_Processing_and_Presentation
CTSS	1520	cathepsin S	1	Antigen_Processing_and_Presentation
FCER1G	2207	Fc fragment of IgE receptor Ig	1	Antigen_Processing_and_Presentation
FCGRT	2217	Fc fragment of IgG receptor and transporter	19	Antigen_Processing_and_Presentation
PDIA3	2923	protein disulfide isomerase family A member 3	15	Antigen_Processing_and_Presentation
HFE	3077	homeostatic iron regulator	6	Antigen_Processing_and_Presentation
HLA-A	3105	major histocompatibility complex, class I, A	6	Antigen_Processing_and_Presentation
HLA-B	3106	major histocompatibility complex, class I, B	6	Antigen_Processing_and_Presentation
HLA-C	3107	major histocompatibility complex, class I, C	6	Antigen_Processing_and_Presentation
HLA-DMA	3108	major histocompatibility complex, class II, DM alpha	6	Antigen_Processing_and_Presentation
HLA-DMB	3109	major histocompatibility complex, class II, DM beta	6	Antigen_Processing_and_Presentation
HLA-DOA	3111	major histocompatibility complex, class II, DO alpha	6	Antigen_Processing_and_Presentation
HLA-DOB	3112	major histocompatibility complex, class II, DO beta	6	Antigen_Processing_and_Presentation
HLA-DPA1	3113	major histocompatibility complex, class II, DP alpha 1	6	Antigen_Processing_and_Presentation
HLA-DPB1	3115	major histocompatibility complex, class II, DP beta 1	6	Antigen_Processing_and_Presentation
HLA-DQA1	3117	major histocompatibility complex, class II, DQ alpha 1	6	Antigen_Processing_and_Presentation
HLA-DQA2	3118	major histocompatibility complex, class II, DQ alpha 2	6	Antigen_Processing_and_Presentation
HLA-DQB1	3119	major histocompatibility complex, class II, DQ beta 1	6	Antigen_Processing_and_Presentation
HLA-DRA	3122	major histocompatibility complex, class II, DR alpha	6	Antigen_Processing_and_Presentation
HLA-DRB1	3123	major histocompatibility complex, class II, DR beta 1	6	Antigen_Processing_and_Presentation
HLA-DRB3	3125	major histocompatibility complex, class II, DR beta 3	6	Antigen_Processing_and_Presentation
HLA-DRB4	3126	major histocompatibility complex, class II, DR beta 4	6	Antigen_Processing_and_Presentation
HLA-DRB5	3127	major histocompatibility complex, class II, DR beta 5	6	Antigen_Processing_and_Presentation
HLA-E	3133	major histocompatibility complex, class I, E	6	Antigen_Processing_and_Presentation
HLA-F	3134	major histocompatibility complex, class I, F	6	Antigen_Processing_and_Presentation
HLA-G	3135	major histocompatibility complex, class I, G	6	Antigen_Processing_and_Presentation
HLA-H	3136	major histocompatibility complex, class I, H (pseudogene)	6	Antigen_Processing_and_Presentation
MR1	3140	major histocompatibility complex, class I-related	1	Antigen_Processing_and_Presentation
HSPA1A	3303	heat shock protein family A (Hsp70) member 1A	6	Antigen_Processing_and_Presentation
HSPA1B	3304	heat shock protein family A (Hsp70) member 1B	6	Antigen_Processing_and_Presentation
HSPA1L	3305	heat shock protein family A (Hsp70) member 1 like	6	Antigen_Processing_and_Presentation
HSPA2	3306	heat shock protein family A (Hsp70) member 2	14	Antigen_Processing_and_Presentation
HSPA4	3308	heat shock protein family A (Hsp70) member 4	5	Antigen_Processing_and_Presentation
HSPA5	3309	heat shock protein family A (Hsp70) member 5	9	Antigen_Processing_and_Presentation
HSPA6	3310	heat shock protein family A (Hsp70) member 6	1	Antigen_Processing_and_Presentation
HSPA8	3312	heat shock protein family A (Hsp70) member 8	11	Antigen_Processing_and_Presentation
HSP90AA1	3320	heat shock protein 90 alpha family class A member 1	14	Antigen_Processing_and_Presentation
HSP90AB1	3326	heat shock protein 90 alpha family class B member 1	6	Antigen_Processing_and_Presentation
ICAM1	3383	intercellular adhesion molecule 1	19	Antigen_Processing_and_Presentation
IFNA1	3439	interferon alpha 1	9	Antigen_Processing_and_Presentation
IFNA2	3440	interferon alpha 2	9	Antigen_Processing_and_Presentation
IFNA4	3441	interferon alpha 4	9	Antigen_Processing_and_Presentation
IFNA5	3442	interferon alpha 5	9	Antigen_Processing_and_Presentation
IFNA6	3443	interferon alpha 6	9	Antigen_Processing_and_Presentation
IFNA7	3444	interferon alpha 7	9	Antigen_Processing_and_Presentation
IFNA8	3445	interferon alpha 8	9	Antigen_Processing_and_Presentation
IFNA10	3446	interferon alpha 10	9	Antigen_Processing_and_Presentation
IFNA13	3447	interferon alpha 13	9	Antigen_Processing_and_Presentation
IFNA14	3448	interferon alpha 14	9	Antigen_Processing_and_Presentation
IFNA16	3449	interferon alpha 16	9	Antigen_Processing_and_Presentation
IFNA17	3451	interferon alpha 17	9	Antigen_Processing_and_Presentation
IFNA21	3452	interferon alpha 21	9	Antigen_Processing_and_Presentation
IFNG	3458	interferon gamma	12	Antigen_Processing_and_Presentation
KIR2DL1	3802	killer cell immunoglobulin like receptor, two Ig domains and long cytoplasmic tail 1	19	Antigen_Processing_and_Presentation
KIR2DL2	3803	killer cell immunoglobulin like receptor, two Ig domains and long cytoplasmic tail 2	19	Antigen_Processing_and_Presentation
KIR2DL3	3804	killer cell immunoglobulin like receptor, two Ig domains and long cytoplasmic tail 3	19	Antigen_Processing_and_Presentation
KIR2DL4	3805	killer cell immunoglobulin like receptor, two Ig domains and long cytoplasmic tail 4	19	Antigen_Processing_and_Presentation
KIR2DS1	3806	killer cell immunoglobulin like receptor, two Ig domains and short cytoplasmic tail 1	19	Antigen_Processing_and_Presentation
KIR2DS3	3808	killer cell immunoglobulin like receptor, two Ig domains and short cytoplasmic tail 3	19	Antigen_Processing_and_Presentation
KIR2DS4	3809	killer cell immunoglobulin like receptor, two Ig domains and short cytoplasmic tail 4	19	Antigen_Processing_and_Presentation
KIR2DS5	3810	killer cell immunoglobulin like receptor, two Ig domains and short cytoplasmic tail 5	19	Antigen_Processing_and_Presentation
KIR3DL1	3811	killer cell immunoglobulin like receptor, three Ig domains and long cytoplasmic tail 1	19	Antigen_Processing_and_Presentation
KIR3DL2	3812	killer cell immunoglobulin like receptor, three Ig domains and long cytoplasmic tail 2	19	Antigen_Processing_and_Presentation
KLRC1	3821	killer cell lectin like receptor C1	12	Antigen_Processing_and_Presentation
KLRC2	3822	killer cell lectin like receptor C2	12	Antigen_Processing_and_Presentation
KLRC3	3823	killer cell lectin like receptor C3	12	Antigen_Processing_and_Presentation
KLRD1	3824	killer cell lectin like receptor D1	12	Antigen_Processing_and_Presentation
LTA	4049	lymphotoxin alpha	6	Antigen_Processing_and_Presentation
CIITA	4261	class II major histocompatibility complex transactivator	16	Antigen_Processing_and_Presentation
MICA	100507436	MHC class I polypeptide-related sequence A	6	Antigen_Processing_and_Presentation
MICB	4277	MHC class I polypeptide-related sequence B	6	Antigen_Processing_and_Presentation
NFYA	4800	nuclear transcription factor Y subunit alpha	6	Antigen_Processing_and_Presentation
NFYB	4801	nuclear transcription factor Y subunit beta	12	Antigen_Processing_and_Presentation
NFYC	4802	nuclear transcription factor Y subunit gamma	1	Antigen_Processing_and_Presentation
LGMN	5641	legumain	14	Antigen_Processing_and_Presentation
PSMB8	5696	proteasome 20S subunit beta 8	6	Antigen_Processing_and_Presentation
PSMC1	5700	proteasome 26S subunit, ATPase 1	14	Antigen_Processing_and_Presentation
PSMC2	5701	proteasome 26S subunit, ATPase 2	7	Antigen_Processing_and_Presentation
PSMC3	5702	proteasome 26S subunit, ATPase 3	11	Antigen_Processing_and_Presentation
PSMC4	5704	proteasome 26S subunit, ATPase 4	19	Antigen_Processing_and_Presentation
PSMC5	5705	proteasome 26S subunit, ATPase 5	17	Antigen_Processing_and_Presentation
PSMC6	5706	proteasome 26S subunit, ATPase 6	14	Antigen_Processing_and_Presentation
PSMD1	5707	proteasome 26S subunit, non-ATPase 1	2	Antigen_Processing_and_Presentation
PSMD2	5708	proteasome 26S subunit, non-ATPase 2	3	Antigen_Processing_and_Presentation
PSMD3	5709	proteasome 26S subunit, non-ATPase 3	17	Antigen_Processing_and_Presentation
PSMD4	5710	proteasome 26S subunit, non-ATPase 4	1	Antigen_Processing_and_Presentation
PSMD5	5711	proteasome 26S subunit, non-ATPase 5	9	Antigen_Processing_and_Presentation
PSMD7	5713	proteasome 26S subunit, non-ATPase 7	16	Antigen_Processing_and_Presentation
PSMD8	5714	proteasome 26S subunit, non-ATPase 8	19	Antigen_Processing_and_Presentation
PSMD10	5716	proteasome 26S subunit, non-ATPase 10	X	Antigen_Processing_and_Presentation
PSMD11	5717	proteasome 26S subunit, non-ATPase 11	17	Antigen_Processing_and_Presentation
PSMD13	5719	proteasome 26S subunit, non-ATPase 13	11	Antigen_Processing_and_Presentation
PSME1	5720	proteasome activator subunit 1	14	Antigen_Processing_and_Presentation
PSME1	5720	proteasome activator subunit 1	14	Antigen_Processing_and_Presentation
PSME2	5721	proteasome activator subunit 2	14	Antigen_Processing_and_Presentation
PSME2	5721	proteasome activator subunit 2	14	Antigen_Processing_and_Presentation
RELB	5971	RELB proto-oncogene, NF-kB subunit	19	Antigen_Processing_and_Presentation
RFX5	5993	regulatory factor X5	1	Antigen_Processing_and_Presentation
RFXAP	5994	regulatory factor X associated protein	13	Antigen_Processing_and_Presentation
SLC10A2	6555	solute carrier family 10 member 2	13	Antigen_Processing_and_Presentation
TAP1	6890	transporter 1, ATP binding cassette subfamily B member	6	Antigen_Processing_and_Presentation
TAP2	6891	transporter 2, ATP binding cassette subfamily B member	6	Antigen_Processing_and_Presentation
TAPBP	6892	TAP binding protein	6	Antigen_Processing_and_Presentation
THBS1	7057	thrombospondin 1	15	Antigen_Processing_and_Presentation
SEM1	7979	SEM1 26S proteasome complex subunit	7	Antigen_Processing_and_Presentation
KLRC4	8302	killer cell lectin like receptor C4	12	Antigen_Processing_and_Presentation
AP3B1	8546	adaptor related protein complex 3 subunit beta 1	5	Antigen_Processing_and_Presentation
RFXANK	8625	regulatory factor X associated ankyrin containing protein	19	Antigen_Processing_and_Presentation
PSMD6	9861	proteasome 26S subunit, non-ATPase 6	3	Antigen_Processing_and_Presentation
PSME3	10197	proteasome activator subunit 3	17	Antigen_Processing_and_Presentation
PSMD14	10213	proteasome 26S subunit, non-ATPase 14	2	Antigen_Processing_and_Presentation
CLEC4M	10332	C-type lectin domain family 4 member M	19	Antigen_Processing_and_Presentation
IFI30	10437	IFI30 lysosomal thiol reductase	19	Antigen_Processing_and_Presentation
PROCR	10544	protein C receptor	20	Antigen_Processing_and_Presentation
ADRM1	11047	adhesion regulating molecule 1	20	Antigen_Processing_and_Presentation
ECPAS	23392	Ecm29 proteasome adaptor and scaffold	9	Antigen_Processing_and_Presentation
TRPC4AP	26133	transient receptor potential cation channel subfamily C member 4 associated protein	20	Antigen_Processing_and_Presentation
CD209	30835	CD209 molecule	19	Antigen_Processing_and_Presentation
UBXN1	51035	UBX domain protein 1	11	Antigen_Processing_and_Presentation
ERAP1	51752	endoplasmic reticulum aminopeptidase 1	5	Antigen_Processing_and_Presentation
TAPBPL	55080	TAP binding protein like	12	Antigen_Processing_and_Presentation
KIR2DL5A	57292	killer cell immunoglobulin like receptor, two Ig domains and long cytoplasmic tail 5A	19	Antigen_Processing_and_Presentation
ERAP2	64167	endoplasmic reticulum aminopeptidase 2	5	Antigen_Processing_and_Presentation
ULBP3	79465	UL16 binding protein 3	6	Antigen_Processing_and_Presentation
ULBP2	80328	UL16 binding protein 2	6	Antigen_Processing_and_Presentation
ULBP1	80329	UL16 binding protein 1	6	Antigen_Processing_and_Presentation
KIR3DL3	115653	killer cell immunoglobulin like receptor, three Ig domains and long cytoplasmic tail 3	19	Antigen_Processing_and_Presentation
RAET1E	135250	retinoic acid early transcript 1E	6	Antigen_Processing_and_Presentation
RAET1L	154064	retinoic acid early transcript 1L	6	Antigen_Processing_and_Presentation
UBR1	197131	ubiquitin protein ligase E3 component n-recognin 1	15	Antigen_Processing_and_Presentation
RAET1G	353091	retinoic acid early transcript 1G	6	Antigen_Processing_and_Presentation
PDIA2	64714	protein disulfide isomerase family A member 2	16	Antigen_Processing_and_Presentation
HAMP	57817	hepcidin antimicrobial peptide	19	Antimicrobials
PI3	5266	peptidase inhibitor 3	20	Antimicrobials
CAMP	820	cathelicidin antimicrobial peptide	3	Antimicrobials
DEFB4A	1673	defensin beta 4A	8	Antimicrobials
PPBP	5473	pro-platelet basic protein	4	Antimicrobials
REG3G	130120	regenerating family member 3 gamma	2	Antimicrobials
CXCL14	9547	C-X-C motif chemokine ligand 14	5	Antimicrobials
CXCL16	58191	C-X-C motif chemokine ligand 16	17	Antimicrobials
SLPI	6590	secretory leukocyte peptidase inhibitor	20	Antimicrobials
CXCL8	3576	C-X-C motif chemokine ligand 8	4	Antimicrobials
CXCL10	3627	C-X-C motif chemokine ligand 10	4	Antimicrobials
CXCL9	4283	C-X-C motif chemokine ligand 9	4	Antimicrobials
CXCL5	6374	C-X-C motif chemokine ligand 5	4	Antimicrobials
CXCL11	6373	C-X-C motif chemokine ligand 11	4	Antimicrobials
CXCL6	6372	C-X-C motif chemokine ligand 6	4	Antimicrobials
CXCL1	2919	C-X-C motif chemokine ligand 1	4	Antimicrobials
CXCL12	6387	C-X-C motif chemokine ligand 12	10	Antimicrobials
CXCL13	10563	C-X-C motif chemokine ligand 13	4	Antimicrobials
CXCL2	2920	C-X-C motif chemokine ligand 2	4	Antimicrobials
PF4	5196	platelet factor 4	4	Antimicrobials
XCL1	6375	X-C motif chemokine ligand 1	1	Antimicrobials
CXCL3	2921	C-X-C motif chemokine ligand 3	4	Antimicrobials
DEFB103B	55894	defensin beta 103B	8	Antimicrobials
CCL13	6357	C-C motif chemokine ligand 13	17	Antimicrobials
CCL1	6346	C-C motif chemokine ligand 1	17	Antimicrobials
DEFB1	1672	defensin beta 1	8	Antimicrobials
CCL8	6355	C-C motif chemokine ligand 8	17	Antimicrobials
ELANE	1991	elastase, neutrophil expressed	19	Antimicrobials
DEFB103A	414325	defensin beta 103A	8	Antimicrobials
DEFA3	1668	defensin alpha 3	8	Antimicrobials
DEFA1	1667	defensin alpha 1	8	Antimicrobials
TMSB10	9168	thymosin beta 10	2	Antimicrobials
DEFA6	1671	defensin alpha 6	8	Antimicrobials
DEFA5	1670	defensin alpha 5	8	Antimicrobials
DEFA4	1669	defensin alpha 4	8	Antimicrobials
LCN2	3934	lipocalin 2	9	Antimicrobials
LCN1	3933	lipocalin 1	9	Antimicrobials
COLEC10	10584	collectin subfamily member 10	8	Antimicrobials
BPI	671	bactericidal permeability increasing protein	20	Antimicrobials
S100A9	6280	S100 calcium binding protein A9	1	Antimicrobials
S100A8	6279	S100 calcium binding protein A8	1	Antimicrobials
DCD	117159	dermcidin	12	Antimicrobials
LCN6	158062	lipocalin 6	9	Antimicrobials
S100A12	6283	S100 calcium binding protein A12	1	Antimicrobials
HTN3	3347	histatin 3	4	Antimicrobials
LCN8	138307	lipocalin 8	9	Antimicrobials
DEFA1B	728358	defensin alpha 1B	8	Antimicrobials
CCR10	2826	C-C motif chemokine receptor 10	17	Antimicrobials
CELA1	1990	chymotrypsin like elastase 1	12	Antimicrobials
DEFB106A	245909	defensin beta 106A	8	Antimicrobials
PENK	5179	proenkephalin	8	Antimicrobials
BPIFC	254240	BPI fold containing family C	22	Antimicrobials
MMP12	4321	matrix metallopeptidase 12	11	Antimicrobials
BPIFB6	128859	BPI fold containing family B member 6	20	Antimicrobials
LEAP2	116842	liver enriched antimicrobial peptide 2	5	Antimicrobials
SFTPD	6441	surfactant protein D	10	Antimicrobials
LCN9	392399	lipocalin 9	9	Antimicrobials
BPIFB2	80341	BPI fold containing family B member 2	20	Antimicrobials
PTGDS	5730	prostaglandin D2 synthase	9	Antimicrobials
TMSB4X	7114	thymosin beta 4 X-linked	X	Antimicrobials
PGLYRP1	8993	peptidoglycan recognition protein 1	19	Antimicrobials
ZC3HAV1	56829	zinc finger CCCH-type containing, antiviral 1	7	Antimicrobials
TMSB15A	11013	thymosin beta 15a	X	Antimicrobials
S100B	6285	S100 calcium binding protein B	21	Antimicrobials
S100A13	6284	S100 calcium binding protein A13	1	Antimicrobials
S100A6	6277	S100 calcium binding protein A6	1	Antimicrobials
DEFB119	245932	defensin beta 119	20	Antimicrobials
DEFB107A	245910	defensin beta 107A	8	Antimicrobials
DEFB105A	245908	defensin beta 105A	8	Antimicrobials
SERPIND1	3053	serpin family D member 1	22	Antimicrobials
DEFB129	140881	defensin beta 129	20	Antimicrobials
DEFB127	140850	defensin beta 127	20	Antimicrobials
S100P	6286	S100 calcium binding protein P	4	Antimicrobials
S100A7	6278	S100 calcium binding protein A7	1	Antimicrobials
DEFB104A	140596	defensin beta 104A	8	Antimicrobials
DEFB126	81623	defensin beta 126	20	Antimicrobials
DEFB106B	503841	defensin beta 106B	8	Antimicrobials
DEFB104B	503618	defensin beta 104B	8	Antimicrobials
DEFB107B	503614	defensin beta 107B	8	Antimicrobials
PGLYRP3	114771	peptidoglycan recognition protein 3	1	Antimicrobials
PGLYRP2	114770	peptidoglycan recognition protein 2	19	Antimicrobials
S100A10	6281	S100 calcium binding protein A10	1	Antimicrobials
S100A2	6273	S100 calcium binding protein A2	1	Antimicrobials
DEFB125	245938	defensin beta 125	20	Antimicrobials
DEFB123	245936	defensin beta 123	20	Antimicrobials
DEFB105B	504180	defensin beta 105B	8	Antimicrobials
DEFB132	400830	defensin beta 132	20	Antimicrobials
BPIFB3	359710	BPI fold containing family B member 3	20	Antimicrobials
LCN12	286256	lipocalin 12	9	Antimicrobials
PGLYRP4	57115	peptidoglycan recognition protein 4	1	Antimicrobials
S100A11	6282	S100 calcium binding protein A11	1	Antimicrobials
S100A5	6276	S100 calcium binding protein A5	1	Antimicrobials
S100A3	6274	S100 calcium binding protein A3	1	Antimicrobials
S100A1	6271	S100 calcium binding protein A1	1	Antimicrobials
DEFB128	245939	defensin beta 128	20	Antimicrobials
DEFB108B	245911	defensin beta 108B	11	Antimicrobials
HTN1	3346	histatin 1	4	Antimicrobials
LMBR1L	55716	limb development membrane protein 1 like	12	Antimicrobials
S100A7A	338324	S100 calcium binding protein A7A	1	Antimicrobials
DEFB118	117285	defensin beta 118	20	Antimicrobials
COLEC12	81035	collectin subfamily member 12	18	Antimicrobials
TMSB4Y	9087	thymosin beta 4 Y-linked	Y	Antimicrobials
DEFB131A	644414	defensin beta 131A	4	Antimicrobials
DEFB134	613211	defensin beta 134	8	Antimicrobials
DEFB130A	245940	defensin beta 130A	8	Antimicrobials
DEFB124	245937	defensin beta 124	20	Antimicrobials
DEFB121	245934	defensin beta 121	20	Antimicrobials
DEFB116	245930	defensin beta 116	20	Antimicrobials
DEFB115	245929	defensin beta 115	20	Antimicrobials
DEFB114	245928	defensin beta 114	6	Antimicrobials
DEFB113	245927	defensin beta 113	6	Antimicrobials
DEFB112	245915	defensin beta 112	6	Antimicrobials
DEFB110	245913	defensin beta 110	6	Antimicrobials
TMSB15B	286527	thymosin beta 15B	X	Antimicrobials
DEFB133	403339	defensin beta 133	6	Antimicrobials
S100Z	170591	S100 calcium binding protein Z	5	Antimicrobials
MAVS	57506	mitochondrial antiviral signaling protein	20	Antimicrobials
TMSB4XP8	7117	TMSB4X pseudogene 8	4	Antimicrobials
S100A14	57402	S100 calcium binding protein A14	1	Antimicrobials
LCN10	414332	lipocalin 10	9	Antimicrobials
S100A16	140576	S100 calcium binding protein A16	1	Antimicrobials
DEFB136	613210	defensin beta 136	8	Antimicrobials
DEFB135	613209	defensin beta 135	8	Antimicrobials
DEFB117	245931	defensin beta 117 (pseudogene)	20	Antimicrobials
DEFB110	245913	defensin beta 110	6	Antimicrobials
ZC3HAV1L	92092	zinc finger CCCH-type containing, antiviral 1 like	7	Antimicrobials
S100A7L2	645922	S100 calcium binding protein A7 like 2	1	Antimicrobials
MBL3P	50639	mannose-binding lectin family member 3, pseudogene	10	Antimicrobials
DEFB4B	100289462	defensin beta 4B	8	Antimicrobials
BPIFB4	149954	BPI fold containing family B member 4	20	Antimicrobials
IFNAR1	3454	interferon alpha and beta receptor subunit 1	21	Antimicrobials
AZU1	566	azurocidin 1	19	Antimicrobials
DEFB131B	100129216	defensin beta 131B	11	Antimicrobials
DEFA1A3	613253	defensin alpha 1 and alpha 3, variable copy number locus	8	Antimicrobials
LCN1P1	286310	lipocalin 1 pseudogene 1	9	Antimicrobials
S100G	795	S100 calcium binding protein G	X	Antimicrobials
DEFA7P	724067	defensin alpha 7, pseudogene	8	Antimicrobials
DEFB130B	100133267	defensin beta 130B	8	Antimicrobials
DEFB108F	100133128	defensin beta 108F (pseudogene)	4	Antimicrobials
DEFB131C	100128174	defensin beta 131C (pseudogene)	8	Antimicrobials
TCHHL1	126637	trichohyalin like 1	1	Antimicrobials
TINAGL1	64129	tubulointerstitial nephritis antigen like 1	1	Antimicrobials
IFNGR1	3459	interferon gamma receptor 1	6	Antimicrobials
SLC22A17	51310	solute carrier family 22 member 17	14	Antimicrobials
WFIKKN1	117166	WAP, follistatin/kazal, immunoglobulin, kunitz and netrin domain containing 1	16	Antimicrobials
WFDC2	10406	WAP four-disulfide core domain 2	20	Antimicrobials
IL6	3569	interleukin 6	7	Antimicrobials
UMODL1	89766	uromodulin like 1	21	Antimicrobials
TGFB1	7040	transforming growth factor beta 1	19	Antimicrobials
PF4V1	5197	platelet factor 4 variant 1	4	Antimicrobials
MMP9	4318	matrix metallopeptidase 9	20	Antimicrobials
ANOS1	3730	anosmin 1	X	Antimicrobials
TLR4	7099	toll like receptor 4	9	Antimicrobials
IFNG	3458	interferon gamma	12	Antimicrobials
SPAG11B	10407	sperm associated antigen 11B	8	Antimicrobials
A2M	2	alpha-2-macroglobulin	12	Antimicrobials
CTSL	1514	cathepsin L	9	Antimicrobials
NFKB1	4790	nuclear factor kappa B subunit 1	4	Antimicrobials
APOBEC3G	60489	apolipoprotein B mRNA editing enzyme catalytic subunit 3G	22	Antimicrobials
FABP6	2172	fatty acid binding protein 6	5	Antimicrobials
NOD2	64127	nucleotide binding oligomerization domain containing 2	16	Antimicrobials
MBL2	4153	mannose binding lectin 2	10	Antimicrobials
SFTPA1	653509	surfactant protein A1	10	Antimicrobials
RBP1	5947	retinol binding protein 1	3	Antimicrobials
TLR2	7097	toll like receptor 2	4	Antimicrobials
SLC40A1	30061	solute carrier family 40 member 1	2	Antimicrobials
PLAU	5328	plasminogen activator, urokinase	10	Antimicrobials
IL1B	3553	interleukin 1 beta	2	Antimicrobials
PAEP	5047	progestagen associated endometrial protein	9	Antimicrobials
HJV	148738	hemojuvelin BMP co-receptor	1	Antimicrobials
MUC5AC	4586	mucin 5AC, oligomeric mucus/gel-forming	11	Antimicrobials
CTSS	1520	cathepsin S	1	Antimicrobials
OBP2A	29991	odorant binding protein 2A	9	Antimicrobials
PLTP	5360	phospholipid transfer protein	20	Antimicrobials
MX1	4599	MX dynamin like GTPase 1	21	Antimicrobials
DDX58	23586	DExD/H-box helicase 58	9	Antimicrobials
IFNL1	282618	interferon lambda 1	19	Antimicrobials
IRF3	3661	interferon regulatory factor 3	19	Antimicrobials
SFTPA2	729238	surfactant protein A2	10	Antimicrobials
LPA	4018	lipoprotein(a)	6	Antimicrobials
LBP	3929	lipopolysaccharide binding protein	20	Antimicrobials
RBP4	5950	retinol binding protein 4	10	Antimicrobials
SFTPA1	653509	surfactant protein A1	10	Antimicrobials
NOX4	50507	NADPH oxidase 4	11	Antimicrobials
LTF	4057	lactotransferrin	3	Antimicrobials
IFNB1	3456	interferon beta 1	9	Antimicrobials
RBP5	83758	retinol binding protein 5	12	Antimicrobials
FABP7	2173	fatty acid binding protein 7	6	Antimicrobials
FABP5	2171	fatty acid binding protein 5	8	Antimicrobials
FABP3	2170	fatty acid binding protein 3	1	Antimicrobials
FABP2	2169	fatty acid binding protein 2	4	Antimicrobials
FABP4	2167	fatty acid binding protein 4	8	Antimicrobials
R3HDML	140902	R3H domain containing like	20	Antimicrobials
BPIFA3	128861	BPI fold containing family A member 3	20	Antimicrobials
BPIFB1	92747	BPI fold containing family B member 1	20	Antimicrobials
OASL	8638	2'-5'-oligoadenylate synthetase like	12	Antimicrobials
CRABP2	1382	cellular retinoic acid binding protein 2	1	Antimicrobials
CRABP1	1381	cellular retinoic acid binding protein 1	15	Antimicrobials
RBP7	116362	retinol binding protein 7	1	Antimicrobials
DUOX1	53905	dual oxidase 1	15	Antimicrobials
OBP2B	29989	odorant binding protein 2B	9	Antimicrobials
RBP2	5948	retinol binding protein 2	3	Antimicrobials
LCN15	389812	lipocalin 15	9	Antimicrobials
CETP	1071	cholesteryl ester transfer protein	16	Antimicrobials
FABP12	646486	fatty acid binding protein 12	8	Antimicrobials
FABP9	646480	fatty acid binding protein 9	8	Antimicrobials
BPIFA1	51297	BPI fold containing family A member 1	20	Antimicrobials
LCNL1	401562	lipocalin like 1	9	Antimicrobials
C8G	733	complement C8 gamma chain	9	Antimicrobials
SPAG11A	653423	sperm associated antigen 11A	8	Antimicrobials
PI15	51050	peptidase inhibitor 15	8	Antimicrobials
NOX1	27035	NADPH oxidase 1	X	Antimicrobials
PMP2	5375	peripheral myelin protein 2	8	Antimicrobials
APOD	347	apolipoprotein D	3	Antimicrobials
ORM2	5005	orosomucoid 2	9	Antimicrobials
ORM1	5004	orosomucoid 1	9	Antimicrobials
TNF	7124	tumor necrosis factor	6	Antimicrobials
CTSG	1511	cathepsin G	14	Antimicrobials
PRTN3	5657	proteinase 3	19	Antimicrobials
MAPK1	5594	mitogen-activated protein kinase 1	22	Antimicrobials
PML	5371	PML nuclear body scaffold	15	Antimicrobials
AEN	64782	apoptosis enhancing nuclease	15	Antimicrobials
CYBB	1536	cytochrome b-245 beta chain	X	Antimicrobials
BPIFA2	140683	BPI fold containing family A member 2	20	Antimicrobials
ISG20	3669	interferon stimulated exonuclease gene 20	15	Antimicrobials
BCL3	602	BCL3 transcription coactivator	19	Antimicrobials
ISG20L2	81875	interferon stimulated exonuclease gene 20 like 2	1	Antimicrobials
NOX5	79400	NADPH oxidase 5	15	Antimicrobials
NOX3	50508	NADPH oxidase 3	6	Antimicrobials
DUOX2	50506	dual oxidase 2	15	Antimicrobials
TLR3	7098	toll like receptor 3	4	Antimicrobials
TFRC	7037	transferrin receptor	3	Antimicrobials
IFIH1	64135	interferon induced with helicase C domain 1	2	Antimicrobials
LRP1	4035	LDL receptor related protein 1	12	Antimicrobials
TRIM5	85363	tripartite motif containing 5	11	Antimicrobials
IDO1	3620	indoleamine 2,3-dioxygenase 1	8	Antimicrobials
GDF15	9518	growth differentiation factor 15	19	Antimicrobials
NEDD4	4734	NEDD4 E3 ubiquitin protein ligase	15	Antimicrobials
ADIPOQ	9370	adiponectin, C1Q and collagen domain containing	3	Antimicrobials
STAT3	6774	signal transducer and activator of transcription 3	17	Antimicrobials
STAT1	6772	signal transducer and activator of transcription 1	2	Antimicrobials
IFNL2	282616	interferon lambda 2	19	Antimicrobials
SOCS3	9021	suppressor of cytokine signaling 3	17	Antimicrobials
SEMG1	6406	semenogelin 1	20	Antimicrobials
TNFSF10	8743	TNF superfamily member 10	3	Antimicrobials
CCL20	6364	C-C motif chemokine ligand 20	2	Antimicrobials
SOCS1	8651	suppressor of cytokine signaling 1	16	Antimicrobials
RNASEL	6041	ribonuclease L	1	Antimicrobials
IRF1	3659	interferon regulatory factor 1	5	Antimicrobials
IL15	3600	interleukin 15	4	Antimicrobials
APOBEC3F	200316	apolipoprotein B mRNA editing enzyme catalytic subunit 3F	22	Antimicrobials
PLAAT4	5920	phospholipase A and acyltransferase 4	11	Antimicrobials
CHIT1	1118	chitinase 1	1	Antimicrobials
IFNA1	3439	interferon alpha 1	9	Antimicrobials
CD40	958	CD40 molecule	20	Antimicrobials
TLR7	51284	toll like receptor 7	X	Antimicrobials
PPIA	5478	peptidylprolyl isomerase A	7	Antimicrobials
HFE	3077	homeostatic iron regulator	6	Antimicrobials
ZYX	7791	zyxin	7	Antimicrobials
NLRX1	79671	NLR family member X1	11	Antimicrobials
PGC	5225	progastricsin	6	Antimicrobials
VEGFA	7422	vascular endothelial growth factor A	6	Antimicrobials
IKBKE	9641	inhibitor of nuclear factor kappa B kinase subunit epsilon	1	Antimicrobials
ISG15	9636	ISG15 ubiquitin like modifier	1	Antimicrobials
DHX58	79132	DExH-box helicase 58	17	Antimicrobials
TNFAIP3	7128	TNF alpha induced protein 3	6	Antimicrobials
TFR2	7036	transferrin receptor 2	7	Antimicrobials
FCN2	2220	ficolin 2	9	Antimicrobials
MUC4	4585	mucin 4, cell surface associated	3	Antimicrobials
F2R	2149	coagulation factor II thrombin receptor	5	Antimicrobials
ELN	2006	elastin	7	Antimicrobials
IL27	246778	interleukin 27	16	Antimicrobials
MAPT	4137	microtubule associated protein tau	17	Antimicrobials
LYZ	4069	lysozyme	12	Antimicrobials
CCL5	6352	C-C motif chemokine ligand 5	17	Antimicrobials
LEP	3952	leptin	7	Antimicrobials
CYLD	1540	CYLD lysine 63 deubiquitinase	16	Antimicrobials
KLKB1	3818	kallikrein B1	4	Antimicrobials
CST4	1472	cystatin S	20	Antimicrobials
CSRP1	1465	cysteine and glycine rich protein 1	1	Antimicrobials
MAPK14	1432	mitogen-activated protein kinase 14	6	Antimicrobials
JUN	3725	Jun proto-oncogene, AP-1 transcription factor subunit	1	Antimicrobials
ITGAV	3685	integrin subunit alpha V	2	Antimicrobials
IRF5	3663	interferon regulatory factor 5	7	Antimicrobials
CCR6	1235	C-C motif chemokine receptor 6	6	Antimicrobials
IL12B	3593	interleukin 12B	5	Antimicrobials
TLR8	51311	toll like receptor 8	X	Antimicrobials
GNLY	10578	granulysin	2	Antimicrobials
CD81	975	CD81 molecule	11	Antimicrobials
EIF2AK2	5610	eukaryotic translation initiation factor 2 alpha kinase 2	2	Antimicrobials
APOM	55937	apolipoprotein M	6	Antimicrobials
CACYBP	27101	calcyclin binding protein	1	Antimicrobials
NOD1	10392	nucleotide binding oligomerization domain containing 1	7	Antimicrobials
MAPK8	5599	mitogen-activated protein kinase 8	10	Antimicrobials
MAPK3	5595	mitogen-activated protein kinase 3	16	Antimicrobials
BST2	684	bone marrow stromal cell antigen 2	19	Antimicrobials
BPHL	670	biphenyl hydrolase like	6	Antimicrobials
PLA2G2A	5320	phospholipase A2 group IIA	1	Antimicrobials
GRN	2896	granulin precursor	17	Antimicrobials
NEWENTRY	192343	-	-	Antimicrobials
PDGFRA	5156	platelet derived growth factor receptor alpha	4	Antimicrobials
GNAI1	2770	G protein subunit alpha i1	7	Antimicrobials
WNT5A	7474	Wnt family member 5A	3	Antimicrobials
FURIN	5045	furin, paired basic amino acid cleaving enzyme	15	Antimicrobials
ADAR	103	adenosine deaminase RNA specific	1	Antimicrobials
TYK2	7297	tyrosine kinase 2	19	Antimicrobials
NOS2	4843	nitric oxide synthase 2	17	Antimicrobials
TRAF3	7187	TNF receptor associated factor 3	14	Antimicrobials
TPT1	7178	tumor protein, translationally-controlled 1	13	Antimicrobials
TPM2	7169	tropomyosin 2	9	Antimicrobials
NEO1	4756	neogenin 1	15	Antimicrobials
AHNAK	79026	AHNAK nucleoprotein	11	Antimicrobials
TLR1	7096	toll like receptor 1	4	Antimicrobials
TK2	7084	thymidine kinase 2	16	Antimicrobials
PRDX2	7001	peroxiredoxin 2	19	Antimicrobials
MX2	4600	MX dynamin like GTPase 2	21	Antimicrobials
FGF2	2247	fibroblast growth factor 2	4	Antimicrobials
FGA	2243	fibrinogen alpha chain	4	Antimicrobials
TCF7L2	6934	transcription factor 7 like 2	10	Antimicrobials
F2RL1	2150	F2R like trypsin receptor 1	5	Antimicrobials
TKFC	26007	triokinase and FMN cyclase	11	Antimicrobials
MSR1	4481	macrophage scavenger receptor 1	8	Antimicrobials
NFKBIZ	64332	NFKB inhibitor zeta	3	Antimicrobials
LMBR1	64327	limb development membrane protein 1	7	Antimicrobials
EPPIN	57119	epididymal peptidase inhibitor	20	Antimicrobials
SRC	6714	SRC proto-oncogene, non-receptor tyrosine kinase	20	Antimicrobials
MPO	4353	myeloperoxidase	17	Antimicrobials
ELAVL1	1994	ELAV like RNA binding protein 1	19	Antimicrobials
ROBO3	64221	roundabout guidance receptor 3	11	Antimicrobials
SP1	6667	Sp1 transcription factor	12	Antimicrobials
SOD1	6647	superoxide dismutase 1	21	Antimicrobials
PDF	64146	peptide deformylase, mitochondrial	16	Antimicrobials
DLL4	54567	delta like canonical Notch ligand 4	15	Antimicrobials
ECD	11319	ecdysoneless cell cycle regulator	10	Antimicrobials
SLC11A1	6556	solute carrier family 11 member 1	2	Antimicrobials
DMBT1	1755	deleted in malignant brain tumors 1	10	Antimicrobials
STING1	340061	stimulator of interferon response cGAMP interactor 1	5	Antimicrobials
SKIV2L	6499	Ski2 like RNA helicase	6	Antimicrobials
SEMG2	6407	semenogelin 2	20	Antimicrobials
LTA	4049	lymphotoxin alpha	6	Antimicrobials
DES	1674	desmin	2	Antimicrobials
DCK	1633	deoxycytidine kinase	4	Antimicrobials
DAXX	1616	death domain associated protein	6	Antimicrobials
TNFRSF10A	8797	TNF receptor superfamily member 10a	8	Antimicrobials
TNFRSF10B	8795	TNF receptor superfamily member 10b	8	Antimicrobials
EED	8726	embryonic ectoderm development	11	Antimicrobials
CCL4	6351	C-C motif chemokine ligand 4	17	Antimicrobials
LIMS1	3987	LIM zinc finger domain containing 1	2	Antimicrobials
LALBA	3906	lactalbumin alpha	12	Antimicrobials
APOBEC3H	164668	apolipoprotein B mRNA editing enzyme catalytic subunit 3H	22	Antimicrobials
TMPRSS6	164656	transmembrane serine protease 6	22	Antimicrobials
SPINK5	11005	serine peptidase inhibitor Kazal type 5	5	Antimicrobials
MARCO	8685	macrophage receptor with collagenous structure	2	Antimicrobials
BECN1	8678	beclin 1	17	Antimicrobials
TNFSF11	8600	TNF superfamily member 11	13	Antimicrobials
KNG1	3827	kininogen 1	3	Antimicrobials
CSK	1445	C-terminal Src kinase	15	Antimicrobials
KLRK1	22914	killer cell lectin like receptor K1	12	Antimicrobials
KCNH2	3757	potassium voltage-gated channel subfamily H member 2	7	Antimicrobials
JUND	3727	JunD proto-oncogene, AP-1 transcription factor subunit	19	Antimicrobials
JAK1	3716	Janus kinase 1	1	Antimicrobials
CREB1	1385	cAMP responsive element binding protein 1	2	Antimicrobials
CLDN4	1364	claudin 4	7	Antimicrobials
CCL28	56477	C-C motif chemokine ligand 28	5	Antimicrobials
RNASE3	6037	ribonuclease A family member 3	14	Antimicrobials
RN7SL1	6029	RNA component of signal recognition particle 7SL1	14	Antimicrobials
IRF7	3665	interferon regulatory factor 7	11	Antimicrobials
IREB2	3658	iron responsive element binding protein 2	15	Antimicrobials
ILK	3611	integrin linked kinase	11	Antimicrobials
IL18	3606	interleukin 18	11	Antimicrobials
IL17A	3605	interleukin 17A	6	Antimicrobials
LTB4R	1241	leukotriene B4 receptor	14	Antimicrobials
APOBEC3A	200315	apolipoprotein B mRNA editing enzyme catalytic subunit 3A	22	Antimicrobials
MASP2	10747	mannan binding lectin serine peptidase 2	1	Antimicrobials
TRIM27	5987	tripartite motif containing 27	6	Antimicrobials
RELA	5970	RELA proto-oncogene, NF-kB subunit	11	Antimicrobials
IL7R	3575	interleukin 7 receptor	5	Antimicrobials
IL1A	3552	interleukin 1 alpha	2	Antimicrobials
PTX3	5806	pentraxin 3	3	Antimicrobials
IFNAR2	3455	interferon alpha and beta receptor subunit 2	21	Antimicrobials
IFN1@	3438	-	9	Antimicrobials
SYTL1	84958	synaptotagmin like 1	1	Antimicrobials
APOBEC3C	27350	apolipoprotein B mRNA editing enzyme catalytic subunit 3C	22	Antimicrobials
DDX17	10521	DEAD-box helicase 17	22	Antimicrobials
PTGS2	5743	prostaglandin-endoperoxide synthase 2	1	Antimicrobials
HTR1A	3350	5-hydroxytryptamine receptor 1A	5	Antimicrobials
SEPTIN7	989	septin 7	7	Antimicrobials
CD40LG	959	CD40 ligand	X	Antimicrobials
CD14	929	CD14 molecule	5	Antimicrobials
CD8A	925	CD8a molecule	2	Antimicrobials
CD4	920	CD4 molecule	12	Antimicrobials
MASP1	5648	mannan binding lectin serine peptidase 1	3	Antimicrobials
PROC	5624	protein C, inactivator of coagulation factors Va and VIIIa	2	Antimicrobials
MAP2K2	5605	mitogen-activated protein kinase kinase 2	19	Antimicrobials
MAP2K1	5604	mitogen-activated protein kinase kinase 1	15	Antimicrobials
HRG	3273	histidine rich glycoprotein	3	Antimicrobials
NDRG1	10397	N-myc downstream regulated 1	8	Antimicrobials
IRF9	10379	interferon regulatory factor 9	14	Antimicrobials
TRIM22	10346	tripartite motif containing 22	11	Antimicrobials
LANCL1	10314	LanC like 1	2	Antimicrobials
PPP4C	5531	protein phosphatase 4 catalytic subunit	16	Antimicrobials
HMOX1	3162	heme oxygenase 1	22	Antimicrobials
HMGB1	3146	high mobility group box 1	13	Antimicrobials
HLA-B	3106	major histocompatibility complex, class I, B	6	Antimicrobials
RNASE7	84659	ribonuclease A family member 7	14	Antimicrobials
ABCC4	10257	ATP binding cassette subfamily C member 4	13	Antimicrobials
HGF	3082	hepatocyte growth factor	7	Antimicrobials
HDAC1	3065	histone deacetylase 1	1	Antimicrobials
IFNLR1	163702	interferon lambda receptor 1	1	Antimicrobials
PLSCR1	5359	phospholipid scramblase 1	3	Antimicrobials
B2M	567	beta-2-microglobulin	15	Antimicrobials
BACH2	60468	BTB domain and CNC homolog 2	6	Antimicrobials
TANK	10010	TRAF family member associated NFKB activator	2	Antimicrobials
PIK3CG	5294	phosphatidylinositol-4,5-bisphosphate 3-kinase catalytic subunit gamma	7	Antimicrobials
ARRB1	408	arrestin beta 1	11	Antimicrobials
RSAD2	91543	radical S-adenosyl methionine domain containing 2	2	Antimicrobials
STAB2	55576	stabilin 2	12	Antimicrobials
TBK1	29110	TANK binding kinase 1	12	Antimicrobials
PDYN	5173	prodynorphin	20	Antimicrobials
PDGFRB	5159	platelet derived growth factor receptor beta	5	Antimicrobials
PDCD1	5133	programmed cell death 1	2	Antimicrobials
PCSK2	5126	proprotein convertase subtilisin/kexin type 2	20	Antimicrobials
PCSK1	5122	proprotein convertase subtilisin/kexin type 1	5	Antimicrobials
ARG2	384	arginase 2	14	Antimicrobials
AQP9	366	aquaporin 9	15	Antimicrobials
FASLG	356	Fas ligand	1	Antimicrobials
APOH	350	apolipoprotein H	17	Antimicrobials
BIRC5	332	baculoviral IAP repeat containing 5	17	Antimicrobials
ANXA6	309	annexin A6	5	Antimicrobials
IL22	50616	interleukin 22	12	Antimicrobials
VTN	7448	vitronectin	17	Antimicrobials
VIM	7431	vimentin	10	Antimicrobials
VCAM1	7412	vascular cell adhesion molecule 1	1	Antimicrobials
PRDX1	5052	peroxiredoxin 1	1	Antimicrobials
GFAP	2670	glial fibrillary acidic protein	17	Antimicrobials
GBP2	2634	guanylate binding protein 2	1	Antimicrobials
ALB	213	albumin	4	Antimicrobials
SLC29A3	55315	solute carrier family 29 member 3	10	Antimicrobials
OAS1	4938	2'-5'-oligoadenylate synthetase 1	12	Antimicrobials
AGER	177	advanced glycosylation end-product specific receptor	6	Antimicrobials
UNC93B1	81622	unc-93 homolog B1, TLR signaling regulator	11	Antimicrobials
TNFSF4	7292	TNF superfamily member 4	1	Antimicrobials
NOS1	4842	nitric oxide synthase 1	12	Antimicrobials
ACTG1	71	actin gamma 1	17	Antimicrobials
ACTA1	58	actin alpha 1, skeletal muscle	1	Antimicrobials
ACO1	48	aconitase 1	9	Antimicrobials
SERPINA3	12	serpin family A member 3	14	Antimicrobials
CXCR1	3577	C-X-C motif chemokine receptor 1	2	Antimicrobials
CCL15	6359	C-C motif chemokine ligand 15	17	Antimicrobials
CCL14	6358	C-C motif chemokine ligand 14	17	Antimicrobials
CCL4	6351	C-C motif chemokine ligand 4	17	Antimicrobials
CCL16	6360	C-C motif chemokine ligand 16	17	Antimicrobials
CCL19	6363	C-C motif chemokine ligand 19	9	Antimicrobials
CCL13	6357	C-C motif chemokine ligand 13	17	Antimicrobials
CCL18	6362	C-C motif chemokine ligand 18	17	Antimicrobials
CCL17	6361	C-C motif chemokine ligand 17	16	Antimicrobials
CCL26	10344	C-C motif chemokine ligand 26	7	Antimicrobials
CCL22	6367	C-C motif chemokine ligand 22	16	Antimicrobials
CCR3	1232	C-C motif chemokine receptor 3	3	Antimicrobials
CCL28	56477	C-C motif chemokine ligand 28	5	Antimicrobials
CCL4L1	388372	C-C motif chemokine ligand 4 like 1	17	Antimicrobials
ACKR2	1238	atypical chemokine receptor 2	3	Antimicrobials
CCR7	1236	C-C motif chemokine receptor 7	17	Antimicrobials
CCL27	10850	C-C motif chemokine ligand 27	9	Antimicrobials
CCR8	1237	C-C motif chemokine receptor 8	3	Antimicrobials
ACKR4	51554	atypical chemokine receptor 4	3	Antimicrobials
CCR10	2826	C-C motif chemokine receptor 10	17	Antimicrobials
CCL2	6347	C-C motif chemokine ligand 2	17	Antimicrobials
CCL21	6366	C-C motif chemokine ligand 21	9	Antimicrobials
CCL7	6354	C-C motif chemokine ligand 7	17	Antimicrobials
CCL5	6352	C-C motif chemokine ligand 5	17	Antimicrobials
CCL3	6348	C-C motif chemokine ligand 3	17	Antimicrobials
CCL20	6364	C-C motif chemokine ligand 20	2	Antimicrobials
CCL11	6356	C-C motif chemokine ligand 11	17	Antimicrobials
CCR5	1234	C-C motif chemokine receptor 5	3	Antimicrobials
CCL23	6368	C-C motif chemokine ligand 23	17	Antimicrobials
CCL25	6370	C-C motif chemokine ligand 25	19	Antimicrobials
CCL1	6346	C-C motif chemokine ligand 1	17	Antimicrobials
CCL3L3	414062	C-C motif chemokine ligand 3 like 3	17	Antimicrobials
CCL4L2	9560	C-C motif chemokine ligand 4 like 2	17	Antimicrobials
CXCL12	6387	C-X-C motif chemokine ligand 12	10	Antimicrobials
XCL1	6375	X-C motif chemokine ligand 1	1	Antimicrobials
CCL8	6355	C-C motif chemokine ligand 8	17	Antimicrobials
CCL3L1	6349	C-C motif chemokine ligand 3 like 1	17	Antimicrobials
CCR1	1230	C-C motif chemokine receptor 1	3	Antimicrobials
CCL24	6369	C-C motif chemokine ligand 24	7	Antimicrobials
XCL2	6846	X-C motif chemokine ligand 2	1	Antimicrobials
CXCL1	2919	C-X-C motif chemokine ligand 1	4	Antimicrobials
CXCL10	3627	C-X-C motif chemokine ligand 10	4	Antimicrobials
CXCR4	7852	C-X-C motif chemokine receptor 4	2	Antimicrobials
CXCL2	2920	C-X-C motif chemokine ligand 2	4	Antimicrobials
CXCR6	10663	C-X-C motif chemokine receptor 6	3	Antimicrobials
CCR4	1233	C-C motif chemokine receptor 4	3	Antimicrobials
CXCL11	6373	C-X-C motif chemokine ligand 11	4	Antimicrobials
TAFA5	25817	TAFA chemokine like family member 5	22	Antimicrobials
TAFA3	284467	TAFA chemokine like family member 3	1	Antimicrobials
TAFA4	151647	TAFA chemokine like family member 4	3	Antimicrobials
TAFA1	407738	TAFA chemokine like family member 1	3	Antimicrobials
TAFA2	338811	TAFA chemokine like family member 2	12	Antimicrobials
CCL15-CCL14	348249	CCL15-CCL14 readthrough (NMD candidate)	17	Antimicrobials
IL6	3569	interleukin 6	7	Antimicrobials
TNF	7124	tumor necrosis factor	6	Antimicrobials
IL1B	3553	interleukin 1 beta	2	Antimicrobials
IL18	3606	interleukin 18	11	Antimicrobials
PTK2B	2185	protein tyrosine kinase 2 beta	8	Antimicrobials
VEGFA	7422	vascular endothelial growth factor A	6	Antimicrobials
IL4	3565	interleukin 4	5	Antimicrobials
CDH1	999	cadherin 1	16	Antimicrobials
CD40	958	CD40 molecule	20	Antimicrobials
DEFB103B	55894	defensin beta 103B	8	Antimicrobials
F2RL1	2150	F2R like trypsin receptor 1	5	Antimicrobials
MMP9	4318	matrix metallopeptidase 9	20	Antimicrobials
LTBP1	4052	latent transforming growth factor beta binding protein 1	2	Antimicrobials
DEFB4A	1673	defensin beta 4A	8	Antimicrobials
TNFSF10	8743	TNF superfamily member 10	3	Antimicrobials
IL13	3596	interleukin 13	5	Antimicrobials
IL10	3586	interleukin 10	1	Antimicrobials
IL2	3558	interleukin 2	4	Antimicrobials
PPARG	5468	peroxisome proliferator activated receptor gamma	3	Antimicrobials
FGR	2268	FGR proto-oncogene, Src family tyrosine kinase	1	Antimicrobials
MIF	4282	macrophage migration inhibitory factor	22	Antimicrobials
CRP	1401	C-reactive protein	1	Antimicrobials
JAK2	3717	Janus kinase 2	9	Antimicrobials
IL1A	3552	interleukin 1 alpha	2	Antimicrobials
PTK2	5747	protein tyrosine kinase 2	8	Antimicrobials
PTGDR	5729	prostaglandin D2 receptor	14	Antimicrobials
CD86	942	CD86 molecule	3	Antimicrobials
HCK	3055	HCK proto-oncogene, Src family tyrosine kinase	20	Antimicrobials
ARRB1	408	arrestin beta 1	11	Antimicrobials
GNAI1	2770	G protein subunit alpha i1	7	Antimicrobials
VDR	7421	vitamin D receptor	12	Antimicrobials
OLR1	4973	oxidized low density lipoprotein receptor 1	12	Antimicrobials
GRK2	156	G protein-coupled receptor kinase 2	11	Antimicrobials
TXK	7294	TXK tyrosine kinase	4	Antimicrobials
RNASE2	6036	ribonuclease A family member 2	14	Antimicrobials
CD79A	973	CD79a molecule	19	BCRSignalingPathway
CD79B	974	CD79b molecule	17	BCRSignalingPathway
LYN	4067	LYN proto-oncogene, Src family tyrosine kinase	8	BCRSignalingPathway
SYK	6850	spleen associated tyrosine kinase	9	BCRSignalingPathway
BTK	695	Bruton tyrosine kinase	X	BCRSignalingPathway
BLNK	29760	B cell linker	10	BCRSignalingPathway
VAV3	10451	vav guanine nucleotide exchange factor 3	1	BCRSignalingPathway
VAV1	7409	vav guanine nucleotide exchange factor 1	19	BCRSignalingPathway
VAV2	7410	vav guanine nucleotide exchange factor 2	9	BCRSignalingPathway
RAC1	5879	Rac family small GTPase 1	7	BCRSignalingPathway
RAC2	5880	Rac family small GTPase 2	22	BCRSignalingPathway
RAC3	5881	Rac family small GTPase 3	17	BCRSignalingPathway
PPP3CA	5530	protein phosphatase 3 catalytic subunit alpha	4	BCRSignalingPathway
PPP3CB	5532	protein phosphatase 3 catalytic subunit beta	10	BCRSignalingPathway
PPP3CC	5533	protein phosphatase 3 catalytic subunit gamma	8	BCRSignalingPathway
CHP1	11261	calcineurin like EF-hand protein 1	15	BCRSignalingPathway
PPP3R1	5534	protein phosphatase 3 regulatory subunit B, alpha	2	BCRSignalingPathway
PPP3R2	5535	protein phosphatase 3 regulatory subunit B, beta	9	BCRSignalingPathway
CHP2	63928	calcineurin like EF-hand protein 2	16	BCRSignalingPathway
NFAT5	10725	nuclear factor of activated T cells 5	16	BCRSignalingPathway
NFATC1	4772	nuclear factor of activated T cells 1	18	BCRSignalingPathway
NFATC2	4773	nuclear factor of activated T cells 2	20	BCRSignalingPathway
NFATC3	4775	nuclear factor of activated T cells 3	16	BCRSignalingPathway
NFATC4	4776	nuclear factor of activated T cells 4	14	BCRSignalingPathway
HRAS	3265	HRas proto-oncogene, GTPase	11	BCRSignalingPathway
KRAS	3845	KRAS proto-oncogene, GTPase	12	BCRSignalingPathway
NRAS	4893	NRAS proto-oncogene, GTPase	1	BCRSignalingPathway
FOS	2353	Fos proto-oncogene, AP-1 transcription factor subunit	14	BCRSignalingPathway
JUN	3725	Jun proto-oncogene, AP-1 transcription factor subunit	1	BCRSignalingPathway
CARD11	84433	caspase recruitment domain family member 11	7	BCRSignalingPathway
BCL10	8915	BCL10 immune signaling adaptor	1	BCRSignalingPathway
MALT1	10892	MALT1 paracaspase	18	BCRSignalingPathway
CHUK	1147	component of inhibitor of nuclear factor kappa B kinase complex	10	BCRSignalingPathway
IKBKB	3551	inhibitor of nuclear factor kappa B kinase subunit beta	8	BCRSignalingPathway
IKBKG	8517	inhibitor of nuclear factor kappa B kinase regulatory subunit gamma	X	BCRSignalingPathway
NFKB1	4790	nuclear factor kappa B subunit 1	4	BCRSignalingPathway
RELA	5970	RELA proto-oncogene, NF-kB subunit	11	BCRSignalingPathway
NFKBIA	4792	NFKB inhibitor alpha	14	BCRSignalingPathway
NFKBIB	4793	NFKB inhibitor beta	19	BCRSignalingPathway
NFKBIE	4794	NFKB inhibitor epsilon	6	BCRSignalingPathway
CD81	975	CD81 molecule	11	BCRSignalingPathway
CD19	930	CD19 molecule	16	BCRSignalingPathway
CR2	1380	complement C3d receptor 2	1	BCRSignalingPathway
PIK3R5	23533	phosphoinositide-3-kinase regulatory subunit 5	17	BCRSignalingPathway
PIK3R1	5295	phosphoinositide-3-kinase regulatory subunit 1	5	BCRSignalingPathway
PIK3R2	5296	phosphoinositide-3-kinase regulatory subunit 2	19	BCRSignalingPathway
PIK3R3	8503	phosphoinositide-3-kinase regulatory subunit 3	1	BCRSignalingPathway
PIK3CA	5290	phosphatidylinositol-4,5-bisphosphate 3-kinase catalytic subunit alpha	3	BCRSignalingPathway
PIK3CB	5291	phosphatidylinositol-4,5-bisphosphate 3-kinase catalytic subunit beta	3	BCRSignalingPathway
PIK3CD	5293	phosphatidylinositol-4,5-bisphosphate 3-kinase catalytic subunit delta	1	BCRSignalingPathway
PIK3CG	5294	phosphatidylinositol-4,5-bisphosphate 3-kinase catalytic subunit gamma	7	BCRSignalingPathway
AKT3	10000	AKT serine/threonine kinase 3	1	BCRSignalingPathway
AKT1	207	AKT serine/threonine kinase 1	14	BCRSignalingPathway
AKT2	208	AKT serine/threonine kinase 2	19	BCRSignalingPathway
GSK3B	2932	glycogen synthase kinase 3 beta	3	BCRSignalingPathway
INPP5D	3635	inositol polyphosphate-5-phosphatase D	2	BCRSignalingPathway
CD22	933	CD22 molecule	19	BCRSignalingPathway
CD72	971	CD72 molecule	9	BCRSignalingPathway
PTPN6	5777	protein tyrosine phosphatase non-receptor type 6	12	BCRSignalingPathway
LILRB3	11025	leukocyte immunoglobulin like receptor B3	19	BCRSignalingPathway
FCGR2B	2213	Fc fragment of IgG receptor IIb	1	BCRSignalingPathway
RASGRP3	25780	RAS guanyl releasing protein 3	2	BCRSignalingPathway
PLCG2	5336	phospholipase C gamma 2	16	BCRSignalingPathway
PRKCB	5579	protein kinase C beta	16	BCRSignalingPathway
IFITM1	8519	interferon induced transmembrane protein 1	11	BCRSignalingPathway
IGH	3492	immunoglobulin heavy locus	14	BCRSignalingPathway
IGHA1	3493	immunoglobulin heavy constant alpha 1	14	BCRSignalingPathway
IGHA2	3494	immunoglobulin heavy constant alpha 2 (A2m marker)	14	BCRSignalingPathway
IGHD	3495	immunoglobulin heavy constant delta	14	BCRSignalingPathway
IGHD1-1	28510	immunoglobulin heavy diversity 1-1	14	BCRSignalingPathway
IGHD1-14	28508	immunoglobulin heavy diversity 1-14 (non-functional)	14	BCRSignalingPathway
IGHD1-20	28507	immunoglobulin heavy diversity 1-20	14	BCRSignalingPathway
IGHD1-26	28506	immunoglobulin heavy diversity 1-26	14	BCRSignalingPathway
IGHD1-7	28509	immunoglobulin heavy diversity 1-7	14	BCRSignalingPathway
IGHD2-15	28503	immunoglobulin heavy diversity 2-15	14	BCRSignalingPathway
IGHD2-2	28505	immunoglobulin heavy diversity 2-2	14	BCRSignalingPathway
IGHD2-21	28502	immunoglobulin heavy diversity 2-21	14	BCRSignalingPathway
IGHD2-8	28504	immunoglobulin heavy diversity 2-8	14	BCRSignalingPathway
IGHD3-10	28499	immunoglobulin heavy diversity 3-10	14	BCRSignalingPathway
IGHD3-16	28498	immunoglobulin heavy diversity 3-16	14	BCRSignalingPathway
IGHD3-22	28497	immunoglobulin heavy diversity 3-22	14	BCRSignalingPathway
IGHD3-3	28501	immunoglobulin heavy diversity 3-3	14	BCRSignalingPathway
IGHD3-9	28500	immunoglobulin heavy diversity 3-9	14	BCRSignalingPathway
IGHD4-11	28495	immunoglobulin heavy diversity 4-11 (non-functional)	14	BCRSignalingPathway
IGHD4-17	28494	immunoglobulin heavy diversity 4-17	14	BCRSignalingPathway
IGHD4-23	28493	immunoglobulin heavy diversity 4-23 (non-functional)	14	BCRSignalingPathway
IGHD4-4	28496	immunoglobulin heavy diversity 4-4	14	BCRSignalingPathway
IGHD5-12	28491	immunoglobulin heavy diversity 5-12	14	BCRSignalingPathway
IGHD5-18	28490	immunoglobulin heavy diversity 5-18	14	BCRSignalingPathway
IGHD5-24	28489	immunoglobulin heavy diversity 5-24 (non-functional)	14	BCRSignalingPathway
IGHD5-5	28492	immunoglobulin heavy diversity 5-5	14	BCRSignalingPathway
IGHD6-13	28487	immunoglobulin heavy diversity 6-13	14	BCRSignalingPathway
IGHD6-19	28486	immunoglobulin heavy diversity 6-19	14	BCRSignalingPathway
IGHD6-25	28485	immunoglobulin heavy diversity 6-25	14	BCRSignalingPathway
IGHD6-6	28488	immunoglobulin heavy diversity 6-6	14	BCRSignalingPathway
IGHD7-27	28484	immunoglobulin heavy diversity 7-27	14	BCRSignalingPathway
IGHE	3497	immunoglobulin heavy constant epsilon	14	BCRSignalingPathway
IGHG1	3500	immunoglobulin heavy constant gamma 1 (G1m marker)	14	BCRSignalingPathway
IGHG2	3501	immunoglobulin heavy constant gamma 2 (G2m marker)	14	BCRSignalingPathway
IGHG3	3502	immunoglobulin heavy constant gamma 3 (G3m marker)	14	BCRSignalingPathway
IGHG4	3503	immunoglobulin heavy constant gamma 4 (G4m marker)	14	BCRSignalingPathway
IGHJ1	28483	immunoglobulin heavy joining 1	14	BCRSignalingPathway
IGHJ2	28481	immunoglobulin heavy joining 2	14	BCRSignalingPathway
IGHJ3	28479	immunoglobulin heavy joining 3	14	BCRSignalingPathway
IGHJ4	28477	immunoglobulin heavy joining 4	14	BCRSignalingPathway
IGHJ5	28476	immunoglobulin heavy joining 5	14	BCRSignalingPathway
IGHJ6	28475	immunoglobulin heavy joining 6	14	BCRSignalingPathway
IGHM	3507	immunoglobulin heavy constant mu	14	BCRSignalingPathway
IGH	3492	immunoglobulin heavy locus	14	BCRSignalingPathway
IGHV1-18	28468	immunoglobulin heavy variable 1-18	14	BCRSignalingPathway
IGHV1-2	28474	immunoglobulin heavy variable 1-2	14	BCRSignalingPathway
IGHV1-24	28467	immunoglobulin heavy variable 1-24	14	BCRSignalingPathway
IGHV1-3	28473	immunoglobulin heavy variable 1-3	14	BCRSignalingPathway
IGHV1-45	28466	immunoglobulin heavy variable 1-45	14	BCRSignalingPathway
IGHV1-46	28465	immunoglobulin heavy variable 1-46	14	BCRSignalingPathway
IGHV1-58	28464	immunoglobulin heavy variable 1-58	14	BCRSignalingPathway
IGHV1-69	28461	immunoglobulin heavy variable 1-69	14	BCRSignalingPathway
IGHV1-8	28472	immunoglobulin heavy variable 1-8	14	BCRSignalingPathway
IGHV1-38-4	28460	immunoglobulin heavy variable 1-38-4 (non-functional)	14	BCRSignalingPathway
IGHV1-69-2	28458	immunoglobulin heavy variable 1-69-2	14	BCRSignalingPathway
IGHV2-26	28455	immunoglobulin heavy variable 2-26	14	BCRSignalingPathway
IGHV2-5	28457	immunoglobulin heavy variable 2-5	14	BCRSignalingPathway
IGHV2-70	28454	immunoglobulin heavy variable 2-70	14	BCRSignalingPathway
IGHV3-11	28450	immunoglobulin heavy variable 3-11	14	BCRSignalingPathway
IGHV3-13	28449	immunoglobulin heavy variable 3-13	14	BCRSignalingPathway
IGHV3-15	28448	immunoglobulin heavy variable 3-15	14	BCRSignalingPathway
IGHV3-16	28447	immunoglobulin heavy variable 3-16 (non-functional)	14	BCRSignalingPathway
IGHV3-20	28445	immunoglobulin heavy variable 3-20	14	BCRSignalingPathway
IGHV3-21	28444	immunoglobulin heavy variable 3-21	14	BCRSignalingPathway
IGHV3-23	28442	immunoglobulin heavy variable 3-23	14	BCRSignalingPathway
IGHV3-30	28439	immunoglobulin heavy variable 3-30	14	BCRSignalingPathway
IGHV3-30-3	57290	immunoglobulin heavy variable 3-30-3	14	BCRSignalingPathway
IGHV3-30-5	89770	immunoglobulin heavy variable 3-30-5	14	BCRSignalingPathway
IGHV3-33	28434	immunoglobulin heavy variable 3-33	14	BCRSignalingPathway
IGHV3-35	28432	immunoglobulin heavy variable 3-35 (non-functional)	14	BCRSignalingPathway
IGHV3-38	28429	immunoglobulin heavy variable 3-38 (non-functional)	14	BCRSignalingPathway
IGHV3-43	28426	immunoglobulin heavy variable 3-43	14	BCRSignalingPathway
IGHV3-48	28424	immunoglobulin heavy variable 3-48	14	BCRSignalingPathway
IGHV3-49	28423	immunoglobulin heavy variable 3-49	14	BCRSignalingPathway
IGHV3-53	28420	immunoglobulin heavy variable 3-53	14	BCRSignalingPathway
IGHV3-64	28414	immunoglobulin heavy variable 3-64	14	BCRSignalingPathway
IGHV3-66	28412	immunoglobulin heavy variable 3-66	14	BCRSignalingPathway
IGHV3-7	28452	immunoglobulin heavy variable 3-7	14	BCRSignalingPathway
IGHV3-72	28410	immunoglobulin heavy variable 3-72	14	BCRSignalingPathway
IGHV3-73	28409	immunoglobulin heavy variable 3-73	14	BCRSignalingPathway
IGHV3-74	28408	immunoglobulin heavy variable 3-74	14	BCRSignalingPathway
IGHV3-9	28451	immunoglobulin heavy variable 3-9	14	BCRSignalingPathway
IGHV3-38-3	28404	immunoglobulin heavy variable 3-38-3 (non-functional)	14	BCRSignalingPathway
IGHV3-69-1	28402	immunoglobulin heavy variable 3-69-1 (pseudogene)	14	BCRSignalingPathway
IGHV4-28	28400	immunoglobulin heavy variable 4-28	14	BCRSignalingPathway
IGHV4-30-1	28399	immunoglobulin heavy variable 4-30-1	14	BCRSignalingPathway
IGHV4-30-2	28398	immunoglobulin heavy variable 4-30-2	14	BCRSignalingPathway
IGHV4-30-4	28397	immunoglobulin heavy variable 4-30-4	14	BCRSignalingPathway
IGHV4-31	28396	immunoglobulin heavy variable 4-31	14	BCRSignalingPathway
IGHV4-34	28395	immunoglobulin heavy variable 4-34	14	BCRSignalingPathway
IGHV4-39	28394	immunoglobulin heavy variable 4-39	14	BCRSignalingPathway
IGHV4-4	28401	immunoglobulin heavy variable 4-4	14	BCRSignalingPathway
IGHV4-59	28392	immunoglobulin heavy variable 4-59	14	BCRSignalingPathway
IGHV4-61	28391	immunoglobulin heavy variable 4-61	14	BCRSignalingPathway
IGHV4-38-2	28389	immunoglobulin heavy variable 4-38-2	14	BCRSignalingPathway
IGHV5-51	28388	immunoglobulin heavy variable 5-51	14	BCRSignalingPathway
IGHV5-10-1	28386	immunoglobulin heavy variable 5-10-1	14	BCRSignalingPathway
IGHV6-1	28385	immunoglobulin heavy variable 6-1	14	BCRSignalingPathway
IGHV7-4-1	57289	immunoglobulin heavy variable 7-4-1	14	BCRSignalingPathway
IGHV7-81	28378	immunoglobulin heavy variable 7-81 (non-functional)	14	BCRSignalingPathway
IGK	50802	immunoglobulin kappa locus	2	BCRSignalingPathway
IGKC	3514	immunoglobulin kappa constant	2	BCRSignalingPathway
IGKDEL	3515	immunoglobulin kappa deleting element or like	2	BCRSignalingPathway
IGKJ	7842	-	2	BCRSignalingPathway
IGKJ1	28950	immunoglobulin kappa joining 1	2	BCRSignalingPathway
IGKJ2	28949	immunoglobulin kappa joining 2	2	BCRSignalingPathway
IGKJ3	28948	immunoglobulin kappa joining 3	2	BCRSignalingPathway
IGKJ4	28947	immunoglobulin kappa joining 4	2	BCRSignalingPathway
IGKJ5	28946	immunoglobulin kappa joining 5	2	BCRSignalingPathway
IGKV@	3519	-	2	BCRSignalingPathway
IGKV1-12	28940	immunoglobulin kappa variable 1-12	2	BCRSignalingPathway
IGKV1-13	28939	immunoglobulin kappa variable 1-13	2	BCRSignalingPathway
IGKV1-16	28938	immunoglobulin kappa variable 1-16	2	BCRSignalingPathway
IGKV1-17	28937	immunoglobulin kappa variable 1-17	2	BCRSignalingPathway
IGKV1-27	28935	immunoglobulin kappa variable 1-27	2	BCRSignalingPathway
IGKV1-33	28933	immunoglobulin kappa variable 1-33	2	BCRSignalingPathway
IGKV1-37	28931	immunoglobulin kappa variable 1-37 (non-functional)	2	BCRSignalingPathway
IGKV1-39	28930	immunoglobulin kappa variable 1-39	2	BCRSignalingPathway
IGKV1-5	28299	immunoglobulin kappa variable 1-5	2	BCRSignalingPathway
IGKV1-6	28943	immunoglobulin kappa variable 1-6	2	BCRSignalingPathway
IGKV1-8	28942	immunoglobulin kappa variable 1-8	2	BCRSignalingPathway
IGKV1-9	28941	immunoglobulin kappa variable 1-9	2	BCRSignalingPathway
IGKV1D-12	28903	immunoglobulin kappa variable 1D-12	2	BCRSignalingPathway
IGKV1D-13	28902	immunoglobulin kappa variable 1D-13	2	BCRSignalingPathway
IGKV1D-16	28901	immunoglobulin kappa variable 1D-16	2	BCRSignalingPathway
IGKV1D-17	28900	immunoglobulin kappa variable 1D-17	2	BCRSignalingPathway
IGKV1D-33	28896	immunoglobulin kappa variable 1D-33	2	BCRSignalingPathway
IGKV1D-37	28894	immunoglobulin kappa variable 1D-37 (non-functional)	2	BCRSignalingPathway
IGKV1D-39	28893	immunoglobulin kappa variable 1D-39	2	BCRSignalingPathway
IGKV1D-42	28892	immunoglobulin kappa variable 1D-42 (non-functional)	2	BCRSignalingPathway
IGKV1D-43	28891	immunoglobulin kappa variable 1D-43	2	BCRSignalingPathway
IGKV1D-8	28904	immunoglobulin kappa variable 1D-8	2	BCRSignalingPathway
IGKV2-24	28923	immunoglobulin kappa variable 2-24	2	BCRSignalingPathway
IGKV2-28	28921	immunoglobulin kappa variable 2-28	2	BCRSignalingPathway
IGKV2-30	28919	immunoglobulin kappa variable 2-30	2	BCRSignalingPathway
IGKV2-40	28916	immunoglobulin kappa variable 2-40	2	BCRSignalingPathway
IGKV2D-24	28885	immunoglobulin kappa variable 2D-24 (non-functional)	2	BCRSignalingPathway
IGKV2D-28	28883	immunoglobulin kappa variable 2D-28	2	BCRSignalingPathway
IGKV2D-29	28882	immunoglobulin kappa variable 2D-29	2	BCRSignalingPathway
IGKV2D-30	28881	immunoglobulin kappa variable 2D-30	2	BCRSignalingPathway
IGKV2D-40	28878	immunoglobulin kappa variable 2D-40	2	BCRSignalingPathway
IGKV3-11	28914	immunoglobulin kappa variable 3-11	2	BCRSignalingPathway
IGKV3-15	28913	immunoglobulin kappa variable 3-15	2	BCRSignalingPathway
IGKV3-20	28912	immunoglobulin kappa variable 3-20	2	BCRSignalingPathway
IGKV3-7	28915	immunoglobulin kappa variable 3-7 (non-functional)	2	BCRSignalingPathway
IGKV3D-11	28876	immunoglobulin kappa variable 3D-11	2	BCRSignalingPathway
IGKV3D-15	28875	immunoglobulin kappa variable 3D-15	2	BCRSignalingPathway
IGKV3D-20	28874	immunoglobulin kappa variable 3D-20	2	BCRSignalingPathway
IGKV3D-7	28877	immunoglobulin kappa variable 3D-7	2	BCRSignalingPathway
IGKV4-1	28908	immunoglobulin kappa variable 4-1	2	BCRSignalingPathway
IGKV5-2	28907	immunoglobulin kappa variable 5-2	2	BCRSignalingPathway
IGKV6-21	28906	immunoglobulin kappa variable 6-21 (non-functional)	2	BCRSignalingPathway
IGKV6D-21	28870	immunoglobulin kappa variable 6D-21 (non-functional)	2	BCRSignalingPathway
IGKV6D-41	28869	immunoglobulin kappa variable 6D-41 (non-functional)	2	BCRSignalingPathway
IGL	3535	immunoglobulin lambda locus	22	BCRSignalingPathway
IGLC1	3537	immunoglobulin lambda constant 1	22	BCRSignalingPathway
IGLC2	3538	immunoglobulin lambda constant 2	22	BCRSignalingPathway
IGLC3	3539	immunoglobulin lambda constant 3 (Kern-Oz+ marker)	22	BCRSignalingPathway
IGLC6	3542	immunoglobulin lambda constant 6	22	BCRSignalingPathway
IGLC7	28834	immunoglobulin lambda constant 7	22	BCRSignalingPathway
IGLJ	8217	-	22	BCRSignalingPathway
IGLJ1	28833	immunoglobulin lambda joining 1	22	BCRSignalingPathway
IGLJ2	28832	immunoglobulin lambda joining 2	22	BCRSignalingPathway
IGLJ3	28831	immunoglobulin lambda joining 3	22	BCRSignalingPathway
IGLJ4	28830	immunoglobulin lambda joining 4 (non-functional)	22	BCRSignalingPathway
IGLJ5	28829	immunoglobulin lambda joining 5 (non-functional)	22	BCRSignalingPathway
IGLJ6	28828	immunoglobulin lambda joining 6	22	BCRSignalingPathway
IGLJ7	28827	immunoglobulin lambda joining 7	22	BCRSignalingPathway
IGLV@	3546	-	22	BCRSignalingPathway
IGLV1-36	28826	immunoglobulin lambda variable 1-36	22	BCRSignalingPathway
IGLV1-40	28825	immunoglobulin lambda variable 1-40	22	BCRSignalingPathway
IGLV1-44	28823	immunoglobulin lambda variable 1-44	22	BCRSignalingPathway
IGLV1-47	28822	immunoglobulin lambda variable 1-47	22	BCRSignalingPathway
IGLV1-50	28821	immunoglobulin lambda variable 1-50 (non-functional)	22	BCRSignalingPathway
IGLV1-51	28820	immunoglobulin lambda variable 1-51	22	BCRSignalingPathway
IGLV10-54	28772	immunoglobulin lambda variable 10-54	22	BCRSignalingPathway
IGLV11-55	28770	immunoglobulin lambda variable 11-55 (non-functional)	22	BCRSignalingPathway
IGLV2-11	28816	immunoglobulin lambda variable 2-11	22	BCRSignalingPathway
IGLV2-14	28815	immunoglobulin lambda variable 2-14	22	BCRSignalingPathway
IGLV2-18	28814	immunoglobulin lambda variable 2-18	22	BCRSignalingPathway
IGLV2-23	28813	immunoglobulin lambda variable 2-23	22	BCRSignalingPathway
IGLV2-33	28811	immunoglobulin lambda variable 2-33 (non-functional)	22	BCRSignalingPathway
IGLV2-8	28817	immunoglobulin lambda variable 2-8	22	BCRSignalingPathway
IGLV3-1	28809	immunoglobulin lambda variable 3-1	22	BCRSignalingPathway
IGLV3-10	28803	immunoglobulin lambda variable 3-10	22	BCRSignalingPathway
IGLV3-12	28802	immunoglobulin lambda variable 3-12	22	BCRSignalingPathway
IGLV3-16	28799	immunoglobulin lambda variable 3-16	22	BCRSignalingPathway
IGLV3-19	28797	immunoglobulin lambda variable 3-19	22	BCRSignalingPathway
IGLV3-21	28796	immunoglobulin lambda variable 3-21	22	BCRSignalingPathway
IGLV3-22	28795	immunoglobulin lambda variable 3-22	22	BCRSignalingPathway
IGLV3-25	28793	immunoglobulin lambda variable 3-25	22	BCRSignalingPathway
IGLV3-27	28791	immunoglobulin lambda variable 3-27	22	BCRSignalingPathway
IGLV3-32	28787	immunoglobulin lambda variable 3-32 (non-functional)	22	BCRSignalingPathway
IGLV3-9	28804	immunoglobulin lambda variable 3-9	22	BCRSignalingPathway
IGLV4-3	28786	immunoglobulin lambda variable 4-3	22	BCRSignalingPathway
IGLV4-60	28785	immunoglobulin lambda variable 4-60	22	BCRSignalingPathway
IGLV4-69	28784	immunoglobulin lambda variable 4-69	22	BCRSignalingPathway
IGLV5-37	28783	immunoglobulin lambda variable 5-37	22	BCRSignalingPathway
IGLV5-39	28782	immunoglobulin lambda variable 5-39	22	BCRSignalingPathway
IGLV5-45	28781	immunoglobulin lambda variable 5-45	22	BCRSignalingPathway
IGLV5-48	28780	immunoglobulin lambda variable 5-48 (non-functional)	22	BCRSignalingPathway
IGLV5-52	28779	immunoglobulin lambda variable 5-52	22	BCRSignalingPathway
IGLV6-57	28778	immunoglobulin lambda variable 6-57	22	BCRSignalingPathway
IGLV7-43	28776	immunoglobulin lambda variable 7-43	22	BCRSignalingPathway
IGLV7-46	28775	immunoglobulin lambda variable 7-46	22	BCRSignalingPathway
IGLV8-61	28774	immunoglobulin lambda variable 8-61	22	BCRSignalingPathway
IGLV9-49	28773	immunoglobulin lambda variable 9-49	22	BCRSignalingPathway
C3	718	complement C3	19	Chemokines
C5	727	complement C5	9	Chemokines
CAMP	820	cathelicidin antimicrobial peptide	3	Chemokines
CCL1	6346	C-C motif chemokine ligand 1	17	Chemokines
CCL11	6356	C-C motif chemokine ligand 11	17	Chemokines
CCL13	6357	C-C motif chemokine ligand 13	17	Chemokines
CCL14	6358	C-C motif chemokine ligand 14	17	Chemokines
CCL15-CCL14	348249	CCL15-CCL14 readthrough (NMD candidate)	17	Chemokines
CCL15	6359	C-C motif chemokine ligand 15	17	Chemokines
CCL16	6360	C-C motif chemokine ligand 16	17	Chemokines
CCL17	6361	C-C motif chemokine ligand 17	16	Chemokines
CCL18	6362	C-C motif chemokine ligand 18	17	Chemokines
CCL19	6363	C-C motif chemokine ligand 19	9	Chemokines
CCL2	6347	C-C motif chemokine ligand 2	17	Chemokines
CCL20	6364	C-C motif chemokine ligand 20	2	Chemokines
CCL21	6366	C-C motif chemokine ligand 21	9	Chemokines
CCL22	6367	C-C motif chemokine ligand 22	16	Chemokines
CCL23	6368	C-C motif chemokine ligand 23	17	Chemokines
CCL24	6369	C-C motif chemokine ligand 24	7	Chemokines
CCL25	6370	C-C motif chemokine ligand 25	19	Chemokines
CCL26	10344	C-C motif chemokine ligand 26	7	Chemokines
CCL27	10850	C-C motif chemokine ligand 27	9	Chemokines
CCL28	56477	C-C motif chemokine ligand 28	5	Chemokines
CCL3	6348	C-C motif chemokine ligand 3	17	Chemokines
CCL3L1	6349	C-C motif chemokine ligand 3 like 1	17	Chemokines
CCL3P1	390788	C-C motif chemokine ligand 3 pseudogene 1	17	Chemokines
CCL3L3	414062	C-C motif chemokine ligand 3 like 3	17	Chemokines
CCL4	6351	C-C motif chemokine ligand 4	17	Chemokines
CCL4L2	9560	C-C motif chemokine ligand 4 like 2	17	Chemokines
CCL4L1	388372	C-C motif chemokine ligand 4 like 1	17	Chemokines
CCL5	6352	C-C motif chemokine ligand 5	17	Chemokines
CCL7	6354	C-C motif chemokine ligand 7	17	Chemokines
CCL8	6355	C-C motif chemokine ligand 8	17	Chemokines
CKLF	51192	chemokine like factor	16	Chemokines
CMA1	1215	chymase 1	14	Chemokines
CTSG	1511	cathepsin G	14	Chemokines
CX3CL1	6376	C-X3-C motif chemokine ligand 1	16	Chemokines
CXCL1	2919	C-X-C motif chemokine ligand 1	4	Chemokines
CXCL10	3627	C-X-C motif chemokine ligand 10	4	Chemokines
CXCL11	6373	C-X-C motif chemokine ligand 11	4	Chemokines
CXCL12	6387	C-X-C motif chemokine ligand 12	10	Chemokines
CXCL13	10563	C-X-C motif chemokine ligand 13	4	Chemokines
CXCL14	9547	C-X-C motif chemokine ligand 14	5	Chemokines
CXCL16	58191	C-X-C motif chemokine ligand 16	17	Chemokines
CXCL17	284340	C-X-C motif chemokine ligand 17	19	Chemokines
CXCL2	2920	C-X-C motif chemokine ligand 2	4	Chemokines
CXCL3	2921	C-X-C motif chemokine ligand 3	4	Chemokines
CXCL5	6374	C-X-C motif chemokine ligand 5	4	Chemokines
CXCL6	6372	C-X-C motif chemokine ligand 6	4	Chemokines
CXCL9	4283	C-X-C motif chemokine ligand 9	4	Chemokines
CCN1	3491	cellular communication network factor 1	1	Chemokines
DEFA1	1667	defensin alpha 1	8	Chemokines
DEFA3	1668	defensin alpha 3	8	Chemokines
DEFA5	1670	defensin alpha 5	8	Chemokines
DEFB1	1672	defensin beta 1	8	Chemokines
DEFB103B	55894	defensin beta 103B	8	Chemokines
DEFB104A	140596	defensin beta 104A	8	Chemokines
DEFB4A	1673	defensin beta 4A	8	Chemokines
EDN1	1906	endothelin 1	6	Chemokines
EDN2	1907	endothelin 2	1	Chemokines
EDN3	1908	endothelin 3	20	Chemokines
FGF10	2255	fibroblast growth factor 10	5	Chemokines
FGF2	2247	fibroblast growth factor 2	4	Chemokines
HTN3	3347	histatin 3	4	Chemokines
CXCL8	3576	C-X-C motif chemokine ligand 8	4	Chemokines
LECT2	3950	leukocyte cell derived chemotaxin 2	5	Chemokines
PF4	5196	platelet factor 4	4	Chemokines
PF4V1	5197	platelet factor 4 variant 1	4	Chemokines
PLAU	5328	plasminogen activator, urokinase	10	Chemokines
PPBP	5473	pro-platelet basic protein	4	Chemokines
PPBPP1	728045	pro-platelet basic protein pseudogene 1	4	Chemokines
PROK2	60675	prokineticin 2	3	Chemokines
RNASE2	6036	ribonuclease A family member 2	14	Chemokines
SAA1	6288	serum amyloid A1	11	Chemokines
SAA2	6289	serum amyloid A2	11	Chemokines
SBDS	51119	SBDS ribosome maturation factor	7	Chemokines
SEMA3A	10371	semaphorin 3A	7	Chemokines
SEMA3B	7869	semaphorin 3B	3	Chemokines
SEMA3C	10512	semaphorin 3C	7	Chemokines
SEMA3D	223117	semaphorin 3D	7	Chemokines
SEMA3E	9723	semaphorin 3E	7	Chemokines
SEMA3F	6405	semaphorin 3F	3	Chemokines
SEMA3G	56920	semaphorin 3G	3	Chemokines
SEMA4A	64218	semaphorin 4A	1	Chemokines
SEMA4B	10509	semaphorin 4B	15	Chemokines
SEMA4C	54910	semaphorin 4C	2	Chemokines
SEMA4D	10507	semaphorin 4D	9	Chemokines
SEMA4F	10505	ssemaphorin 4F	2	Chemokines
SEMA4G	57715	semaphorin 4G	10	Chemokines
SEMA5A	9037	semaphorin 5A	5	Chemokines
SEMA5B	54437	semaphorin 5B	3	Chemokines
SEMA6A	57556	semaphorin 6A	5	Chemokines
SEMA6B	10501	semaphorin 6B	19	Chemokines
SEMA6C	10500	semaphorin 6C	1	Chemokines
SEMA6D	80031	semaphorin 6D	15	Chemokines
SEMA7A	8482	semaphorin 7A (John Milton Hagen blood group)	15	Chemokines
SLIT1	6585	slit guidance ligand 1	10	Chemokines
SLIT2	9353	slit guidance ligand 2	4	Chemokines
TNC	3371	tenascin C	9	Chemokines
TYMP	1890	thymidine phosphorylase	22	Chemokines
XCL1	6375	X-C motif chemokine ligand 1	1	Chemokines
XCL2	6846	X-C motif chemokine ligand 2	1	Chemokines
C5AR1	728	complement C5a receptor 1	19	Chemokine_Receptors
ACKR2	1238	atypical chemokine receptor 2	3	Chemokine_Receptors
CCR1	1230	C-C motif chemokine receptor 1	3	Chemokine_Receptors
CCR10	2826	C-C motif chemokine receptor 10	17	Chemokine_Receptors
CCR3	1232	C-C motif chemokine receptor 3	3	Chemokine_Receptors
CCR4	1233	C-C motif chemokine receptor 4	3	Chemokine_Receptors
CCR5	1234	C-C motif chemokine receptor 5	3	Chemokine_Receptors
CCR6	1235	C-C motif chemokine receptor 6	6	Chemokine_Receptors
CCR7	1236	C-C motif chemokine receptor 7	17	Chemokine_Receptors
CCR8	1237	C-C motif chemokine receptor 8	3	Chemokine_Receptors
CCR9	10803	C-C motif chemokine receptor 9	3	Chemokine_Receptors
ACKR4	51554	atypical chemokine receptor 4	3	Chemokine_Receptors
CCRL2	9034	C-C motif chemokine receptor like 2	3	Chemokine_Receptors
CMKLR1	1240	chemerin chemokine-like receptor 1	12	Chemokine_Receptors
CX3CR1	1524	C-X3-C motif chemokine receptor 1	3	Chemokine_Receptors
CXCR3	2833	C-X-C motif chemokine receptor 3	X	Chemokine_Receptors
CXCR4	7852	C-X-C motif chemokine receptor 4	2	Chemokine_Receptors
CXCR5	643	C-X-C motif chemokine receptor 5	11	Chemokine_Receptors
CXCR6	10663	C-X-C motif chemokine receptor 6	3	Chemokine_Receptors
ACKR3	57007	atypical chemokine receptor 3	2	Chemokine_Receptors
CYSLTR1	10800	cysteinyl leukotriene receptor 1	X	Chemokine_Receptors
CYSLTR2	57105	cysteinyl leukotriene receptor 2	13	Chemokine_Receptors
ACKR1	2532	atypical chemokine receptor 1 (Duffy blood group)	1	Chemokine_Receptors
EDNRA	1909	endothelin receptor type A	4	Chemokine_Receptors
EDNRB	1910	endothelin receptor type B	13	Chemokine_Receptors
FPR1	2357	formyl peptide receptor 1	19	Chemokine_Receptors
FPR2	2358	formyl peptide receptor 2	19	Chemokine_Receptors
FPR2	2358	formyl peptide receptor 2	19	Chemokine_Receptors
GPR17	2840	G protein-coupled receptor 17	2	Chemokine_Receptors
GPR32	2854	G protein-coupled receptor 32	19	Chemokine_Receptors
GPR33	2856	G protein-coupled receptor 33	14	Chemokine_Receptors
PTGDR2	11251	prostaglandin D2 receptor 2	11	Chemokine_Receptors
C5AR2	27202	complement component 5a receptor 2	19	Chemokine_Receptors
CXCR1	3577	C-X-C motif chemokine receptor 1	2	Chemokine_Receptors
CXCR2	3579	C-X-C motif chemokine receptor 2	2	Chemokine_Receptors
LTB4R	1241	leukotriene B4 receptor	14	Chemokine_Receptors
LTB4R2	56413	leukotriene B4 receptor 2	14	Chemokine_Receptors
PLAUR	5329	plasminogen activator, urokinase receptor	19	Chemokine_Receptors
PLXNA1	5361	plexin A1	3	Chemokine_Receptors
PLXNA2	5362	plexin A2	1	Chemokine_Receptors
PLXNA3	55558	plexin A3	X	Chemokine_Receptors
PLXNA4	91584	plexin A4	7	Chemokine_Receptors
PLXNB1	5364	plexin B1	3	Chemokine_Receptors
PLXNB2	23654	plexin B2	22	Chemokine_Receptors
PLXNB3	5365	plexin B3	X	Chemokine_Receptors
PLXNC1	10154	plexin C1	12	Chemokine_Receptors
PLXND1	23129	plexin D1	3	Chemokine_Receptors
PTAFR	5724	platelet activating factor receptor	1	Chemokine_Receptors
ROBO1	6091	roundabout guidance receptor 1	3	Chemokine_Receptors
ROBO2	6092	roundabout guidance receptor 2	3	Chemokine_Receptors
ROBO3	64221	roundabout guidance receptor 3	11	Chemokine_Receptors
RXFP3	51289	relaxin family peptide receptor 3	5	Chemokine_Receptors
XCR1	2829	X-C motif chemokine receptor 1	3	Chemokine_Receptors
ADIPOQ	9370	adiponectin, C1Q and collagen domain containing	3	Cytokines
ADM	133	adrenomedullin	11	Cytokines
ADM2	79924	adrenomedullin 2	22	Cytokines
AGRP	181	agouti related neuropeptide	16	Cytokines
AGT	183	angiotensinogen	1	Cytokines
AMBN	258	ameloblastin	4	Cytokines
AMELX	265	amelogenin X-linked	X	Cytokines
AMH	268	anti-Mullerian hormone	19	Cytokines
ANGPTL5	253935	angiopoietin like 5	11	Cytokines
ANGPTL7	10218	angiopoietin like 7	1	Cytokines
APLN	8862	apelin	X	Cytokines
AREG	374	amphiregulin	4	Cytokines
MANF	7873	mesencephalic astrocyte derived neurotrophic factor	3	Cytokines
CDNF	441549	cerebral dopamine neurotrophic factor	10	Cytokines
ARTN	9048	artemin	1	Cytokines
AVP	551	arginine vasopressin	20	Cytokines
AZU1	566	azurocidin 1	19	Cytokines
BDNF	627	brain derived neurotrophic factor	11	Cytokines
BMP1	649	bone morphogenetic protein 1	8	Cytokines
BMP10	27302	bone morphogenetic protein 10	2	Cytokines
BMP15	9210	bone morphogenetic protein 15	X	Cytokines
BMP2	650	bone morphogenetic protein 2	20	Cytokines
BMP3	651	bone morphogenetic protein 3	4	Cytokines
BMP4	652	bone morphogenetic protein 4	14	Cytokines
BMP5	653	bone morphogenetic protein 5	6	Cytokines
BMP6	654	bone morphogenetic protein 6	6	Cytokines
BMP7	655	bone morphogenetic protein 7	20	Cytokines
BMP8A	353500	bone morphogenetic protein 8a	1	Cytokines
BMP8B	656	bone morphogenetic protein 8b	1	Cytokines
BTC	685	betacellulin	4	Cytokines
MYDGF	56005	myeloid derived growth factor	19	Cytokines
C3	718	complement C3	19	Cytokines
C5	727	complement C5	9	Cytokines
CALCA	796	calcitonin related polypeptide alpha	11	Cytokines
CALCB	797	calcitonin related polypeptide beta	11	Cytokines
CAMP	820	cathelicidin antimicrobial peptide	3	Cytokines
CAT	847	catalase	11	Cytokines
CCK	885	cholecystokinin	3	Cytokines
CCL1	6346	C-C motif chemokine ligand 1	17	Cytokines
CCL11	6356	C-C motif chemokine ligand 11	17	Cytokines
CCL13	6357	C-C motif chemokine ligand 13	17	Cytokines
CCL14	6358	C-C motif chemokine ligand 14	17	Cytokines
CCL15-CCL14	348249	CCL15-CCL14 readthrough (NMD candidate)	17	Cytokines
CCL15	6359	C-C motif chemokine ligand 15	17	Cytokines
CCL16	6360	C-C motif chemokine ligand 16	17	Cytokines
CCL17	6361	C-C motif chemokine ligand 17	16	Cytokines
CCL18	6362	C-C motif chemokine ligand 18	17	Cytokines
CCL19	6363	C-C motif chemokine ligand 19	9	Cytokines
CCL2	6347	C-C motif chemokine ligand 2	17	Cytokines
CCL20	6364	C-C motif chemokine ligand 20	2	Cytokines
CCL21	6366	C-C motif chemokine ligand 21	9	Cytokines
CCL22	6367	C-C motif chemokine ligand 22	16	Cytokines
CCL23	6368	C-C motif chemokine ligand 23	17	Cytokines
CCL24	6369	C-C motif chemokine ligand 24	7	Cytokines
CCL25	6370	C-C motif chemokine ligand 25	19	Cytokines
CCL26	10344	C-C motif chemokine ligand 26	7	Cytokines
CCL27	10850	C-C motif chemokine ligand 27	9	Cytokines
CCL28	56477	C-C motif chemokine ligand 28	5	Cytokines
CCL3	6348	C-C motif chemokine ligand 3	17	Cytokines
CCL3L1	6349	C-C motif chemokine ligand 3 like 1	17	Cytokines
CCL3P1	390788	C-C motif chemokine ligand 3 pseudogene 1	17	Cytokines
CCL3L3	414062	C-C motif chemokine ligand 3 like 3	17	Cytokines
CCL4	6351	C-C motif chemokine ligand 4	17	Cytokines
CCL4L2	9560	C-C motif chemokine ligand 4 like 2	17	Cytokines
CCL4L1	388372	C-C motif chemokine ligand 4 like 1	17	Cytokines
CCL5	6352	C-C motif chemokine ligand 5	17	Cytokines
CCL7	6354	C-C motif chemokine ligand 7	17	Cytokines
CCL8	6355	C-C motif chemokine ligand 8	17	Cytokines
CD320	51293	CD320 molecule	19	Cytokines
CD40LG	959	CD40 ligand	X	Cytokines
CD70	970	CD70 molecule	19	Cytokines
ADA2	51816	adenosine deaminase 2	22	Cytokines
CER1	9350	cerberus 1, DAN family BMP antagonist	9	Cytokines
CGA	1081	glycoprotein hormones, alpha polypeptide	6	Cytokines
CGB3	1082	chorionic gonadotropin subunit beta 3	19	Cytokines
CGB1	114335	chorionic gonadotropin subunit beta 1	19	Cytokines
CGB2	114336	chorionic gonadotropin subunit beta 2	19	Cytokines
CGB5	93659	chorionic gonadotropin subunit beta 5	19	Cytokines
CGB7	94027	chorionic gonadotropin subunit beta 7	19	Cytokines
CGB8	94115	chorionic gonadotropin subunit beta 8	19	Cytokines
CHGA	1113	chromogranin A	14	Cytokines
CHGB	1114	chromogranin B	20	Cytokines
CKLF	51192	chemokine like factor	16	Cytokines
CLCF1	23529	cardiotrophin like cytokine factor 1	11	Cytokines
CLEC11A	6320	C-type lectin domain containing 11A	19	Cytokines
CMA1	1215	chymase 1	14	Cytokines
CMTM1	113540	CKLF like MARVEL transmembrane domain containing 1	16	Cytokines
CMTM2	146225	CKLF like MARVEL transmembrane domain containing 2	16	Cytokines
CMTM3	123920	CKLF like MARVEL transmembrane domain containing 3	16	Cytokines
CMTM4	146223	CKLF like MARVEL transmembrane domain containing 4	16	Cytokines
CMTM5	116173	CKLF like MARVEL transmembrane domain containing 5	14	Cytokines
CMTM6	54918	CKLF like MARVEL transmembrane domain containing 6	3	Cytokines
CMTM7	112616	CKLF like MARVEL transmembrane domain containing 7	3	Cytokines
CMTM8	152189	CKLF like MARVEL transmembrane domain containing 8	3	Cytokines
CNTF	1270	ciliary neurotrophic factor	11	Cytokines
CORT	1325	cortistatin	1	Cytokines
CRH	1392	corticotropin releasing hormone	8	Cytokines
CSF1	1435	colony stimulating factor 1	1	Cytokines
CSF2	1437	colony stimulating factor 2	5	Cytokines
CSF3	1440	colony stimulating factor 3	17	Cytokines
CSH1	1442	chorionic somatomammotropin hormone 1	17	Cytokines
CSH2	1443	chorionic somatomammotropin hormone 2	17	Cytokines
CSHL1	1444	chorionic somatomammotropin hormone like 1	17	Cytokines
CSPG5	10675	chondroitin sulfate proteoglycan 5	3	Cytokines
CTF1	1489	cardiotrophin 1	16	Cytokines
CCN2	1490	cellular communication network factor 2	6	Cytokines
CTSG	1511	cathepsin G	14	Cytokines
CX3CL1	6376	C-X3-C motif chemokine ligand 1	16	Cytokines
CXCL1	2919	C-X-C motif chemokine ligand 1	4	Cytokines
CXCL10	3627	C-X-C motif chemokine ligand 10	4	Cytokines
CXCL11	6373	C-X-C motif chemokine ligand 11	4	Cytokines
CXCL12	6387	C-X-C motif chemokine ligand 12	10	Cytokines
CXCL13	10563	C-X-C motif chemokine ligand 13	4	Cytokines
CXCL14	9547	C-X-C motif chemokine ligand 14	5	Cytokines
CXCL16	58191	C-X-C motif chemokine ligand 16	17	Cytokines
CXCL17	284340	C-X-C motif chemokine ligand 17	19	Cytokines
CXCL2	2920	C-X-C motif chemokine ligand 2	4	Cytokines
CXCL3	2921	C-X-C motif chemokine ligand 3	4	Cytokines
CXCL5	6374	C-X-C motif chemokine ligand 5	4	Cytokines
CXCL6	6372	C-X-C motif chemokine ligand 6	4	Cytokines
CXCL9	4283	C-X-C motif chemokine ligand 9	4	Cytokines
CCN1	3491	cellular communication network factor 1	1	Cytokines
DEFA1	1667	defensin alpha 1	8	Cytokines
DEFA3	1668	defensin alpha 3	8	Cytokines
DEFA5	1670	defensin alpha 5	8	Cytokines
DEFB1	1672	defensin beta 1	8	Cytokines
DEFB103B	55894	defensin beta 103B	8	Cytokines
DEFB104A	140596	defensin beta 104A	8	Cytokines
DEFB4A	1673	defensin beta 4A	8	Cytokines
DKK1	22943	dickkopf WNT signaling pathway inhibitor 1	10	Cytokines
EBI3	10148	Epstein-Barr virus induced 3	19	Cytokines
EDN1	1906	endothelin 1	6	Cytokines
EDN2	1907	endothelin 2	1	Cytokines
EDN3	1908	endothelin 3	20	Cytokines
EGF	1950	epidermal growth factor	4	Cytokines
EPGN	255324	epithelial mitogen	4	Cytokines
EPO	2056	erythropoietin	7	Cytokines
EREG	2069	epiregulin	4	Cytokines
ESM1	11082	endothelial cell specific molecule 1	5	Cytokines
FAM3B	54097	FAM3 metabolism regulating signaling molecule B	21	Cytokines
FAM3C	10447	FAM3 metabolism regulating signaling molecule C	7	Cytokines
FAM3D	131177	FAM3 metabolism regulating signaling molecule D	3	Cytokines
FASLG	356	Fas ligand	1	Cytokines
FGF1	2246	fibroblast growth factor 1	5	Cytokines
FGF10	2255	fibroblast growth factor 10	5	Cytokines
FGF11	2256	fibroblast growth factor 11	17	Cytokines
FGF12	2257	fibroblast growth factor 12	3	Cytokines
FGF13	2258	fibroblast growth factor 13	X	Cytokines
FGF14	2259	fibroblast growth factor 14	13	Cytokines
FGF16	8823	fibroblast growth factor 16	X	Cytokines
FGF17	8822	fibroblast growth factor 17	8	Cytokines
FGF18	8817	fibroblast growth factor 18	5	Cytokines
FGF19	9965	fibroblast growth factor 19	11	Cytokines
FGF2	2247	fibroblast growth factor 2	4	Cytokines
FGF20	26281	fibroblast growth factor 20	8	Cytokines
FGF21	26291	fibroblast growth factor 21	19	Cytokines
FGF22	27006	fibroblast growth factor 22	19	Cytokines
FGF23	8074	fibroblast growth factor 23	12	Cytokines
FGF3	2248	fibroblast growth factor 3	11	Cytokines
FGF4	2249	fibroblast growth factor 4	11	Cytokines
FGF5	2250	fibroblast growth factor 5	4	Cytokines
FGF6	2251	fibroblast growth factor 6	12	Cytokines
FGF7	2252	fibroblast growth factor 7	15	Cytokines
FGF8	2253	fibroblast growth factor 8	10	Cytokines
FGF9	2254	fibroblast growth factor 9	13	Cytokines
VEGFD	2277	vascular endothelial growth factor D	X	Cytokines
FIGNL2	401720	fidgetin like 2	12	Cytokines
FLT3LG	2323	fms related receptor tyrosine kinase 3 ligand	19	Cytokines
FSHB	2488	follicle stimulating hormone subunit beta	11	Cytokines
GAL	51083	galanin and GMAP prepropeptide	11	Cytokines
GALP	85569	galanin like peptide	19	Cytokines
GAST	2520	gastrin	17	Cytokines
GCG	2641	glucagon	2	Cytokines
GDF1	2657	growth differentiation factor 1	19	Cytokines
GDF10	2662	growth differentiation factor 10	10	Cytokines
GDF11	10220	growth differentiation factor 11	12	Cytokines
GDF15	9518	growth differentiation factor 15	19	Cytokines
GDF2	2658	growth differentiation factor 2	10	Cytokines
GDF3	9573	growth differentiation factor 3	12	Cytokines
GDF5	8200	growth differentiation factor 5	20	Cytokines
GDF6	392255	growth differentiation factor 6	8	Cytokines
GDF7	151449	growth differentiation factor 7	2	Cytokines
GDF9	2661	growth differentiation factor 9	5	Cytokines
GDNF	2668	glial cell derived neurotrophic factor	5	Cytokines
GH1	2688	growth hormone 1	17	Cytokines
GH2	2689	growth hormone 2	17	Cytokines
GHRH	2691	growth hormone releasing hormone	20	Cytokines
GHRL	51738	ghrelin and obestatin prepropeptide	3	Cytokines
GIP	2695	gastric inhibitory polypeptide	17	Cytokines
GKN1	56287	gastrokine 1	2	Cytokines
GMFB	2764	glia maturation factor beta	14	Cytokines
GMFG	9535	glia maturation factor gamma	19	Cytokines
GNRH1	2796	gonadotropin releasing hormone 1	8	Cytokines
GNRH2	2797	gonadotropin releasing hormone 2	20	Cytokines
GPHA2	170589	glycoprotein hormone subunit alpha 2	11	Cytokines
GPHB5	122876	glycoprotein hormone subunit beta 5	14	Cytokines
GPI	2821	glucose-6-phosphate isomerase	19	Cytokines
GREM1	26585	gremlin 1, DAN family BMP antagonist	15	Cytokines
GREM2	64388	gremlin 2, DAN family BMP antagonist	1	Cytokines
GRN	2896	granulin precursor	17	Cytokines
GRP	2922	gastrin releasing peptide	18	Cytokines
GUCA2A	2980	guanylate cyclase activator 2A	1	Cytokines
HAMP	57817	hepcidin antimicrobial peptide	19	Cytokines
HBEGF	1839	heparin binding EGF like growth factor	5	Cytokines
HDGF	3068	heparin binding growth factor	1	Cytokines
HDGFL3	50810	HDGF like 3	15	Cytokines
HGF	3082	hepatocyte growth factor	7	Cytokines
HTN3	3347	histatin 3	4	Cytokines
IAPP	3375	islet amyloid polypeptide	12	Cytokines
IFNA1	3439	interferon alpha 1	9	Cytokines
IFNA10	3446	interferon alpha 10	9	Cytokines
IFNA13	3447	interferon alpha 13	9	Cytokines
IFNA14	3448	interferon alpha 14	9	Cytokines
IFNA16	3449	interferon alpha 16	9	Cytokines
IFNA17	3451	interferon alpha 17	9	Cytokines
IFNA2	3440	interferon alpha 2	9	Cytokines
IFNA21	3452	interferon alpha 21	9	Cytokines
IFNA4	3441	interferon alpha 4	9	Cytokines
IFNA5	3442	interferon alpha 5	9	Cytokines
IFNA6	3443	interferon alpha 6	9	Cytokines
IFNA7	3444	interferon alpha 7	9	Cytokines
IFNA8	3445	interferon alpha 8	9	Cytokines
IFNB1	3456	interferon beta 1	9	Cytokines
IFNE	338376	interferon epsilon	9	Cytokines
IFNG	3458	interferon gamma	12	Cytokines
IFNK	56832	interferon kappa	9	Cytokines
IFNW1	3467	interferon omega 1	9	Cytokines
IGF1	3479	insulin like growth factor 1	12	Cytokines
IGF2	3481	insulin like growth factor 2	11	Cytokines
IL10	3586	interleukin 10	1	Cytokines
IL11	3589	interleukin 11	19	Cytokines
IL12A	3592	interleukin 12A	3	Cytokines
IL12B	3593	interleukin 12B	5	Cytokines
IL13	3596	interleukin 13	5	Cytokines
IL15	3600	interleukin 15	4	Cytokines
IL16	3603	interleukin 16	15	Cytokines
IL17A	3605	interleukin 17A	6	Cytokines
IL17B	27190	interleukin 17B	5	Cytokines
IL17C	27189	interleukin 17C	16	Cytokines
IL17D	53342	interleukin 17D	13	Cytokines
IL17F	112744	interleukin 17F	6	Cytokines
IL18	3606	interleukin 18	11	Cytokines
IL19	29949	interleukin 19	1	Cytokines
IL1A	3552	interleukin 1 alpha	2	Cytokines
IL1B	3553	interleukin 1 beta	2	Cytokines
IL1F10	84639	interleukin 1 family member 10	2	Cytokines
IL36RN	26525	interleukin 36 receptor antagonist	2	Cytokines
IL36A	27179	interleukin 36 alpha	2	Cytokines
IL37	27178	interleukin 37	2	Cytokines
IL36B	27177	interleukin 36 beta	2	Cytokines
IL36G	56300	interleukin 36 gamma	2	Cytokines
IL1RN	3557	interleukin 1 receptor antagonist	2	Cytokines
IL2	3558	interleukin 2	4	Cytokines
IL20	50604	interleukin 20	1	Cytokines
IL21	59067	interleukin 21	4	Cytokines
IL22	50616	interleukin 22	12	Cytokines
IL23A	51561	interleukin 23 subunit alpha	12	Cytokines
IL24	11009	interleukin 24	1	Cytokines
IL25	64806	interleukin 25	14	Cytokines
IL26	55801	interleukin 26	12	Cytokines
IL27	246778	interleukin 27	16	Cytokines
IFNL2	282616	interferon lambda 2	19	Cytokines
IFNL3	282617	interferon lambda 3	19	Cytokines
IFNL1	282618	interferon lambda 1	19	Cytokines
IL3	3562	interleukin 3	5	Cytokines
IL31	386653	interleukin 31	12	Cytokines
IL32	9235	interleukin 32	16	Cytokines
IL33	90865	interleukin 33	9	Cytokines
IL34	146433	interleukin 34	16	Cytokines
IL4	3565	interleukin 4	5	Cytokines
IL5	3567	interleukin 5	5	Cytokines
IL6	3569	interleukin 6	7	Cytokines
IL6ST	3572	interleukin 6 signal transducer	5	Cytokines
IL7	3574	interleukin 7	8	Cytokines
CXCL8	3576	C-X-C motif chemokine ligand 8	4	Cytokines
IL9	3578	interleukin 9	5	Cytokines
INHA	3623	inhibin subunit alpha	2	Cytokines
INHBA	3624	inhibin subunit beta A	7	Cytokines
INHBB	3625	inhibin subunit beta B	2	Cytokines
INHBC	3626	inhibin subunit beta C	12	Cytokines
INHBE	83729	inhibin subunit beta E	12	Cytokines
INS	3630	insulin	11	Cytokines
INS-IGF2	723961	INS-IGF2 readthrough	11	Cytokines
INSL3	3640	insulin like 3	19	Cytokines
INSL4	3641	insulin like 4	9	Cytokines
INSL5	10022	insulin like 5	1	Cytokines
INSL6	11172	insulin like 6	9	Cytokines
JAG1	182	jagged canonical Notch ligand 1	20	Cytokines
JAG2	3714	jagged canonical Notch ligand 2	14	Cytokines
FGF7P6	387628	fibroblast growth factor 7 pseudogene 6	9	Cytokines
FGF7P3	654466	fibroblast growth factor 7 pseudogene 3	9	Cytokines
KITLG	4254	KIT ligand	12	Cytokines
KL	9365	klotho	13	Cytokines
LACRT	90070	lacritin	12	Cytokines
LECT2	3950	leukocyte cell derived chemotaxin 2	5	Cytokines
LEFTY1	10637	left-right determination factor 1	1	Cytokines
LEFTY2	7044	left-right determination factor 2	1	Cytokines
LEP	3952	leptin	7	Cytokines
LHB	3972	luteinizing hormone subunit beta	19	Cytokines
LIF	3976	LIF interleukin 6 family cytokine	22	Cytokines
LRSAM1	90678	leucine rich repeat and sterile alpha motif containing 1	9	Cytokines
LTA	4049	lymphotoxin alpha	6	Cytokines
LTB	4050	lymphotoxin beta	6	Cytokines
LTBP1	4052	latent transforming growth factor beta binding protein 1	2	Cytokines
LTBP2	4053	latent transforming growth factor beta binding protein 2	14	Cytokines
LTBP3	4054	latent transforming growth factor beta binding protein 3	11	Cytokines
LTBP4	8425	latent transforming growth factor beta binding protein 4	19	Cytokines
MDK	4192	midkine	11	Cytokines
MIA	8190	MIA SH3 domain containing	19	Cytokines
MIF	4282	macrophage migration inhibitory factor	22	Cytokines
MLN	4295	motilin	6	Cytokines
MSTN	2660	myostatin	2	Cytokines
NAMPT	10135	nicotinamide phosphoribosyltransferase	7	Cytokines
NDP	4693	norrin cystine knot growth factor NDP	X	Cytokines
NENF	29937	neudesin neurotrophic factor	1	Cytokines
NGF	4803	nerve growth factor	1	Cytokines
NMB	4828	neuromedin B	15	Cytokines
NODAL	4838	nodal growth differentiation factor	10	Cytokines
CCN3	4856	cellular communication network factor 3	8	Cytokines
NPFF	8620	neuropeptide FF-amide peptide precursor	12	Cytokines
NPPA	4878	natriuretic peptide A	1	Cytokines
NPPB	4879	natriuretic peptide B	1	Cytokines
NPPC	4880	natriuretic peptide C	2	Cytokines
NPY	4852	neuropeptide Y	7	Cytokines
NRG1	3084	neuregulin 1	8	Cytokines
NRG2	9542	neuregulin 2	5	Cytokines
NRG3	10718	neuregulin 3	10	Cytokines
NRG4	145957	neuregulin 4	15	Cytokines
NRTN	4902	neurturin	19	Cytokines
NTF3	4908	neurotrophin 3	12	Cytokines
NTF4	4909	neurotrophin 4	19	Cytokines
NTS	4922	neurotensin	12	Cytokines
NUDT6	11162	nudix hydrolase 6	4	Cytokines
OGN	4969	osteoglycin	9	Cytokines
OSGIN1	29948	oxidative stress induced growth inhibitor 1	16	Cytokines
OSM	5008	oncostatin M	22	Cytokines
OSTN	344901	osteocrin	3	Cytokines
OXT	5020	oxytocin/neurophysin I prepropeptide	20	Cytokines
ENDOU	8909	endonuclease, poly(U) specific	12	Cytokines
PDGFA	5154	platelet derived growth factor subunit A	7	Cytokines
PDGFB	5155	platelet derived growth factor subunit B	22	Cytokines
PDGFC	56034	platelet derived growth factor C	4	Cytokines
PDGFD	80310	platelet derived growth factor D	11	Cytokines
PDGFRA	5156	platelet derived growth factor receptor alpha	4	Cytokines
PDGFRB	5159	platelet derived growth factor receptor beta	5	Cytokines
PDGFRL	5157	platelet derived growth factor receptor like	8	Cytokines
PDYN	5173	prodynorphin	20	Cytokines
PENK	5179	proenkephalin	8	Cytokines
PF4	5196	platelet factor 4	4	Cytokines
PF4V1	5197	platelet factor 4 variant 1	4	Cytokines
PGF	5228	placental growth factor	14	Cytokines
PLAU	5328	plasminogen activator, urokinase	10	Cytokines
PMCH	5367	pro-melanin concentrating hormone	12	Cytokines
PNOC	5368	prepronociceptin	8	Cytokines
POMC	5443	proopiomelanocortin	2	Cytokines
PPBP	5473	pro-platelet basic protein	4	Cytokines
PPBPP1	728045	pro-platelet basic protein pseudogene 1	4	Cytokines
PPBPP2	10895	pro-platelet basic protein pseudogene 2	4	Cytokines
PPY	5539	pancreatic polypeptide	17	Cytokines
PRL	5617	prolactin	6	Cytokines
PRLH	51052	prolactin releasing hormone	2	Cytokines
PROK1	84432	prokineticin 1	1	Cytokines
PROK2	60675	prokineticin 2	3	Cytokines
PSPN	5623	persephin	19	Cytokines
PTH	5741	parathyroid hormone	11	Cytokines
PTH2	113091	parathyroid hormone 2	19	Cytokines
PTHLH	5744	parathyroid hormone like hormone	12	Cytokines
PTN	5764	pleiotrophin	7	Cytokines
PYY	5697	peptide YY	17	Cytokines
QRFP	347148	pyroglutamylated RFamide peptide	9	Cytokines
RABEP1	9135	rabaptin, RAB GTPase binding effector protein 1	17	Cytokines
RABEP2	79874	rabaptin, RAB GTPase binding effector protein 2	16	Cytokines
REG1A	5967	regenerating family member 1 alpha	2	Cytokines
RETN	56729	resistin	19	Cytokines
RETNLB	84666	resistin like beta	3	Cytokines
RLN1	6013	relaxin 1	9	Cytokines
RLN2	6019	relaxin 2	9	Cytokines
RLN3	117579	relaxin 3	19	Cytokines
RNASE2	6036	ribonuclease A family member 2	14	Cytokines
S100A6	6277	S100 calcium binding protein A6	1	Cytokines
SAA1	6288	serum amyloid A1	11	Cytokines
SAA2	6289	serum amyloid A2	11	Cytokines
SBDS	51119	SBDS ribosome maturation factor	7	Cytokines
SCG2	7857	secretogranin II	2	Cytokines
SCGB3A1	92304	secretoglobin family 3A member 1	5	Cytokines
SCT	6343	secretin	11	Cytokines
AIMP1	9255	aminoacyl tRNA synthetase complex interacting multifunctional protein 1	4	Cytokines
SECTM1	6398	secreted and transmembrane 1	17	Cytokines
SEMA3A	10371	semaphorin 3A	7	Cytokines
SEMA3B	7869	semaphorin 3B	3	Cytokines
SEMA3C	10512	semaphorin 3C	7	Cytokines
SEMA3D	223117	semaphorin 3D	7	Cytokines
SEMA3E	9723	semaphorin 3E	7	Cytokines
SEMA3F	6405	semaphorin 3F	3	Cytokines
SEMA3G	56920	semaphorin 3G	3	Cytokines
SEMA4A	64218	semaphorin 4A	1	Cytokines
SEMA4B	10509	semaphorin 4B	15	Cytokines
SEMA4C	54910	semaphorin 4C	2	Cytokines
SEMA4D	10507	semaphorin 4D	9	Cytokines
SEMA4F	10505	ssemaphorin 4F	2	Cytokines
SEMA4G	57715	semaphorin 4G	10	Cytokines
SEMA5A	9037	semaphorin 5A	5	Cytokines
SEMA5B	54437	semaphorin 5B	3	Cytokines
SEMA6A	57556	semaphorin 6A	5	Cytokines
SEMA6B	10501	semaphorin 6B	19	Cytokines
SEMA6C	10500	semaphorin 6C	1	Cytokines
SEMA6D	80031	semaphorin 6D	15	Cytokines
SEMA7A	8482	semaphorin 7A (John Milton Hagen blood group)	15	Cytokines
SLIT1	6585	slit guidance ligand 1	10	Cytokines
SLIT2	9353	slit guidance ligand 2	4	Cytokines
SLURP1	57152	secreted LY6/PLAUR domain containing 1	8	Cytokines
SPP1	6696	secreted phosphoprotein 1	4	Cytokines
SST	6750	somatostatin	3	Cytokines
STC1	6781	stanniocalcin 1	8	Cytokines
STC2	8614	stanniocalcin 2	5	Cytokines
TAC1	6863	tachykinin precursor 1	7	Cytokines
TDGF1	6997	teratocarcinoma-derived growth factor 1	3	Cytokines
TDGF1P3	6998	teratocarcinoma-derived growth factor 1 pseudogene 3	X	Cytokines
TG	7038	thyroglobulin	8	Cytokines
TGFA	7039	transforming growth factor alpha	2	Cytokines
TGFB1	7040	transforming growth factor beta 1	19	Cytokines
TGFB2	7042	transforming growth factor beta 2	1	Cytokines
TGFB3	7043	transforming growth factor beta 3	14	Cytokines
THPO	7066	thrombopoietin	3	Cytokines
TNC	3371	tenascin C	9	Cytokines
TNF	7124	tumor necrosis factor	6	Cytokines
TNFRSF11B	4982	TNF receptor superfamily member 11b	8	Cytokines
TNFSF10	8743	TNF superfamily member 10	3	Cytokines
TNFSF11	8600	TNF superfamily member 11	13	Cytokines
TNFSF12	8742	TNF superfamily member 12	17	Cytokines
TNFSF13	8741	TNF superfamily member 13	17	Cytokines
TNFSF13B	10673	TNF superfamily member 13b	13	Cytokines
TNFSF14	8740	TNF superfamily member 14	19	Cytokines
TNFSF15	9966	TNF superfamily member 15	9	Cytokines
TNFSF18	8995	TNF superfamily member 18	1	Cytokines
TNFSF4	7292	TNF superfamily member 4	1	Cytokines
TNFSF8	944	TNF superfamily member 8	9	Cytokines
TNFSF9	8744	TNF superfamily member 9	19	Cytokines
TOR2A	27433	torsin family 2 member A	9	Cytokines
TRH	7200	thyrotropin releasing hormone	3	Cytokines
TSHB	7252	thyroid stimulating hormone subunit beta	1	Cytokines
TSLP	85480	thymic stromal lymphopoietin	5	Cytokines
TXLNA	200081	taxilin alpha	1	Cytokines
TYMP	1890	thymidine phosphorylase	22	Cytokines
UCN	7349	urocortin	2	Cytokines
UCN2	90226	urocortin 2	3	Cytokines
UCN3	114131	urocortin 3	10	Cytokines
UTS2	10911	urotensin 2	1	Cytokines
UTS2B	257313	urotensin 2B	3	Cytokines
VEGFA	7422	vascular endothelial growth factor A	6	Cytokines
VEGFB	7423	vascular endothelial growth factor B	11	Cytokines
VEGFC	7424	vascular endothelial growth factor C	4	Cytokines
VGF	7425	VGF nerve growth factor inducible	7	Cytokines
VIP	7432	vasoactive intestinal peptide	6	Cytokines
XCL1	6375	X-C motif chemokine ligand 1	1	Cytokines
XCL2	6846	X-C motif chemokine ligand 2	1	Cytokines
ACVR1B	91	activin A receptor type 1B	12	Cytokine_Receptors
ACVR1C	130399	activin A receptor type 1C	2	Cytokine_Receptors
ACVR2A	92	activin A receptor type 2A	2	Cytokine_Receptors
ACVR2B	93	activin A receptor type 2B	3	Cytokine_Receptors
ACVRL1	94	activin A receptor like type 1	12	Cytokine_Receptors
ADCYAP1R1	117	ADCYAP receptor type I	7	Cytokine_Receptors
ADIPOR1	51094	adiponectin receptor 1	1	Cytokine_Receptors
ADIPOR2	79602	adiponectin receptor 2	12	Cytokine_Receptors
ADRB1	153	adrenoceptor beta 1	10	Cytokine_Receptors
ADRB2	154	adrenoceptor beta 2	5	Cytokine_Receptors
AGTR1	185	angiotensin II receptor type 1	3	Cytokine_Receptors
AGTR2	186	angiotensin II receptor type 2	X	Cytokine_Receptors
AMHR2	269	anti-Mullerian hormone receptor type 2	12	Cytokine_Receptors
ANGPT1	284	angiopoietin 1	8	Cytokine_Receptors
ANGPT4	51378	angiopoietin 4	20	Cytokine_Receptors
ANGPTL1	9068	angiopoietin like 1	1	Cytokine_Receptors
ANGPTL2	23452	angiopoietin like 2	9	Cytokine_Receptors
ANGPTL3	27329	angiopoietin like 3	1	Cytokine_Receptors
ANGPTL4	51129	angiopoietin like 4	19	Cytokine_Receptors
ANGPTL6	83854	angiopoietin like 6	19	Cytokine_Receptors
APLNR	187	apelin receptor	11	Cytokine_Receptors
AR	367	androgen receptor	X	Cytokine_Receptors
AVPR1A	552	arginine vasopressin receptor 1A	12	Cytokine_Receptors
AVPR1B	553	arginine vasopressin receptor 1B	1	Cytokine_Receptors
AVPR2	554	arginine vasopressin receptor 2	X	Cytokine_Receptors
BMPR1A	657	bone morphogenetic protein receptor type 1A	10	Cytokine_Receptors
BMPR1B	658	bone morphogenetic protein receptor type 1B	4	Cytokine_Receptors
BMPR2	659	bone morphogenetic protein receptor type 2	2	Cytokine_Receptors
BRD8	10902	bromodomain containing 8	5	Cytokine_Receptors
C3AR1	719	complement C3a receptor 1	12	Cytokine_Receptors
C5AR1	728	complement C5a receptor 1	19	Cytokine_Receptors
CALCR	799	calcitonin receptor	7	Cytokine_Receptors
CALCRL	10203	calcitonin receptor like receptor	2	Cytokine_Receptors
ACKR2	1238	atypical chemokine receptor 2	3	Cytokine_Receptors
CCR1	1230	C-C motif chemokine receptor 1	3	Cytokine_Receptors
CCR10	2826	C-C motif chemokine receptor 10	17	Cytokine_Receptors
CCR3	1232	C-C motif chemokine receptor 3	3	Cytokine_Receptors
CCR4	1233	C-C motif chemokine receptor 4	3	Cytokine_Receptors
CCR5	1234	C-C motif chemokine receptor 5	3	Cytokine_Receptors
CCR6	1235	C-C motif chemokine receptor 6	6	Cytokine_Receptors
CCR7	1236	C-C motif chemokine receptor 7	17	Cytokine_Receptors
CCR8	1237	C-C motif chemokine receptor 8	3	Cytokine_Receptors
CCR9	10803	C-C motif chemokine receptor 9	3	Cytokine_Receptors
ACKR4	51554	atypical chemokine receptor 4	3	Cytokine_Receptors
CCRL2	9034	C-C motif chemokine receptor like 2	3	Cytokine_Receptors
CD40	958	CD40 molecule	20	Cytokine_Receptors
CMKLR1	1240	chemerin chemokine-like receptor 1	12	Cytokine_Receptors
CNTFR	1271	ciliary neurotrophic factor receptor	9	Cytokine_Receptors
CRHR1	1394	corticotropin releasing hormone receptor 1	17	Cytokine_Receptors
CRHR2	1395	corticotropin releasing hormone receptor 2	7	Cytokine_Receptors
CRIM1	51232	cysteine rich transmembrane BMP regulator 1	2	Cytokine_Receptors
CRLF1	9244	cytokine receptor like factor 1	19	Cytokine_Receptors
CRLF2	64109	cytokine receptor like factor 2	X|Y	Cytokine_Receptors
CRLF3	51379	cytokine receptor like factor 3	17	Cytokine_Receptors
CSF1R	1436	colony stimulating factor 1 receptor	5	Cytokine_Receptors
CSF2RA	1438	colony stimulating factor 2 receptor subunit alpha	X|Y	Cytokine_Receptors
CSF2RB	1439	colony stimulating factor 2 receptor subunit beta	22	Cytokine_Receptors
CSF3R	1441	colony stimulating factor 3 receptor	1	Cytokine_Receptors
CX3CR1	1524	C-X3-C motif chemokine receptor 1	3	Cytokine_Receptors
CXCR3	2833	C-X-C motif chemokine receptor 3	X	Cytokine_Receptors
CXCR4	7852	C-X-C motif chemokine receptor 4	2	Cytokine_Receptors
CXCR5	643	C-X-C motif chemokine receptor 5	11	Cytokine_Receptors
CXCR6	10663	C-X-C motif chemokine receptor 6	3	Cytokine_Receptors
ACKR3	57007	atypical chemokine receptor 3	2	Cytokine_Receptors
CYSLTR1	10800	cysteinyl leukotriene receptor 1	X	Cytokine_Receptors
CYSLTR2	57105	cysteinyl leukotriene receptor 2	13	Cytokine_Receptors
ACKR1	2532	atypical chemokine receptor 1 (Duffy blood group)	1	Cytokine_Receptors
EDNRA	1909	endothelin receptor type A	4	Cytokine_Receptors
EDNRB	1910	endothelin receptor type B	13	Cytokine_Receptors
EGFR	1956	epidermal growth factor receptor	7	Cytokine_Receptors
ENG	2022	endoglin	9	Cytokine_Receptors
EPOR	2057	erythropoietin receptor	19	Cytokine_Receptors
ESR1	2099	estrogen receptor 1	6	Cytokine_Receptors
ESR2	2100	estrogen receptor 2	14	Cytokine_Receptors
ESRRA	2101	estrogen related receptor alpha	11	Cytokine_Receptors
ESRRB	2103	estrogen related receptor beta	14	Cytokine_Receptors
ESRRG	2104	estrogen related receptor gamma	1	Cytokine_Receptors
FGFR1	2260	fibroblast growth factor receptor 1	8	Cytokine_Receptors
FGFR2	2263	fibroblast growth factor receptor 2	10	Cytokine_Receptors
FGFR3	2261	fibroblast growth factor receptor 3	4	Cytokine_Receptors
FGFR4	2264	fibroblast growth factor receptor 4	5	Cytokine_Receptors
FGFRL1	53834	fibroblast growth factor receptor like 1	4	Cytokine_Receptors
FLT1	2321	fms related receptor tyrosine kinase 1	13	Cytokine_Receptors
FLT3	2322	fms related receptor tyrosine kinase 3	13	Cytokine_Receptors
FLT4	2324	fms related receptor tyrosine kinase 4	5	Cytokine_Receptors
FPR1	2357	formyl peptide receptor 1	19	Cytokine_Receptors
FPR2	2358	formyl peptide receptor 2	19	Cytokine_Receptors
FPR2	2358	formyl peptide receptor 2	19	Cytokine_Receptors
FSHR	2492	follicle stimulating hormone receptor	2	Cytokine_Receptors
GALR2	8811	galanin receptor 2	17	Cytokine_Receptors
GALR3	8484	galanin receptor 3	22	Cytokine_Receptors
GCGR	2642	glucagon receptor	17	Cytokine_Receptors
GHR	2690	growth hormone receptor	5	Cytokine_Receptors
GHRHR	2692	growth hormone releasing hormone receptor	7	Cytokine_Receptors
GHSR	2693	growth hormone secretagogue receptor	3	Cytokine_Receptors
GIPR	2696	gastric inhibitory polypeptide receptor	19	Cytokine_Receptors
GLP1R	2740	glucagon like peptide 1 receptor	6	Cytokine_Receptors
GLP2R	9340	glucagon like peptide 2 receptor	17	Cytokine_Receptors
GNRHR	2798	gonadotropin releasing hormone receptor	4	Cytokine_Receptors
GPER1	2852	G protein-coupled estrogen receptor 1	7	Cytokine_Receptors
GPR17	2840	G protein-coupled receptor 17	2	Cytokine_Receptors
GPR32	2854	G protein-coupled receptor 32	19	Cytokine_Receptors
GPR33	2856	G protein-coupled receptor 33	14	Cytokine_Receptors
PTGDR2	11251	prostaglandin D2 receptor 2	11	Cytokine_Receptors
C5AR2	27202	complement component 5a receptor 2	19	Cytokine_Receptors
HNF4A	3172	hepatocyte nuclear factor 4 alpha	20	Cytokine_Receptors
HNF4G	3174	hepatocyte nuclear factor 4 gamma	8	Cytokine_Receptors
HTR3A	3359	5-hydroxytryptamine receptor 3A	11	Cytokine_Receptors
HTR3B	9177	5-hydroxytryptamine receptor 3B	11	Cytokine_Receptors
HTR3C	170572	5-hydroxytryptamine receptor 3C	3	Cytokine_Receptors
HTR3D	200909	5-hydroxytryptamine receptor 3D	3	Cytokine_Receptors
HTR3E	285242	5-hydroxytryptamine receptor 3E	3	Cytokine_Receptors
IFNAR1	3454	interferon alpha and beta receptor subunit 1	21	Cytokine_Receptors
IFNAR2	3455	interferon alpha and beta receptor subunit 2	21	Cytokine_Receptors
IFNGR1	3459	interferon gamma receptor 1	6	Cytokine_Receptors
IFNGR2	3460	interferon gamma receptor 2	21	Cytokine_Receptors
IGF1R	3480	insulin like growth factor 1 receptor	15	Cytokine_Receptors
IGF2R	3482	insulin like growth factor 2 receptor	6	Cytokine_Receptors
IL10RA	3587	interleukin 10 receptor subunit alpha	11	Cytokine_Receptors
IL10RB	3588	interleukin 10 receptor subunit beta	21	Cytokine_Receptors
IL11RA	3590	interleukin 11 receptor subunit alpha	9	Cytokine_Receptors
IL12RB1	3594	interleukin 12 receptor subunit beta 1	19	Cytokine_Receptors
IL12RB2	3595	interleukin 12 receptor subunit beta 2	1	Cytokine_Receptors
IL13RA1	3597	interleukin 13 receptor subunit alpha 1	X	Cytokine_Receptors
IL13RA2	3598	interleukin 13 receptor subunit alpha 2	X	Cytokine_Receptors
IL15RA	3601	interleukin 15 receptor subunit alpha	10	Cytokine_Receptors
IL2RB	3560	interleukin 2 receptor subunit beta	22	Cytokine_Receptors
IL17RA	23765	interleukin 17 receptor A	22	Cytokine_Receptors
IL17RB	55540	interleukin 17 receptor B	3	Cytokine_Receptors
IL17RC	84818	interleukin 17 receptor C	3	Cytokine_Receptors
IL17RD	54756	interleukin 17 receptor D	3	Cytokine_Receptors
IL17RE	132014	interleukin 17 receptor E	3	Cytokine_Receptors
IL18R1	8809	interleukin 18 receptor 1	2	Cytokine_Receptors
IL18RAP	8807	interleukin 18 receptor accessory protein	2	Cytokine_Receptors
IL1R1	3554	interleukin 1 receptor type 1	2	Cytokine_Receptors
IL1R2	7850	interleukin 1 receptor type 2	2	Cytokine_Receptors
IL1RAP	3556	interleukin 1 receptor accessory protein	3	Cytokine_Receptors
IL1RL1	9173	interleukin 1 receptor like 1	2	Cytokine_Receptors
IL1RL2	8808	interleukin 1 receptor like 2	2	Cytokine_Receptors
IL20RA	53832	interleukin 20 receptor subunit alpha	6	Cytokine_Receptors
IL20RB	53833	interleukin 20 receptor subunit beta	3	Cytokine_Receptors
IL21R	50615	interleukin 21 receptor	16	Cytokine_Receptors
IL22RA1	58985	interleukin 22 receptor subunit alpha 1	1	Cytokine_Receptors
IL22RA2	116379	interleukin 22 receptor subunit alpha 2	6	Cytokine_Receptors
IL23R	149233	interleukin 23 receptor	1	Cytokine_Receptors
IL27RA	9466	interleukin 27 receptor subunit alpha	19	Cytokine_Receptors
IFNLR1	163702	interferon lambda receptor 1	1	Cytokine_Receptors
IL2RA	3559	interleukin 2 receptor subunit alpha	10	Cytokine_Receptors
IL2RB	3560	interleukin 2 receptor subunit beta	22	Cytokine_Receptors
IL2RG	3561	interleukin 2 receptor subunit gamma	X	Cytokine_Receptors
IL31RA	133396	interleukin 31 receptor A	5	Cytokine_Receptors
IL3RA	3563	interleukin 3 receptor subunit alpha	X|Y	Cytokine_Receptors
IL4R	3566	interleukin 4 receptor	16	Cytokine_Receptors
IL5RA	3568	interleukin 5 receptor subunit alpha	3	Cytokine_Receptors
IL6R	3570	interleukin 6 receptor	1	Cytokine_Receptors
IL7R	3575	interleukin 7 receptor	5	Cytokine_Receptors
CXCR1	3577	C-X-C motif chemokine receptor 1	2	Cytokine_Receptors
CXCR2	3579	C-X-C motif chemokine receptor 2	2	Cytokine_Receptors
IL9R	3581	interleukin 9 receptor	X|Y	Cytokine_Receptors
INSR	3643	insulin receptor	19	Cytokine_Receptors
KDR	3791	kinase insert domain receptor	4	Cytokine_Receptors
LEPR	3953	leptin receptor	1	Cytokine_Receptors
LGR4	55366	leucine rich repeat containing G protein-coupled receptor 4	11	Cytokine_Receptors
LGR5	8549	leucine rich repeat containing G protein-coupled receptor 5	12	Cytokine_Receptors
LGR6	59352	leucine rich repeat containing G protein-coupled receptor 6	1	Cytokine_Receptors
LHCGR	3973	luteinizing hormone/choriogonadotropin receptor	2	Cytokine_Receptors
LIFR	3977	LIF receptor subunit alpha	5	Cytokine_Receptors
LTB4R	1241	leukotriene B4 receptor	14	Cytokine_Receptors
LTB4R2	56413	leukotriene B4 receptor 2	14	Cytokine_Receptors
LTBR	4055	lymphotoxin beta receptor	12	Cytokine_Receptors
MC1R	4157	melanocortin 1 receptor	16	Cytokine_Receptors
MC2R	4158	melanocortin 2 receptor	18	Cytokine_Receptors
MC3R	4159	melanocortin 3 receptor	20	Cytokine_Receptors
MC4R	4160	melanocortin 4 receptor	18	Cytokine_Receptors
MCHR1	2847	melanin concentrating hormone receptor 1	22	Cytokine_Receptors
MCHR2	84539	melanin concentrating hormone receptor 2	6	Cytokine_Receptors
MET	4233	MET proto-oncogene, receptor tyrosine kinase	7	Cytokine_Receptors
MLNR	2862	motilin receptor	13	Cytokine_Receptors
MPL	4352	MPL proto-oncogene, thrombopoietin receptor	1	Cytokine_Receptors
MTNR1A	4543	melatonin receptor 1A	4	Cytokine_Receptors
MTNR1B	4544	melatonin receptor 1B	11	Cytokine_Receptors
NGFR	4804	nerve growth factor receptor	17	Cytokine_Receptors
NMBR	4829	neuromedin B receptor	6	Cytokine_Receptors
NPR1	4881	natriuretic peptide receptor 1	1	Cytokine_Receptors
NPR3	4883	natriuretic peptide receptor 3	5	Cytokine_Receptors
NR0B1	190	nuclear receptor subfamily 0 group B member 1	X	Cytokine_Receptors
NR0B2	8431	nuclear receptor subfamily 0 group B member 2	1	Cytokine_Receptors
NR1D1	9572	nuclear receptor subfamily 1 group D member 1	17	Cytokine_Receptors
NR1D2	9975	nuclear receptor subfamily 1 group D member 2	3	Cytokine_Receptors
NR1H2	7376	nuclear receptor subfamily 1 group H member 2	19	Cytokine_Receptors
NR1H3	10062	nuclear receptor subfamily 1 group H member 3	11	Cytokine_Receptors
NR1H4	9971	nuclear receptor subfamily 1 group H member 4	12	Cytokine_Receptors
NR1I2	8856	nuclear receptor subfamily 1 group I member 2	3	Cytokine_Receptors
NR1I3	9970	nuclear receptor subfamily 1 group I member 3	1	Cytokine_Receptors
NR2C1	7181	nuclear receptor subfamily 2 group C member 1	12	Cytokine_Receptors
NR2C2	7182	nuclear receptor subfamily 2 group C member 2	3	Cytokine_Receptors
NR2E1	7101	nuclear receptor subfamily 2 group E member 1	6	Cytokine_Receptors
NR2E3	10002	nuclear receptor subfamily 2 group E member 3	15	Cytokine_Receptors
NR2F1	7025	nuclear receptor subfamily 2 group F member 1	5	Cytokine_Receptors
NR2F2	7026	nuclear receptor subfamily 2 group F member 2	15	Cytokine_Receptors
NR2F6	2063	nuclear receptor subfamily 2 group F member 6	19	Cytokine_Receptors
NR3C1	2908	nuclear receptor subfamily 3 group C member 1	5	Cytokine_Receptors
NR3C2	4306	nuclear receptor subfamily 3 group C member 2	4	Cytokine_Receptors
NR4A1	3164	nuclear receptor subfamily 4 group A member 1	12	Cytokine_Receptors
NR4A2	4929	nuclear receptor subfamily 4 group A member 2	2	Cytokine_Receptors
NR4A3	8013	nuclear receptor subfamily 4 group A member 3	9	Cytokine_Receptors
NR5A1	2516	nuclear receptor subfamily 5 group A member 1	9	Cytokine_Receptors
NR5A2	2494	nuclear receptor subfamily 5 group A member 2	1	Cytokine_Receptors
NR6A1	2649	nuclear receptor subfamily 6 group A member 1	9	Cytokine_Receptors
NRP1	8829	neuropilin 1	10	Cytokine_Receptors
NRP2	8828	neuropilin 2	2	Cytokine_Receptors
OGFR	11054	opioid growth factor receptor	20	Cytokine_Receptors
OPRD1	4985	opioid receptor delta 1	1	Cytokine_Receptors
OPRK1	4986	opioid receptor kappa 1	8	Cytokine_Receptors
OPRL1	4987	opioid related nociceptin receptor 1	20	Cytokine_Receptors
OPRM1	4988	opioid receptor mu 1	6	Cytokine_Receptors
OSMR	9180	oncostatin M receptor	5	Cytokine_Receptors
OXTR	5021	oxytocin receptor	3	Cytokine_Receptors
PGR	5241	progesterone receptor	11	Cytokine_Receptors
PGRMC2	10424	progesterone receptor membrane component 2	4	Cytokine_Receptors
PLAUR	5329	plasminogen activator, urokinase receptor	19	Cytokine_Receptors
PLXNA1	5361	plexin A1	3	Cytokine_Receptors
PLXNA2	5362	plexin A2	1	Cytokine_Receptors
PLXNA3	55558	plexin A3	X	Cytokine_Receptors
PLXNA4	91584	plexin A4	7	Cytokine_Receptors
PLXNB1	5364	plexin B1	3	Cytokine_Receptors
PLXNB2	23654	plexin B2	22	Cytokine_Receptors
PLXNB3	5365	plexin B3	X	Cytokine_Receptors
PLXNC1	10154	plexin C1	12	Cytokine_Receptors
PLXND1	23129	plexin D1	3	Cytokine_Receptors
PPARA	5465	peroxisome proliferator activated receptor alpha	22	Cytokine_Receptors
PPARD	5467	peroxisome proliferator activated receptor delta	6	Cytokine_Receptors
PPARG	5468	peroxisome proliferator activated receptor gamma	3	Cytokine_Receptors
PRLHR	2834	prolactin releasing hormone receptor	10	Cytokine_Receptors
PRLR	5618	prolactin receptor	5	Cytokine_Receptors
PTAFR	5724	platelet activating factor receptor	1	Cytokine_Receptors
PTGDR	5729	prostaglandin D2 receptor	14	Cytokine_Receptors
PTGDS	5730	prostaglandin D2 synthase	9	Cytokine_Receptors
PTGER1	5731	prostaglandin E receptor 1	19	Cytokine_Receptors
PTGER2	5732	prostaglandin E receptor 2	14	Cytokine_Receptors
PTGER3	5733	prostaglandin E receptor 3	1	Cytokine_Receptors
PTGER4	5734	prostaglandin E receptor 4	5	Cytokine_Receptors
PTGFR	5737	prostaglandin F receptor	1	Cytokine_Receptors
PTH1R	5745	parathyroid hormone 1 receptor	3	Cytokine_Receptors
PTH2R	5746	parathyroid hormone 2 receptor	2	Cytokine_Receptors
RARA	5914	retinoic acid receptor alpha	17	Cytokine_Receptors
RARB	5915	retinoic acid receptor beta	3	Cytokine_Receptors
RARG	5916	retinoic acid receptor gamma	12	Cytokine_Receptors
ROBO1	6091	roundabout guidance receptor 1	3	Cytokine_Receptors
ROBO2	6092	roundabout guidance receptor 2	3	Cytokine_Receptors
ROBO3	64221	roundabout guidance receptor 3	11	Cytokine_Receptors
RORA	6095	RAR related orphan receptor A	15	Cytokine_Receptors
RORB	6096	RAR related orphan receptor B	9	Cytokine_Receptors
RORC	6097	RAR related orphan receptor C	1	Cytokine_Receptors
RXFP1	59350	relaxin family peptide receptor 1	4	Cytokine_Receptors
RXFP2	122042	relaxin family peptide receptor 2	13	Cytokine_Receptors
RXFP3	51289	relaxin family peptide receptor 3	5	Cytokine_Receptors
RXRA	6256	retinoid X receptor alpha	9	Cytokine_Receptors
RXRB	6257	retinoid X receptor beta	6	Cytokine_Receptors
RXRG	6258	retinoid X receptor gamma	1	Cytokine_Receptors
S1PR1	1901	sphingosine-1-phosphate receptor 1	1	Cytokine_Receptors
S1PR2	9294	sphingosine-1-phosphate receptor 2	19	Cytokine_Receptors
SCTR	6344	secretin receptor	2	Cytokine_Receptors
SDC1	6382	syndecan 1	2	Cytokine_Receptors
SDC2	6383	syndecan 2	8	Cytokine_Receptors
SDC3	9672	syndecan 3	1	Cytokine_Receptors
SDC4	6385	syndecan 4	20	Cytokine_Receptors
SORT1	6272	sortilin 1	1	Cytokine_Receptors
SSTR1	6751	somatostatin receptor 1	14	Cytokine_Receptors
SSTR2	6752	somatostatin receptor 2	17	Cytokine_Receptors
SSTR5	6755	somatostatin receptor 5	16	Cytokine_Receptors
ST2	6761	-	11	Cytokine_Receptors
TACR1	6869	tachykinin receptor 1	2	Cytokine_Receptors
TEK	7010	TEK receptor tyrosine kinase	9	Cytokine_Receptors
TGFBR1	7046	transforming growth factor beta receptor 1	9	Cytokine_Receptors
TGFBR2	7048	transforming growth factor beta receptor 2	3	Cytokine_Receptors
TGFBR3	7049	transforming growth factor beta receptor 3	1	Cytokine_Receptors
THRA	7067	thyroid hormone receptor alpha	17	Cytokine_Receptors
THRB	7068	thyroid hormone receptor beta	3	Cytokine_Receptors
TIE1	7075	tyrosine kinase with immunoglobulin like and EGF like domains 1	1	Cytokine_Receptors
TNFRSF10A	8797	TNF receptor superfamily member 10a	8	Cytokine_Receptors
TNFRSF10B	8795	TNF receptor superfamily member 10b	8	Cytokine_Receptors
TNFRSF10C	8794	TNF receptor superfamily member 10c	8	Cytokine_Receptors
TNFRSF10D	8793	TNF receptor superfamily member 10d	8	Cytokine_Receptors
TNFRSF11A	8792	TNF receptor superfamily member 11a	18	Cytokine_Receptors
TNFRSF12A	51330	TNF receptor superfamily member 12A	16	Cytokine_Receptors
TNFRSF13B	23495	TNF receptor superfamily member 13B	17	Cytokine_Receptors
TNFRSF13C	115650	TNF receptor superfamily member 13C	22	Cytokine_Receptors
TNFRSF14	8764	TNF receptor superfamily member 14	1	Cytokine_Receptors
TNFRSF17	608	TNF receptor superfamily member 17	16	Cytokine_Receptors
TNFRSF18	8784	TNF receptor superfamily member 18	1	Cytokine_Receptors
TNFRSF19	55504	TNF receptor superfamily member 19	13	Cytokine_Receptors
TNFRSF1A	7132	TNF receptor superfamily member 1A	12	Cytokine_Receptors
TNFRSF1B	7133	TNF receptor superfamily member 1B	1	Cytokine_Receptors
TNFRSF21	27242	TNF receptor superfamily member 21	6	Cytokine_Receptors
TNFRSF25	8718	TNF receptor superfamily member 25	1	Cytokine_Receptors
TNFRSF4	7293	TNF receptor superfamily member 4	1	Cytokine_Receptors
TNFRSF6B	8771	TNF receptor superfamily member 6b	20	Cytokine_Receptors
TNFRSF8	943	TNF receptor superfamily member 8	1	Cytokine_Receptors
TNFRSF9	3604	TNF receptor superfamily member 9	1	Cytokine_Receptors
TRHR	7201	thyrotropin releasing hormone receptor	8	Cytokine_Receptors
TSHR	7253	thyroid stimulating hormone receptor	14	Cytokine_Receptors
TUBB3	10381	tubulin beta 3 class III	16	Cytokine_Receptors
VDR	7421	vitamin D receptor	12	Cytokine_Receptors
VIPR1	7433	vasoactive intestinal peptide receptor 1	3	Cytokine_Receptors
VIPR2	7434	vasoactive intestinal peptide receptor 2	7	Cytokine_Receptors
XCR1	2829	X-C motif chemokine receptor 1	3	Cytokine_Receptors
IFNA10	3446	interferon alpha 10	9	Interferons
IFNA13	3447	interferon alpha 13	9	Interferons
IFNA14	3448	interferon alpha 14	9	Interferons
IFNA16	3449	interferon alpha 16	9	Interferons
IFNA17	3451	interferon alpha 17	9	Interferons
IFNA2	3440	interferon alpha 2	9	Interferons
IFNA21	3452	interferon alpha 21	9	Interferons
IFNA4	3441	interferon alpha 4	9	Interferons
IFNA5	3442	interferon alpha 5	9	Interferons
IFNA6	3443	interferon alpha 6	9	Interferons
IFNA7	3444	interferon alpha 7	9	Interferons
IFNA8	3445	interferon alpha 8	9	Interferons
IFNB1	3456	interferon beta 1	9	Interferons
IFNE	338376	interferon epsilon	9	Interferons
IFNG	3458	interferon gamma	12	Interferons
IFNK	56832	interferon kappa	9	Interferons
IFNW1	3467	interferon omega 1	9	Interferons
IFNAR2	3455	interferon alpha and beta receptor subunit 2	21	Interferon_Receptor
IFNGR1	3459	interferon gamma receptor 1	6	Interferon_Receptor
IFNGR2	3460	interferon gamma receptor 2	21	Interferon_Receptor
IL11	3589	interleukin 11	19	Interleukins
IL12A	3592	interleukin 12A	3	Interleukins
IL12B	3593	interleukin 12B	5	Interleukins
IL13	3596	interleukin 13	5	Interleukins
IL15	3600	interleukin 15	4	Interleukins
IL16	3603	interleukin 16	15	Interleukins
IL17A	3605	interleukin 17A	6	Interleukins
IL17B	27190	interleukin 17B	5	Interleukins
IL17C	27189	interleukin 17C	16	Interleukins
IL17D	53342	interleukin 17D	13	Interleukins
IL17F	112744	interleukin 17F	6	Interleukins
IL18	3606	interleukin 18	11	Interleukins
IL19	29949	interleukin 19	1	Interleukins
IL1A	3552	interleukin 1 alpha	2	Interleukins
IL1B	3553	interleukin 1 beta	2	Interleukins
IL1F10	84639	interleukin 1 family member 10	2	Interleukins
IL36RN	26525	interleukin 36 receptor antagonist	2	Interleukins
IL36A	27179	interleukin 36 alpha	2	Interleukins
IL37	27178	interleukin 37	2	Interleukins
IL36B	27177	interleukin 36 beta	2	Interleukins
IL36G	56300	interleukin 36 gamma	2	Interleukins
IL1RN	3557	interleukin 1 receptor antagonist	2	Interleukins
IL2	3558	interleukin 2	4	Interleukins
IL20	50604	interleukin 20	1	Interleukins
IL21	59067	interleukin 21	4	Interleukins
IL22	50616	interleukin 22	12	Interleukins
IL23A	51561	interleukin 23 subunit alpha	12	Interleukins
IL24	11009	interleukin 24	1	Interleukins
IL25	64806	interleukin 25	14	Interleukins
IL26	55801	interleukin 26	12	Interleukins
IL27	246778	interleukin 27	16	Interleukins
IFNL2	282616	interferon lambda 2	19	Interleukins
IFNL3	282617	interferon lambda 3	19	Interleukins
IFNL1	282618	interferon lambda 1	19	Interleukins
IL3	3562	interleukin 3	5	Interleukins
IL31	386653	interleukin 31	12	Interleukins
IL32	9235	interleukin 32	16	Interleukins
IL33	90865	interleukin 33	9	Interleukins
IL34	146433	interleukin 34	16	Interleukins
IL4	3565	interleukin 4	5	Interleukins
IL5	3567	interleukin 5	5	Interleukins
IL6	3569	interleukin 6	7	Interleukins
IL6ST	3572	interleukin 6 signal transducer	5	Interleukins
IL7	3574	interleukin 7	8	Interleukins
CXCL8	3576	C-X-C motif chemokine ligand 8	4	Interleukins
IL9	3578	interleukin 9	5	Interleukins
TXLNA	200081	taxilin alpha	1	Interleukins
IL10RA	3587	interleukin 10 receptor subunit alpha	11	Interleukins_Receptor
IL10RB	3588	interleukin 10 receptor subunit beta	21	Interleukins_Receptor
IL11RA	3590	interleukin 11 receptor subunit alpha	9	Interleukins_Receptor
IL12RB1	3594	interleukin 12 receptor subunit beta 1	19	Interleukins_Receptor
IL12RB2	3595	interleukin 12 receptor subunit beta 2	1	Interleukins_Receptor
IL13RA1	3597	interleukin 13 receptor subunit alpha 1	X	Interleukins_Receptor
IL13RA2	3598	interleukin 13 receptor subunit alpha 2	X	Interleukins_Receptor
IL15RA	3601	interleukin 15 receptor subunit alpha	10	Interleukins_Receptor
IL2RB	3560	interleukin 2 receptor subunit beta	22	Interleukins_Receptor
IL17RA	23765	interleukin 17 receptor A	22	Interleukins_Receptor
IL17RB	55540	interleukin 17 receptor B	3	Interleukins_Receptor
IL17RC	84818	interleukin 17 receptor C	3	Interleukins_Receptor
IL17RD	54756	interleukin 17 receptor D	3	Interleukins_Receptor
IL17RE	132014	interleukin 17 receptor E	3	Interleukins_Receptor
IL18R1	8809	interleukin 18 receptor 1	2	Interleukins_Receptor
IL18RAP	8807	interleukin 18 receptor accessory protein	2	Interleukins_Receptor
IL1R1	3554	interleukin 1 receptor type 1	2	Interleukins_Receptor
IL1R2	7850	interleukin 1 receptor type 2	2	Interleukins_Receptor
IL1RAP	3556	interleukin 1 receptor accessory protein	3	Interleukins_Receptor
IL1RL1	9173	interleukin 1 receptor like 1	2	Interleukins_Receptor
IL1RL2	8808	interleukin 1 receptor like 2	2	Interleukins_Receptor
IL20RA	53832	interleukin 20 receptor subunit alpha	6	Interleukins_Receptor
IL20RB	53833	interleukin 20 receptor subunit beta	3	Interleukins_Receptor
IL21R	50615	interleukin 21 receptor	16	Interleukins_Receptor
IL22RA1	58985	interleukin 22 receptor subunit alpha 1	1	Interleukins_Receptor
IL22RA2	116379	interleukin 22 receptor subunit alpha 2	6	Interleukins_Receptor
IL23R	149233	interleukin 23 receptor	1	Interleukins_Receptor
IL27RA	9466	interleukin 27 receptor subunit alpha	19	Interleukins_Receptor
IFNLR1	163702	interferon lambda receptor 1	1	Interleukins_Receptor
IL2RA	3559	interleukin 2 receptor subunit alpha	10	Interleukins_Receptor
IL2RB	3560	interleukin 2 receptor subunit beta	22	Interleukins_Receptor
IL2RG	3561	interleukin 2 receptor subunit gamma	X	Interleukins_Receptor
IL31RA	133396	interleukin 31 receptor A	5	Interleukins_Receptor
IL3RA	3563	interleukin 3 receptor subunit alpha	X|Y	Interleukins_Receptor
IL4R	3566	interleukin 4 receptor	16	Interleukins_Receptor
IL5RA	3568	interleukin 5 receptor subunit alpha	3	Interleukins_Receptor
IL6R	3570	interleukin 6 receptor	1	Interleukins_Receptor
IL7R	3575	interleukin 7 receptor	5	Interleukins_Receptor
CXCR1	3577	C-X-C motif chemokine receptor 1	2	Interleukins_Receptor
CXCR2	3579	C-X-C motif chemokine receptor 2	2	Interleukins_Receptor
IL9R	3581	interleukin 9 receptor	X|Y	Interleukins_Receptor
ST2	6761	-	11	Interleukins_Receptor
HLA-A	3105	major histocompatibility complex, class I, A	6	NaturalKiller_Cell_Cytotoxicity
HLA-B	3106	major histocompatibility complex, class I, B	6	NaturalKiller_Cell_Cytotoxicity
HLA-C	3107	major histocompatibility complex, class I, C	6	NaturalKiller_Cell_Cytotoxicity
HLA-E	3133	major histocompatibility complex, class I, E	6	NaturalKiller_Cell_Cytotoxicity
HLA-G	3135	major histocompatibility complex, class I, G	6	NaturalKiller_Cell_Cytotoxicity
KIR3DL1	3811	killer cell immunoglobulin like receptor, three Ig domains and long cytoplasmic tail 1	19	NaturalKiller_Cell_Cytotoxicity
KIR3DL2	3812	killer cell immunoglobulin like receptor, three Ig domains and long cytoplasmic tail 2	19	NaturalKiller_Cell_Cytotoxicity
KIR2DL1	3802	killer cell immunoglobulin like receptor, two Ig domains and long cytoplasmic tail 1	19	NaturalKiller_Cell_Cytotoxicity
KIR2DL2	3803	killer cell immunoglobulin like receptor, two Ig domains and long cytoplasmic tail 2	19	NaturalKiller_Cell_Cytotoxicity
KIR2DL3	3804	killer cell immunoglobulin like receptor, two Ig domains and long cytoplasmic tail 3	19	NaturalKiller_Cell_Cytotoxicity
KIR2DL4	3805	killer cell immunoglobulin like receptor, two Ig domains and long cytoplasmic tail 4	19	NaturalKiller_Cell_Cytotoxicity
KIR2DL5A	57292	killer cell immunoglobulin like receptor, two Ig domains and long cytoplasmic tail 5A	19	NaturalKiller_Cell_Cytotoxicity
KLRC1	3821	killer cell lectin like receptor C1	12	NaturalKiller_Cell_Cytotoxicity
KLRC2	3822	killer cell lectin like receptor C2	12	NaturalKiller_Cell_Cytotoxicity
KLRC3	3823	killer cell lectin like receptor C3	12	NaturalKiller_Cell_Cytotoxicity
KLRD1	3824	killer cell lectin like receptor D1	12	NaturalKiller_Cell_Cytotoxicity
PTPN6	5777	protein tyrosine phosphatase non-receptor type 6	12	NaturalKiller_Cell_Cytotoxicity
[truncated: 484 more rows]
