# Supplementary material for: CD40LG and GZMB were correlated with adipose tissue macrophage infiltration and involved in obstructive sleep apnea related metabolic dysregulation: Evidence from bioinformatics analysis
Source: Front Genet. 2023 Feb 27;14:1128139. doi: 10.3389/fgene.2023.1128139 (PMC10009156; doi:10.3389/fgene.2023.1128139)
Supplement: Supplementary file 5 [file DataSheet2.XLSX]

## Sheet: Sheet1
Gene.symbol	GSM949164	GSM949166	GSM949168	GSM949169	GSM949170	GSM949171	GSM949172	GSM949173	GSM949174	GSM949175	GSM949176	GSM949177	GSM949178	GSM949179	GSM949180	GSM949181	GSM949182	GSM949183
FRZB	5.74906	6.61069	7.46194	6.02634	6.54509	5.94893	6.53033	6.16081	7.10232	7.27164	7.52242	7.16139	7.68766	7.63097	6.4962	7.36599	7.45833	6.87099
BANF1	9.46028	9.73732	9.50115	9.42301	9.29551	9.2701	9.00569	9.23753	9.60669	9.64706	9.54753	9.68756	9.93054	9.84699	9.87231	10.1336	9.76268	10.0376
ALDH1L2	7.52769	7.9152	7.48368	7.72038	7.21036	7.52704	7.16265	6.91422	8.4797	7.80952	8.31514	7.78087	7.68915	7.96119	8.02505	8.19143	7.75359	7.96778
DIAPH2-AS1	5.15823	5.0984	4.70307	5.01407	5.53191	5.29281	5.19684	5.14006	4.56004	4.6151	4.75641	4.68505	4.6761	4.96272	4.56194	4.13576	5.01834	4.69282
IQCF2	4.96874	4.4717	4.41596	4.21597	5.1939	4.54713	5.07264	5.05119	4.22916	3.97354	4.34836	4.05323	4.24266	4.16828	4.18106	4.52085	4.37254	4.01393
BTN3A3	7.39677	7.79272	7.73684	7.58157	7.1478	7.53554	7.44593	7.85864	8.13138	8.26981	8.45086	7.96779	8.00109	8.29768	8.07625	7.9686	7.54057	7.73182
MGP	10.1396	10.373	10.8307	10.933	9.54694	9.09694	9.88591	10.9363	10.9373	11.3341	11.2633	10.905	10.9868	10.9377	11.1392	10.6369	11.0293	11.2022
CFHR4	4.8718	4.6802	4.71196	4.87189	5.47908	5.51029	5.32677	4.7725	4.80664	4.54155	4.51612	4.49873	4.68626	4.45101	4.48319	4.43311	4.60635	4.6395
ITFG1	8.17832	8.47409	8.48254	8.36791	7.43918	7.27102	7.56229	7.8716	8.38844	8.84002	8.59052	8.42448	8.74958	8.70404	8.86539	8.76929	8.04244	8.65288
C9orf172	6.188	6.28072	6.20154	6.45663	6.64912	6.43568	6.51023	6.15691	6.79294	6.7613	6.46735	6.77126	6.63261	6.71076	6.54469	6.81962	6.55255	6.85627
SELT	8.87417	9.44004	9.57904	9.23611	8.1709	7.73465	7.98077	8.50062	8.99096	10.0421	9.61722	9.3696	9.64687	9.78168	9.86337	9.76323	8.92725	9.81531
CNTFR	7.98798	8.16571	8.42995	8.56025	8.60097	8.96713	8.50672	8.32653	7.86292	7.94918	7.84826	8.05844	8.05043	8.05392	7.89327	7.99417	8.35643	8.14389
ASPN	7.72474	9.38472	8.66857	8.41803	6.55978	6.41415	7.55599	8.04356	10.2372	8.69493	10.3694	8.37069	8.78827	9.39605	10.1684	9.17626	8.18314	9.60151
FYB	4.59809	4.71584	4.6259	4.67424	5.27677	5.10933	4.61026	4.68504	4.33991	4.29862	4.37842	4.59316	4.60726	4.33323	4.29271	4.60111	4.31362	4.24842
BTN3A2	7.40131	7.3691	7.56324	7.87324	6.90822	7.24758	7.85708	7.60468	8.13291	8.52049	8.5045	8.11859	7.88761	8.3417	8.14071	8.11604	7.2589	7.7602
OSTC	7.39722	8.12006	8.20208	8.103	7.13931	7.66273	7.4058	7.69777	8.66704	7.98895	8.84449	8.15416	8.27381	8.44555	8.44547	8.29589	7.79192	8.15933
DEFB104B///DEFB104A	5.60886	5.45262	5.20499	5.07656	5.94532	5.88705	5.84058	5.73996	5.17483	5.28823	5.04761	5.02149	5.18978	5.26948	5.04477	5.09568	5.379	5.2229
DEFB104B///DEFB104A	5.60886	5.45262	5.20499	5.07656	5.94532	5.88705	5.84058	5.73996	5.17483	5.28823	5.04761	5.02149	5.18978	5.26948	5.04477	5.09568	5.379	5.2229
CADM1	6.986	6.5308	6.52186	6.38287	7.05255	7.32206	6.98699	6.99656	6.29832	6.51288	6.40582	6.43837	6.43977	6.47049	6.17341	6.30514	6.74693	6.25979
HACD4	6.62718	6.52019	6.82971	6.95466	6.07912	6.24683	6.72336	6.14315	7.26801	7.16949	7.31665	6.80317	7.19428	7.19423	7.61097	7.38202	6.20736	7.03268
RAN	8.82041	8.96814	9.04746	8.9413	7.65365	7.65692	7.88129	8.7485	9.21405	9.30697	9.3054	8.99824	9.36524	9.36911	9.5769	9.067	8.65956	9.13891
ZNF585B	7.48855	7.47352	7.41107	7.54156	7.35247	6.78716	7.09981	7.22398	7.65215	7.90029	8.16204	7.54445	7.58717	7.77029	7.98703	7.74938	7.27733	7.76478
SNORA22	7.53459	7.3888	7.65804	7.93383	6.86202	7.2467	7.44259	8.01324	8.02479	8.79577	7.9562	8.80978	9.05851	7.57507	7.75353	8.71747	8.09526	7.82393
INTS3	7.14195	6.26051	6.36206	6.28107	6.87362	6.72511	7.00028	6.90539	6.09346	6.36784	6.06309	6.38149	6.22532	6.06229	6.2052	6.23901	6.61211	6.13561
UBTFL1	4.20587	4.4238	4.01879	4.10957	4.52595	4.71991	4.71541	4.25648	4.01851	4.11452	3.87415	3.74904	3.79713	4.35756	3.89977	3.75715	4.20166	3.77997
TRIM49C///TRIM49B///TRIM49	5.48487	5.55427	5.45998	5.37011	5.83732	6.05646	5.78005	5.47855	5.15842	5.4912	5.38993	5.1675	5.26641	5.27161	5.14483	5.12371	5.49914	5.23287
TUBA1B	9.45023	9.79991	9.9651	9.85872	8.7838	8.61031	8.909	9.38031	10.2505	9.85849	10.3064	10.0309	9.84357	9.77834	10.2812	10.0414	9.49188	9.94294
RTL1	5.86705	5.79482	5.6488	5.89905	5.98352	5.83134	5.88574	5.9689	5.63044	5.5502	5.15152	5.4229	5.61116	5.69143	5.32723	5.24591	5.73405	5.81535
SNORD116-9///SNORD116-7///SNORD116-5///SNORD116-3	4.57414	6.28381	6.31149	7.41959	5.73973	6.30217	6.81666	6.92352	7.62829	7.42429	7.46444	7.61154	8.55791	6.64715	6.98709	8.5946	6.84268	6.96845
SNORD116-9///SNORD116-7///SNORD116-5///SNORD116-3	4.57414	6.28381	6.31149	7.41959	5.73973	6.30217	6.81666	6.92352	7.62829	7.42429	7.46444	7.61154	8.55791	6.64715	6.98709	8.5946	6.84268	6.96845
MORC1	5.00476	4.64967	4.7144	4.86241	5.4462	5.2767	5.45232	5.17034	4.48487	4.64566	4.62584	4.58272	4.96015	4.73488	4.48545	4.6286	4.84074	4.60798
UBTFL1	4.35824	4.48406	4.14755	4.23035	4.73485	4.63951	4.71179	4.42048	4.07771	4.23869	3.97724	3.89762	3.93165	4.4661	4.01981	3.88961	4.3975	3.92764
UBTFL1	4.35824	4.48406	4.14755	4.23035	4.73485	4.63951	4.71179	4.42048	4.07771	4.23869	3.97724	3.89762	3.93165	4.4661	4.01981	3.88961	4.3975	3.92764
UBTFL1	4.35824	4.48406	4.14755	4.23035	4.73485	4.63951	4.71179	4.42048	4.07771	4.23869	3.97724	3.89762	3.93165	4.4661	4.01981	3.88961	4.3975	3.92764
UBTFL1	4.35824	4.48406	4.14755	4.23035	4.73485	4.63951	4.71179	4.42048	4.07771	4.23869	3.97724	3.89762	3.93165	4.4661	4.01981	3.88961	4.3975	3.92764
LINC00304	7.05168	6.79517	6.64739	6.79429	6.94671	6.93196	6.78313	7.19933	6.53395	6.43365	6.55049	6.75655	6.77993	6.50675	6.5895	6.43468	6.77352	6.49853
CEBPA-AS1	6.56972	6.35288	6.31036	6.18799	6.42434	6.83936	6.24674	6.69085	5.75871	6.18387	5.9211	5.85458	5.87684	6.22392	6.04152	5.97113	6.56827	6.09572
ADAM3A	4.74752	4.33097	4.2507	4.25102	4.62793	4.8704	4.89747	4.58891	3.95662	4.07444	4.20603	4.31006	4.34841	4.02932	4.28738	4.44338	4.24252	3.96538
RCN1	8.82004	9.34917	9.43474	9.08075	8.49907	8.002	8.59233	8.66607	9.7836	9.54439	9.81883	9.2507	9.24822	9.39387	9.54033	9.59217	8.73554	9.38669
C12orf76	7.1202	7.24378	7.00793	7.19651	7.35768	7.2182	7.16558	7.02178	6.9792	6.84541	7.07694	6.90828	6.9837	7.05331	6.57803	6.68415	6.75559	6.85146
RNF17	3.9352	3.79444	3.60232	3.85925	4.45595	4.56384	4.47634	3.85188	3.74614	3.46924	3.62006	3.49227	3.68613	3.84895	3.52761	3.5641	3.73391	3.56373
SFRP4	9.21423	8.23124	7.66462	9.70801	8.53482	7.88776	8.91519	8.80575	10.6917	9.69963	10.6936	8.70171	9.75021	10.4757	10.9868	9.57325	8.10834	10.0534
SYT14P1	5.82378	4.87066	4.87279	4.98207	5.27482	5.29356	4.91362	5.58738	4.4773	4.72915	4.55461	4.57302	4.86479	4.50301	4.65584	4.99504	5.05008	4.90491
EIF5AL1///EIF5A	10.3036	10.3394	10.4015	10.0752	9.08747	9.34094	9.43298	9.78974	10.3384	10.7363	10.8473	10.3144	10.392	10.6137	10.8292	10.1289	10.001	10.5971
LIPN	4.24827	4.06092	4.32131	4.3213	5.99215	3.8196	5.00025	4.49043	3.56628	3.4446	4.09056	4.2284	3.49202	3.74754	3.62301	3.49073	4.16888	3.68165
PIGK	6.84475	7.04687	7.1006	6.95576	5.96617	6.22057	6.36343	6.21821	6.91122	7.58181	7.24526	6.98875	7.01495	7.51626	7.48805	7.1895	6.64999	7.16689
HLA-DRB5	7.65943	7.76002	7.2468	7.66455	7.48521	7.53184	7.72192	7.62955	7.59783	9.54706	9.39597	8.52877	7.95421	7.54491	9.26375	8.11767	7.90999	8.82705
PRIMPOL	6.96944	6.96086	7.10017	6.73861	5.50734	6.09886	6.37572	6.88823	6.97221	7.40424	7.19266	7.11779	7.40248	7.1784	7.49223	7.75988	6.62949	7.39719
YWHAE	10.8484	11.0384	11.0356	10.8452	9.2377	9.38322	9.6899	10.5228	10.7348	11.3975	11.1311	10.9078	11.1	11.4093	11.4063	11.1516	10.9449	11.2505
GLIPR1	7.52094	7.60015	7.82892	7.9371	7.35902	7.06451	7.73038	6.90286	7.93563	8.11407	8.13535	8.16059	7.80908	8.32594	8.978	8.45067	7.20528	8.38021
SNORD115-48	4.51232	4.27313	4.0122	3.74539	5.60681	5.70569	5.76564	4.3635	3.94641	3.8175	3.81988	3.60244	3.93681	3.73818	3.64579	4.10332	4.40352	3.85086
ACTL6A	6.48432	6.42578	6.58698	6.24815	5.99465	5.95349	6.05127	6.23062	6.49611	6.62435	6.94442	6.49002	6.76472	6.70847	6.852	6.57537	6.20842	6.61841
CCDC73	4.70012	4.16198	4.19797	3.83718	5.19944	4.78307	4.74935	4.62679	4.10784	4.16045	4.14021	4.11916	4.23866	4.00015	3.67429	3.90857	4.00326	3.95723
MIR519A2///MIR519A1	3.3465	3.05045	3.19489	3.14646	4.24657	3.63979	3.54162	3.49556	3.02336	2.932	2.89062	2.86562	3.2613	2.88017	2.9502	2.92197	3.36605	2.87252
EIF5AL1///EIF5A	10.3413	10.3584	10.3756	10.077	8.73651	9.00558	9.23288	9.82475	10.3562	10.7871	10.8158	10.2962	10.3912	10.6435	10.8343	10.1292	10.019	10.6369
STK17A	7.06782	7.63805	7.53366	7.6576	6.49488	6.53859	7.11233	6.82508	7.79821	7.65121	7.61843	7.62327	7.63585	7.78062	8.01651	7.88868	6.98233	8.08446
STAG3L4	5.36738	6.80032	5.97306	6.34809	5.24786	6.24928	6.07695	5.659	6.5595	6.29746	6.63348	6.74226	6.56342	6.76496	6.66778	6.81166	6.20915	6.31291
ZNF542P	6.27597	6.3082	6.598	6.21781	5.73893	5.50592	6.09982	6.17117	6.46775	6.40381	6.80783	6.3763	6.68159	6.67133	6.81265	6.578	6.19818	6.5732
ERCC6L	4.99824	4.80572	4.58195	4.75729	5.31583	4.73198	4.92619	4.96216	4.76317	4.52618	4.52337	4.5409	4.4906	4.60879	4.51706	4.33744	4.72959	4.61306
SPCS3	7.64217	8.25677	8.56764	8.13979	7.45831	7.64317	7.46323	7.91183	8.37402	8.59349	8.92931	8.30639	8.48405	8.66964	8.74811	8.31837	7.73941	8.33696
WDR72	4.64153	4.03601	3.92129	4.31756	5.53375	4.67529	4.60064	4.5005	3.71002	4.22176	3.98308	3.8617	3.8879	4.0309	3.99582	3.49383	4.344	3.97063
SERPINB4	4.3945	3.62956	3.74355	3.64535	4.69927	4.59872	4.14565	4.62168	3.69567	3.78841	3.42541	3.3945	3.5561	3.68869	3.71718	3.327	4.07055	3.7848
AGBL4	6.25823	5.62654	5.66997	5.76011	5.89292	6.61519	5.97222	6.08995	5.65408	5.77642	5.19441	5.4216	5.33772	5.63594	5.25357	5.5013	5.95335	5.58593
LMNTD1	5.07711	4.27326	4.24759	4.34192	5.8455	5.12301	4.90958	4.92784	4.11389	4.04355	4.13905	4.58103	4.54211	4.10888	3.99547	4.38433	4.37054	4.11631
TBCK	8.51946	8.72175	8.89478	8.70981	7.86914	8.00645	8.45255	8.3389	8.55336	9.38288	8.87434	8.68282	8.95938	9.20138	9.20136	9.14958	8.46756	9.03975
EIF5AL1///EIF5A	10.3584	10.3503	10.3629	10.0654	8.8051	9.11072	9.42503	9.8368	10.3404	10.745	10.8122	10.2398	10.3815	10.6052	10.7599	10.1484	10.0607	10.6274
MLANA	6.46734	5.51887	5.33398	5.57398	6.18456	5.9508	5.86486	6.16359	5.2446	5.57077	5.40768	5.30074	5.05736	5.37388	5.10972	5.14487	6.07955	5.26761
SNORD116-1	4.31428	5.54863	5.53701	6.6164	4.92728	5.65419	5.65948	5.8795	6.40531	6.60059	5.98243	6.83384	7.40169	5.65517	6.13802	7.79529	5.98803	6.27381
LINC00272	5.91883	5.6154	5.76244	5.56335	5.65845	6.43767	5.82544	5.89385	5.45939	5.47242	5.46365	5.30239	5.30326	5.68746	5.61265	5.54916	5.46262	5.51641
CFAP100	6.50419	6.29185	6.19665	6.2519	6.51253	6.52406	6.63745	6.49171	6.15981	6.03374	5.95251	6.15989	6.29554	6.04354	6.16592	6.18273	6.38298	6.08608
TBX4	6.72611	6.58515	6.33346	6.3958	6.8965	6.799	6.69653	6.58051	6.50166	6.21147	6.50166	6.22831	6.41773	6.28369	6.24757	6.06321	6.36415	6.38866
TRIM49C///TRIM49B///TRIM49	5.08211	5.16211	5.1181	5.05665	5.66588	5.65177	5.39326	5.07765	4.89609	5.08547	4.92159	4.77944	5.01282	4.95579	4.86783	4.66972	5.16759	4.91621
TMSB4Y///TMSB4XP6///TMSB4XP2///TMSB4XP1///TMSB4X	10.6976	10.3399	10.4929	10.5278	9.44004	9.47727	10.2535	10.6794	10.567	10.7553	10.6679	10.7141	10.827	10.7468	11.0171	11.0408	10.6165	10.8698
LOC100131497	4.81031	4.68626	4.64458	4.61165	4.99934	4.79633	4.5287	4.77269	4.35309	4.47539	4.33265	4.1439	4.35721	4.47681	4.52747	4.27635	4.68369	4.68509
LOC100996732///LOC654342///LOC645166///LSP1	7.21023	7.71009	7.65937	7.94311	7.88748	7.62395	7.08336	7.26763	8.28076	7.86005	8.28076	8.24141	7.45159	8.03314	8.06827	7.81064	7.93208	8.03163
VN1R10P	5.54391	5.18626	5.37935	5.07861	5.15774	5.77868	4.94071	5.61632	5.13617	4.83004	5.0592	5.03936	4.85536	5.10413	4.96533	4.75832	5.12126	4.79701
LINC01446	5.34129	5.04004	5.08933	4.95641	5.29287	5.53782	5.35714	5.05675	4.59803	4.89465	4.89335	4.99029	4.93756	5.10069	4.86644	4.64912	5.05799	4.91802
ZNF271P	7.09481	7.01642	7.17718	7.00814	6.5941	6.76493	6.338	6.68605	6.84555	7.67933	7.24715	7.2859	7.32816	7.54136	7.78505	7.38096	6.68076	7.55718
NHLH2	4.6112	4.2572	4.04717	4.04005	4.44484	4.62758	4.54655	4.52166	4.01282	4.06951	3.87829	3.73948	3.90577	4.01471	4.35403	4.0887	4.1873	4.13273
DEFB131	4.8135	4.17105	3.98391	3.96957	5.08621	4.35632	5.16197	4.57851	4.18547	3.90853	4.00712	3.72141	3.73073	4.03356	3.86865	3.34428	4.5082	4.00338
SNORD116-22///SNORD116-21///SNORD116-20///SNORD116-18///SNORD116-17///SNORD116-16///SNORD116-15///SNORD116-14///SNORD116-19///SNRPN	7.77376	9.39777	9.74593	10.3756	8.46149	8.89823	8.83255	10.3271	10.159	10.3284	9.96634	10.245	10.8878	10.0515	9.86643	11.0519	9.79571	9.82738
SNORD116-22///SNORD116-21///SNORD116-20///SNORD116-18///SNORD116-17///SNORD116-16///SNORD116-15///SNORD116-14///SNORD116-19///SNRPN	7.77376	9.39777	9.74593	10.3756	8.46149	8.89823	8.83255	10.3271	10.159	10.3284	9.96634	10.245	10.8878	10.0515	9.86643	11.0519	9.79571	9.82738
LINC00311	6.99608	6.90639	6.74779	6.79534	6.86217	7.31708	6.80127	6.94208	6.72485	6.62273	6.73727	6.57634	6.66968	6.69234	6.58877	6.45977	6.83783	6.44116
SEMG1	5.14654	4.66569	4.71261	4.56347	5.40375	4.95322	4.92588	5.29412	4.21107	4.72118	4.20803	4.69402	4.1685	4.67671	4.65584	4.6849	4.84652	4.31004
IARS	9.00901	9.11875	9.01848	8.93411	8.59262	8.2339	8.89828	8.73521	9.02951	9.45635	9.4628	8.92903	9.16019	9.48321	9.49084	9.10831	8.8925	9.32214
LINC01152	4.15111	3.6473	3.72197	3.60345	4.70294	5.41569	4.67678	4.45738	4.02925	3.61639	3.26279	3.4857	3.6589	3.54697	3.50769	3.62341	3.84887	3.74523
PDIA3P1///PDIA3	10.0016	9.93475	10.3108	9.95734	8.17597	8.87463	9.70502	9.96687	10.2921	10.5941	10.8854	10.0458	10.1454	10.6811	10.7237	10.2478	9.98828	10.262
PPEF1	4.5826	4.61488	4.50344	4.43615	4.89944	5.33272	5.03651	4.88666	4.34351	4.47892	4.2835	4.16878	4.59122	4.43828	4.58574	4.3163	4.51693	4.42279
UCHL3	7.92788	8.26484	8.02514	8.14308	7.94608	7.42833	8.23071	7.4057	8.03788	8.38507	8.22576	8.35035	8.46323	8.46915	8.58771	8.79523	7.90355	8.66095
TMSB4XP6///TMSB4XP2///TMSB4XP1///TMSB4X	10.633	10.264	10.3944	10.4991	9.86415	9.88834	9.90331	10.6954	10.4996	10.606	10.6592	10.6245	10.7003	10.5153	10.8983	10.7994	10.5969	10.7169
SERPINB10	5.39646	4.89967	5.00218	4.96656	5.37218	5.46539	5.74941	5.66831	5.10723	4.83795	4.86827	4.9073	4.95041	4.8846	4.79072	4.72402	5.2724	4.85769
F9	4.30408	4.23772	3.92614	4.09221	5.33529	5.2619	4.5611	4.28699	3.81756	3.78246	3.96964	3.89227	4.0602	3.96823	3.99458	3.5889	4.24885	4.08532
IZUMO1	6.05743	5.8759	5.58607	6.14945	6.48755	5.96506	5.8454	6.11491	5.77	5.51378	5.75665	5.73575	5.6621	5.73161	5.7008	5.57016	5.83497	5.53374
OR11A1	5.48414	5.2166	5.03597	5.08836	5.63148	5.3253	5.93727	5.48999	4.9687	5.03825	5.12053	5.05098	4.9495	5.15234	4.88657	4.75364	5.30304	5.07618
OR11A1	5.48414	5.2166	5.03597	5.08836	5.63148	5.3253	5.93727	5.48999	4.9687	5.03825	5.12053	5.05098	4.9495	5.15234	4.88657	4.75364	5.30304	5.07618
WISP3	6.73428	5.95686	5.79667	6.08983	6.53116	6.30403	6.05811	6.56131	5.84044	5.64701	5.99072	5.92191	5.71167	5.88095	5.9005	5.77324	6.14768	5.83608
FRG2C	4.48284	4.39165	4.30931	4.36645	5.79129	4.40502	4.68776	4.35269	3.80115	4.08347	4.04228	4.17872	4.02484	4.32004	3.886	4.22181	4.25027	3.8894
PLS3	9.34115	9.46421	9.50196	9.50909	8.24922	8.4258	8.88934	8.85315	9.36565	9.84715	9.71594	9.54771	9.43881	9.83208	9.68048	9.62682	9.22345	9.46224
TAAR2	5.90128	5.51759	5.28171	5.70845	6.31307	6.68636	6.0787	6.0316	5.30907	5.41586	5.41956	5.63212	5.55536	5.45777	5.10918	5.22701	5.82478	5.44016
FLJ42393	7.48923	7.39001	7.53621	7.99246	8.01064	7.75499	7.44229	7.55783	7.29842	7.32852	7.66971	7.42028	6.72334	7.12439	7.36648	7.0595	7.42817	6.87673
SLC40A1	9.35275	9.57899	10.1197	9.98454	8.81629	9.58545	10.0389	9.52846	9.64741	10.4359	10.1169	10.0915	10.1585	10.3589	10.526	10.2231	9.70965	10.3117
SLCO1A2	4.92861	4.40893	4.20729	4.19442	4.97929	5.08396	4.74351	4.7164	4.35703	4.09488	3.98953	4.20956	4.32362	4.15453	4.11665	4.04204	4.66447	4.3587
KLHL1	5.70506	5.35939	5.38164	5.22761	5.91072	5.89522	5.91114	5.85834	5.21817	5.31393	5.04553	5.28891	5.41216	5.09727	5.09141	5.37366	5.70233	5.21039
PDIA3P1///PDIA3	10.4992	10.2977	10.6798	10.3295	8.57723	9.18588	9.89496	10.4412	10.6865	10.9783	11.2672	10.4525	10.5336	11.0744	11.1362	10.6378	10.2713	10.644
WDR63	6.12524	5.99837	5.79395	5.97572	6.57768	6.24984	6.31164	6.33199	6.12911	5.75333	5.73492	5.54537	5.99728	5.85987	5.78985	5.80941	5.95767	5.74233
GTF2B	8.02248	8.34962	8.5452	8.50737	8.08075	7.45866	7.65284	8.10679	8.90572	8.57406	8.45843	8.22585	8.82596	8.5652	8.74557	8.81649	8.06018	8.61279
C16orf78	5.56405	5.28391	4.9681	5.05232	5.62636	5.74222	5.6874	5.20666	4.95874	4.86231	5.0524	5.1159	5.02518	4.95838	4.9748	4.9937	5.08029	5.3268
C2orf15	4.91563	4.5602	4.61688	4.70113	4.98843	5.41695	4.95728	4.88277	4.64182	4.5981	4.42771	4.41413	4.55049	4.87779	4.4612	4.36889	4.49809	4.52801
FGF12	6.30864	6.02187	6.11397	6.15392	6.19443	6.33092	6.0349	6.09067	5.73399	6.01702	5.67166	5.9908	5.95136	5.92733	5.78945	5.81453	6.05198	6.0552
TRIM49C///TRIM49B///TRIM49	6.32548	6.2386	6.06997	6.07266	6.31645	6.55218	6.33255	6.30952	6.06501	5.88435	6.13438	5.91761	6.10397	5.96659	5.86147	5.6566	6.17243	6.13727
ZNF204P	5.67416	5.58088	6.11792	5.58884	5.46975	4.96236	5.23567	5.23533	5.49562	6.56935	5.903	6.17548	6.17748	6.19923	5.59357	7.2111	5.66673	6.28535
UFC1	8.14092	8.54248	8.72587	8.55732	8.4521	8.10941	8.29235	8.06714	8.68279	8.7675	8.57559	8.66949	8.90363	8.6803	8.81623	9.06636	8.26431	8.80682
STK32A	6.40585	5.85602	6.10411	6.37195	6.52291	6.69212	6.19126	6.4276	6.15208	5.94801	5.68494	6.03745	5.99728	5.93433	5.84863	5.79443	5.9398	6.33041
SNORD116-9///SNORD116-8///SNORD116-6///SNORD116-3	6.43625	7.78148	7.73197	8.73313	6.54967	8.06779	7.72147	8.27605	8.66476	8.55848	8.34149	8.84441	9.50026	8.10073	8.09242	9.66054	8.06284	8.3322
SAMHD1	8.69359	8.85134	9.23838	9.61224	8.10022	7.77429	8.898	8.711	9.61758	9.45462	9.6505	9.41612	9.19282	9.24586	10.1755	9.65899	8.48528	9.61343
LUM	9.73364	10.0276	10.3252	9.83932	8.61807	8.94069	9.58277	9.63231	10.5476	10.3895	10.6242	9.64147	9.97652	10.2941	10.1392	10.2091	10.0675	10.1086
SH3D19	9.77953	9.73675	9.99863	10.1378	9.73746	9.06418	9.49415	9.44091	10.0134	10.169	9.91668	9.86461	9.74971	9.98362	10.4837	10.2666	10.1922	10.4401
HYAL4	4.84588	4.26355	4.4717	4.32845	5.3538	4.7789	4.74661	4.73442	4.28317	4.33887	4.17533	4.19254	4.53045	4.34851	4.13486	4.17293	4.60182	4.14868
GYS2	7.0608	7.61828	5.54962	5.70844	6.38435	6.15768	6.04073	6.39718	5.4728	5.66682	5.41179	5.61188	5.52877	5.40407	5.71242	5.33009	6.11151	6.23907
OR52I2	5.15346	4.38779	4.36742	4.27732	5.0484	4.55541	5.06306	5.14888	4.2661	4.47468	4.22982	4.24975	4.14873	4.29983	4.29306	4.26769	4.67966	4.37479
MUC12	7.06482	7.05768	7.01398	6.68014	7.92995	7.49709	6.99408	7.77311	6.63415	6.66853	6.35747	6.61232	6.44982	6.74186	6.87838	6.2302	7.51821	6.80727
TBCA	8.27362	9.06535	8.6675	8.66548	7.2669	7.5685	7.29729	8.20402	8.85086	8.58032	8.47536	8.90233	9.12626	8.73556	8.75656	9.29052	8.52469	8.92422
SS18L2	8.34434	8.18029	8.34337	8.16878	8.38548	8.57832	8.3809	8.23658	8.16476	7.78599	8.07871	8.15346	8.17155	8.1559	8.03367	7.96665	8.00921	8.2124
TXN	8.99212	8.94126	8.86804	9.2948	7.32873	6.65016	7.0665	8.3397	9.42844	8.99078	8.88547	9.3048	9.33038	8.73121	9.45789	10.0562	8.801	9.05911
DYNLL1	8.97866	9.06369	8.91277	8.88317	8.52868	7.22168	8.28867	8.60555	9.15882	9.21709	9.08187	8.89864	9.20276	9.24095	9.45147	9.60418	8.85467	9.04742
CSRP3	5.4336	5.03561	4.88476	5.02252	6.08168	5.26642	5.71745	5.41304	4.70486	4.93976	4.95434	4.92179	4.94988	4.90523	4.78288	4.9512	5.08291	5.15633
TLR3	7.43072	7.68931	7.89173	7.6559	7.26529	7.06862	7.50384	6.95449	7.66262	8.02419	7.93742	7.67338	8.01548	8.23936	8.19446	8.34775	7.16887	7.95552
IL10RB///IL10RB	7.91	8.25593	8.53784	8.43957	7.74666	7.87279	8.46592	7.68254	8.72868	8.73837	8.74818	8.71566	8.48303	8.67004	9.01349	8.94321	7.68356	8.60879
P4HA1///P4HA1	7.87256	8.02588	8.10956	8.18987	7.13796	7.52548	7.86776	7.98386	8.47491	8.70909	8.69804	7.86174	8.28797	8.74885	8.78435	8.35924	7.59025	8.29756
PRCP	8.34322	8.71817	8.94622	8.61937	7.9768	7.71031	8.25925	7.95339	8.96875	9.14244	9.21325	8.70117	8.6291	9.22976	9.03331	8.80628	8.11071	8.77717
RRN3P1///RRN3P2///RRN3	9.12081	9.43871	9.48633	8.93992	7.18858	7.7616	7.68224	8.35504	8.94076	9.70455	9.47287	9.29881	9.41722	9.54785	9.85889	9.926	8.49977	9.47096
SNORD45A	8.02903	8.38984	8.70199	8.32886	5.71191	6.47567	6.2805	8.14724	8.22961	9.21607	9.12944	9.1956	9.05824	8.44199	8.92338	8.98717	7.59179	8.21568
HSD17B2	6.67298	6.17296	6.28963	6.22758	6.25022	6.59069	7.07535	6.7659	6.06722	6.06945	6.22027	6.07862	6.22427	6.22454	6.39437	5.9165	6.19618	5.96425
OPRPN	5.43326	4.65166	4.70603	4.6269	6.04989	5.49682	5.35897	5.46936	4.50849	4.60155	4.32147	4.53309	4.32519	4.636	4.35923	4.74804	5.6045	4.32184
RCN2	8.24492	8.61466	8.51023	8.28436	7.44114	7.82372	7.65105	7.53129	8.49597	8.89038	8.76622	8.62664	8.60542	8.73162	8.77281	8.61769	7.63734	8.68785
UBTFL1	4.55645	4.57876	4.37729	4.1721	4.77938	4.58139	4.53168	4.58427	4.14088	4.33582	4.09943	3.93569	4.26452	4.39116	4.27363	4.06608	4.57745	3.99738
FAM166A	6.81637	6.41048	6.27378	6.45675	6.78494	6.33035	6.59511	6.81488	6.32459	6.32857	6.27898	6.15826	6.09643	6.3315	5.97917	6.04858	6.6212	6.15978
RRN3P1///RRN3P2///RRN3	9.1618	9.43804	9.4956	8.94655	7.22401	7.6939	7.71598	8.4249	8.95291	9.68397	9.48847	9.29879	9.44947	9.54661	9.8488	9.96538	8.53619	9.45597
KIAA1328	6.78524	6.84143	6.8507	6.60635	6.15573	5.6147	5.97201	6.69345	7.02535	7.26339	7.20585	6.9475	7.50435	7.04934	7.09095	7.02397	6.2831	6.66064
PPP1R3A	5.17277	4.35729	4.38863	4.56458	5.26865	5.09182	4.99064	5.05233	4.64069	4.41279	4.17784	4.5038	4.04864	4.30191	4.28794	4.64289	4.84513	4.29757
SFT2D2	7.75482	8.06214	8.34342	8.09634	6.54365	7.26192	7.02332	7.84842	8.05953	8.45531	8.4295	8.32889	8.04112	8.25207	8.73828	8.19661	7.77416	8.24958
DAOA	5.12094	4.39761	4.5107	4.51129	4.94648	5.39113	5.11289	5.15876	4.51864	4.13521	4.52524	4.39754	4.63559	4.48907	4.39967	4.31019	4.89654	4.34879
SNTG1	5.60653	5.2533	5.14471	5.2333	6.16603	5.9456	5.65163	5.48148	5.20856	4.96163	5.14515	5.24124	5.30746	5.09718	4.98432	5.2676	5.41254	5.00915
PRPS1	7.79548	7.9936	8.27384	7.87025	7.44305	7.48996	7.63336	7.54184	8.01255	8.67776	8.37878	7.94991	8.16774	8.53366	8.39728	8.04105	7.5484	8.42919
LOC728323///FBXO25	7.45376	7.77944	8.43217	7.5856	4.95362	4.72015	2.7594	7.08107	7.99202	8.45499	8.18761	8.16657	8.52459	8.34509	8.3862	8.77025	6.77156	8.28543
SNORD116-9///SNORD116-8///SNORD116-7///SNORD116-5///SNORD116-3	5.91404	7.98867	7.79842	8.95849	6.92454	8.16662	8.41918	8.15241	8.95254	8.81315	8.69474	9.05041	9.92203	8.23966	8.28289	9.95681	8.24393	8.50333
SNORD116-9///SNORD116-8///SNORD116-7///SNORD116-5///SNORD116-3	5.91404	7.98867	7.79842	8.95849	6.92454	8.16662	8.41918	8.15241	8.95254	8.81315	8.69474	9.05041	9.92203	8.23966	8.28289	9.95681	8.24393	8.50333
RHCE	5.2245	5.11852	5.09829	5.20402	5.63199	5.63286	5.23794	4.8267	4.92319	4.97116	4.95503	4.89435	4.95844	4.98118	4.84732	5.01225	4.90335	4.9851
HEXA-AS1	6.25879	5.78523	5.76114	6.15592	6.03122	6.13948	6.1771	6.1864	5.63314	5.66741	5.68287	5.59875	5.79864	6.01492	5.91223	5.56395	5.86211	5.95367
LOC55338	6.16808	6.16549	5.84524	6.17078	6.42466	6.32152	5.7119	6.07472	6.09457	5.8143	5.58974	5.80364	5.83129	5.81796	5.91311	5.54594	5.66413	5.85502
CDY1B///CDY2B///CDY2A///CDY1	5.12622	4.86673	4.74478	4.77008	5.3021	5.32513	5.20832	5.26669	4.53828	4.65489	4.59773	4.63541	4.89682	4.68505	4.68794	4.59614	5.25338	4.7186
CDY1B///CDY2B///CDY2A///CDY1	5.12622	4.86673	4.74478	4.77008	5.3021	5.32513	5.20832	5.26669	4.53828	4.65489	4.59773	4.63541	4.89682	4.68505	4.68794	4.59614	5.25338	4.7186
OR2M3	5.00912	4.61429	4.45067	4.47523	6.0214	5.33596	5.30898	5.50897	4.50948	4.30346	4.08922	4.47491	4.7218	4.42696	4.44708	4.44984	5.04734	4.60818
DSCR8	4.10501	3.80749	3.86517	3.83475	5.09003	4.00162	4.42705	3.7645	3.99143	3.53614	3.57315	3.59905	3.61625	3.67118	3.43193	3.77206	3.69807	3.61061
RPL23AP5///RPL23AP82///RPL23AP7	7.75156	7.7176	7.9635	7.91629	6.86615	6.60044	7.38926	7.90058	8.24753	8.09463	7.79091	7.93642	8.32197	7.69154	7.92683	8.40809	7.96682	8.19951
SMN2///SMN1	7.69726	7.83098	8.18129	7.01952	6.67627	7.54152	6.94851	7.59305	7.59221	8.22952	7.89035	7.97368	8.03808	8.16347	8.04525	8.60885	7.54381	7.99517
SMN2///SMN1	7.69726	7.83098	8.18129	7.01952	6.67627	7.54152	6.94851	7.59305	7.59221	8.22952	7.89035	7.97368	8.03808	8.16347	8.04525	8.60885	7.54381	7.99517
SMN2///SMN1	7.71832	7.86121	8.22706	7.0033	6.60501	7.54321	6.9167	7.68086	7.59347	8.29012	7.89761	7.99872	8.03782	8.21363	8.11626	8.61777	7.6267	8.04233
RBM7	5.62929	6.46715	6.70524	6.25226	5.90279	5.45101	5.19227	5.83487	6.56234	6.64758	6.80402	6.47265	6.62638	6.88907	6.75196	6.96056	5.39718	6.81826
BRK1	5.39379	4.80343	4.68977	5.05962	5.11861	5.2428	5.24056	5.19312	4.57787	4.86842	4.82182	4.79125	4.72045	4.86226	4.48249	4.57125	5.20287	4.52638
GLRX	7.96277	8.33014	8.1286	8.03649	8.08702	6.89186	7.75446	7.37469	8.27378	9.02265	7.90997	8.22397	8.17586	8.47236	8.68577	8.96486	7.86033	8.76463
GPN1	7.25287	7.6818	7.72433	7.59412	7.31017	6.94369	7.79008	7.18926	7.60466	7.78379	7.7892	7.62763	7.96093	8.02106	7.97832	8.03782	7.44304	7.9166
HMCN1	7.26475	8.00218	7.13864	7.773	7.58402	7.79493	7.90143	7.18747	9.06069	7.92481	8.98532	8.24138	7.9802	7.87523	8.34339	8.28062	7.24836	8.21337
TCP11X2///NXF2B///NXF2///NXF5///NXF2B///NXF2	5.47254	5.15296	5.00381	5.06879	5.83154	5.35517	5.30444	5.57701	5.06087	4.96117	4.99871	4.99669	4.86363	5.02567	4.86008	4.67037	5.47267	4.88178
ATP10B	6.10659	5.56011	5.57151	5.57545	6.15326	5.918	5.99091	5.91771	5.47379	5.60473	5.29851	5.63348	5.49711	5.56525	5.48587	5.2882	5.83417	5.57967
HEPACAM2	4.89412	4.71302	4.55136	4.57425	5.22704	5.45186	5.19528	4.89232	4.39066	4.58857	4.37318	4.33641	4.66503	4.61574	4.43426	4.39842	4.85846	4.82362
RAB11A	9.03175	9.24085	9.2312	9.37574	8.62523	8.43293	8.87668	8.66675	9.30459	9.49429	9.3538	9.35955	9.11327	9.34759	9.46056	9.42937	8.969	9.3563
KLRF1	4.01005	3.85904	4.15351	3.89133	4.88071	4.36092	4.42473	3.7006	3.87067	3.85281	3.51569	3.65099	3.82206	3.71013	3.76828	3.84743	3.79207	3.80229
TRIM16	8.22857	8.23782	8.08104	8.24858	7.91073	7.93834	8.36867	7.87475	8.25872	8.4154	8.06698	8.43116	8.19313	8.68809	8.77575	8.45281	8.50496	8.58555
C12orf50	4.83237	4.27346	4.16208	4.31381	5.53472	5.25992	5.0645	5.15653	4.24822	4.13052	4.29979	4.24869	4.17538	4.31722	3.80529	4.05608	5.07002	3.98318
OR5V1///OR11A1	4.28284	3.93637	3.76374	3.8242	4.5985	4.14877	4.52385	4.29355	3.73944	3.83142	3.93105	3.89988	3.82704	3.91261	3.72476	3.63342	3.92035	3.88221
ANAPC10	6.17673	6.26013	6.11247	6.21069	5.73719	5.69433	6.08103	5.97562	6.12835	6.78414	6.28761	6.32958	6.2925	6.5	6.44452	6.67891	6.00837	6.33627
CDH10	5.0899	4.61266	4.56908	4.53198	5.70965	5.04532	5.29216	4.87118	4.57441	4.53914	4.39389	4.43125	4.99231	4.51084	4.46777	4.27635	4.55179	4.50643
OR5H15///OR5H14///OR5H6///OR5H1	4.33251	3.86084	3.69917	3.7254	4.26374	4.43848	4.15105	4.34835	3.75042	3.63819	3.70061	3.65628	3.75053	3.82255	3.73114	3.68926	4.10063	3.76842
SDAD1	8.00623	8.14736	8.46296	8.11321	7.11262	7.28831	8.04507	7.82456	7.82268	8.76699	8.48406	8.31424	8.41554	8.66593	8.67412	8.86294	7.80625	8.67823
BRDT	5.19387	4.87008	4.79669	4.91715	5.27788	4.92297	5.56495	5.32361	4.73564	4.97868	4.73203	4.72447	4.68944	4.78999	4.70005	4.87469	4.90852	4.82423
KCNH8	5.05172	4.77833	4.72451	4.6463	5.85193	5.23156	5.39708	5.05757	4.63639	4.76516	4.62269	4.54247	4.74957	4.53684	4.43243	4.59101	5.15532	4.40958
TOMM22	7.98625	8.48532	8.43359	8.11156	5.40284	6.48626	6.61303	7.67043	8.32079	8.66467	8.41683	8.36177	8.76205	8.47103	8.39264	8.17617	8.05066	8.48876
SCARNA7	10.5161	10.9012	10.7319	10.894	9.39064	9.12644	9.38845	10.7582	10.8923	10.7006	10.8577	10.9296	11.5825	10.7771	10.9708	11.3625	10.7267	10.8595
POU5F2	7.31494	7.37699	7.28373	7.37158	7.57261	7.68047	7.31714	7.30061	7.20321	6.93139	7.17081	7.22293	7.12809	7.23921	7.09855	6.99535	7.26477	7.29711
POLR2K	8.59377	9.07766	9.07756	8.84826	7.89596	7.68029	7.60881	8.30796	8.78466	9.15883	8.84493	8.93008	9.11902	9.02232	9.13059	9.28476	8.50099	9.12441
DPPA4	5.72431	5.43987	5.32917	5.46475	6.72217	6.26449	5.8169	5.5183	5.12861	5.45137	5.13773	5.33786	5.5225	5.19763	5.13576	5.36898	5.49035	5.27942
SRP9	8.50108	9.17298	9.30836	8.92916	8.21055	8.14459	8.68614	8.4636	8.88253	9.59805	9.17381	9.06347	9.08182	9.48268	9.41312	9.31262	8.57845	9.30378
ANKIB1	8.38801	8.70271	8.67212	8.6201	8.05378	8.26548	8.41504	7.87281	8.82618	8.96417	8.79609	8.50493	8.68229	8.73019	8.86292	8.97168	8.29199	8.90791
TCP11X2///NXF2B///NXF2///NXF5///NXF2B///NXF2	5.51778	5.14434	5.0666	5.16517	5.92321	5.46593	5.38994	5.64949	5.15894	5.08041	5.08826	5.08836	4.91842	5.1187	4.95529	4.77493	5.44851	4.97964
EQTN	5.46339	5.26722	4.86123	4.78544	5.9668	5.33146	5.47561	5.30417	4.76943	5.08293	4.89623	4.8145	4.86849	4.86257	5.06025	4.69338	5.18314	4.86925
SNUPN	7.23445	7.69786	7.55734	7.32578	6.48329	6.99658	7.10736	7.1964	7.51039	7.75957	7.80467	7.54628	7.60664	7.69459	7.7156	7.63825	7.18848	7.58093
ZNF383	7.3193	7.5598	7.68843	7.37774	6.46819	6.72417	7.28302	6.96475	7.33514	8.02205	7.81349	7.5975	7.66451	7.87401	7.91302	7.80349	6.95877	7.90566
SNORD116-14	7.35886	8.96226	9.08659	9.81892	7.71975	8.02193	9.08358	9.43791	9.67216	9.51231	9.38519	9.89874	10.4389	9.16123	9.14518	10.8891	9.2423	9.26427
DNAJC10	8.20582	8.46376	8.73749	8.42189	6.96152	7.62663	7.78032	7.92196	8.48935	8.89055	9.19904	8.50318	8.63159	8.92952	8.94606	8.66262	7.74854	8.65168
LMAN1	8.89928	8.93575	9.15229	8.89444	8.24268	8.88936	8.53586	8.80286	9.36453	9.65786	9.58609	8.9303	9.08285	9.46957	9.56943	9.17913	8.45932	9.33416
BROX	8.82148	8.93765	9.02765	8.97301	8.65475	8.26649	8.8117	8.36994	8.85424	9.60581	9.16852	8.87782	8.94722	9.41885	9.45007	9.26146	8.65914	9.39778
BSPH1	4.2554	4.38136	3.96302	3.98969	4.51368	4.98133	3.99229	4.3487	4.04408	3.77015	3.98217	3.9779	4.16223	3.68497	3.97801	3.83176	4.00423	3.87236
NSUN6	6.67232	7.14913	7.15406	7.06545	6.56464	6.1937	6.6803	6.78107	7.28339	7.55637	7.58637	7.16588	7.40414	7.17044	7.74331	7.21403	6.35825	7.36137
FRG2C///FRG2EP///FRG2///FRG2B	6.10769	5.41119	5.43383	5.58493	5.84955	5.93873	5.34379	6.18882	5.36685	5.31524	5.33853	5.48454	5.41313	5.21124	5.30154	5.18406	5.66908	5.4056
NUCKS1	6.72847	6.63794	6.69312	6.45811	6.39404	6.46393	7.44084	6.60016	6.00602	6.62527	6.4203	6.34775	5.87521	6.52216	6.14499	6.05513	6.48844	6.10838
LOC645261	5.52322	5.04723	4.85762	4.97197	4.75245	5.4006	5.08937	5.00535	4.45606	4.8681	4.54533	4.67629	4.72374	4.99903	4.99631	4.74163	4.86432	4.51933
CCDC62	6.06598	5.15842	5.43893	5.27617	5.76047	5.44369	5.85732	5.89459	5.19366	5.04019	5.07277	5.25466	5.53345	5.04106	5.14018	4.86533	5.6853	5.21183
RNU5D-1	3.45728	3.75194	3.50771	3.32959	3.99208	3.81649	4.81381	3.73755	3.58608	3.34453	3.54408	3.1997	3.44281	3.41431	3.16765	3.32869	3.22084	3.14127
ASB14///LOC105377102	4.41949	3.93492	4.10586	4.27274	4.46409	5.4147	5.06719	4.41197	4.16061	4.20437	3.86998	3.95409	4.04811	4.01492	3.77047	4.21912	4.15838	3.86035
ARL6IP6	6.821	6.93047	7.21868	6.50383	6.54072	6.21936	6.10705	6.64528	6.90107	7.23595	7.1946	6.86339	6.93912	7.47103	7.08663	7.00077	6.72302	6.98772
ZNF140	6.42406	6.31	6.61195	6.26216	6.08898	6.33786	6.6757	6.66367	6.70883	6.86677	6.91622	6.46031	7.01315	6.95184	6.862	6.69277	6.35136	6.67624
TRAPPC11	7.8515	8.21447	8.29377	8.17257	7.1957	7.41834	7.62416	7.70041	8.10608	8.42364	8.50222	8.0962	8.22689	8.36911	8.55545	8.63421	7.63033	8.33221
TFPI	7.49156	7.79687	8.06263	8.00811	7.23292	7.15809	6.93969	7.88573	7.86518	8.56604	8.11885	7.65848	7.93039	8.20803	8.34679	7.99242	7.83009	8.0257
EFR3A	8.81489	9.04664	9.17006	9.21682	8.77798	8.64078	8.87858	8.48467	9.0272	9.12619	9.31125	9.13118	9.25295	9.39192	9.60331	9.46598	8.75416	9.40999
GARS	8.29565	8.35593	8.48982	8.1912	7.37363	7.85543	8.30395	7.95171	8.83003	8.47235	8.90995	8.55493	8.41221	8.64521	8.80046	8.42449	7.99056	8.40991
PKD1P6-NPIPP1///NPIPA8///NPIPA7///NPIPA5///NPIPA2///NPIPA3///PKD1P1///NPIPA1	8.66621	8.91785	8.93623	9.02605	7.2614	7.32023	7.72761	8.712	8.73966	9.39184	9.32909	8.99197	8.8263	9.15274	9.2592	9.14706	8.562	9.0098
COPS8	6.89188	7.39315	7.23749	7.07882	6.34548	6.20694	6.31481	6.34209	7.21334	7.47877	7.20333	7.26907	7.13394	7.14867	7.34436	7.11481	6.74065	7.57
GLO1	8.48619	8.90746	8.82031	8.73283	7.5853	7.70812	8.57234	8.22076	8.54057	9.18109	8.89769	8.8955	8.87408	9.18926	9.02596	9.15451	8.44261	8.83859
DYNLT3	7.60366	7.81356	8.13037	7.87993	7.33399	7.27565	7.17523	6.97787	8.1331	8.16965	7.99559	7.97306	8.18773	7.9314	8.20898	7.93866	7.33712	7.9033
SEL1L2	6.09753	5.66537	5.58258	5.51554	5.91256	5.8287	5.50466	6.05443	5.51537	5.38828	5.31419	5.45009	5.45201	5.41024	5.57345	5.06532	5.7742	5.55025
CCDC181	5.59743	4.91577	4.97863	4.6831	5.61769	5.70406	5.37088	5.49574	4.72886	4.46709	4.88694	5.1371	4.9395	4.91713	4.77808	4.74464	5.18986	4.94268
FER1L6-AS1	5.05843	4.52283	4.6822	4.68517	5.00981	5.20089	4.92876	5.23019	4.65163	4.59067	4.45832	4.47628	4.83117	4.69295	4.45253	4.34665	4.78415	4.66352
ECT2	5.75739	5.88401	5.85411	6.07009	5.6714	5.43705	5.98006	5.51559	6.36016	6.20361	6.03025	6.02933	5.9973	6.04396	6.59295	6.1801	5.60195	6.28039
ANKRD30B	4.4509	4.68709	4.36024	4.16702	5.18777	5.06793	4.95486	4.47674	4.0825	4.12975	4.21702	4.12895	4.10643	4.4201	4.33083	4.48396	4.30192	4.55465
LIPI	3.93816	3.70921	3.63962	3.607	4.63502	4.14103	4.21087	4.30631	3.95064	3.46767	3.70002	3.6265	3.58029	3.60863	3.48264	3.8177	3.58999	3.57605
LOC100129345	5.57864	4.62581	4.24259	4.61901	5.57722	5.86595	4.72687	5.35906	4.20453	4.37934	4.31913	4.13828	4.56726	4.40912	4.45245	4.50965	5.09379	4.72128
OR1L6	4.66345	4.29542	3.95207	3.94963	5.42004	4.97339	4.0738	4.36302	4.19709	3.95512	3.93814	3.91913	3.93794	4.01154	3.97819	3.88176	4.12285	3.69802
PPM1K	4.67891	4.9737	6.08324	5.22945	5.85977	6.31381	6.1831	5.22424	5.35968	5.11098	5.22255	4.99967	4.20722	4.82563	4.966	4.64788	5.13527	4.81992
PUS7L	6.60933	6.56243	6.7666	6.47321	6.28357	5.76522	6.32163	6.23954	6.63262	7.13829	7.38524	6.654	6.91564	7.33895	7.20543	6.74451	5.90334	7.22801
ATP12A	5.90264	5.53645	5.74308	5.64305	6.72747	6.05152	5.8785	6.32372	5.63184	5.6201	5.16364	5.41556	5.71181	5.36536	5.53159	5.3495	5.9562	5.67624
ANXA10	5.06561	4.35739	4.23667	4.40036	5.30064	5.2562	4.59651	4.96619	4.36474	4.13809	4.14434	4.45775	4.4705	4.46574	4.13192	4.42664	4.49435	4.37029
MYH8	4.5064	4.32373	4.51841	4.29275	4.77002	5.22752	4.86541	4.8982	4.43552	4.16935	4.14957	4.43779	4.33552	4.42383	4.41425	4.22913	4.48767	4.21579
SLC16A4	6.3422	6.74775	7.14602	6.94047	6.24421	6.7055	7.12517	7.16202	7.86454	7.29208	7.72654	6.7397	7.55525	7.58118	7.24332	7.46521	6.67629	7.0771
OR7A17	6.34464	5.04398	5.21486	5.30798	5.98754	6.19627	6.2364	6.55737	5.03522	5.47236	5.3641	5.12521	5.01811	5.41912	5.04445	4.82199	5.96135	5.24058
RNF128	5.63192	5.18143	5.03824	5.13858	6.03959	6.02386	5.26019	5.70146	5.00636	4.98482	5.15292	5.1101	4.94947	5.17272	5.14642	4.60509	5.32135	5.27355
CXorf66	4.42264	3.83719	3.72027	4.01502	4.74569	4.29946	4.49325	4.26	3.75954	3.75429	3.95849	3.61703	3.7341	3.93193	3.8564	3.94515	4.10363	3.90973
PDIA6	10.4546	10.3942	10.7957	10.3619	9.76658	10.0207	10.4192	10.1834	10.6329	11.0166	11.2394	10.4882	10.5335	11.1371	11.1016	10.4551	10.2872	10.6355
OR8K1	4.96652	4.43321	4.20247	4.23551	4.48705	4.91123	5.07854	5.18046	4.09032	4.26145	4.3006	4.17161	3.92595	4.30187	3.97909	3.72366	5.04649	3.99575
EIF4G2	11.0867	10.74	10.7612	10.9527	10.0434	10.1345	10.3959	10.8941	10.7844	11.3501	11.0153	10.7803	10.8954	11.1462	11.3494	11.0311	10.985	11.115
CLEC2B	6.34882	6.20622	6.90869	6.44704	5.79854	5.90792	5.63603	6.02655	6.52992	6.52806	6.82508	6.6491	6.65028	6.51806	7.11279	7.04404	5.98759	6.6576
MYLK2	7.07019	6.76157	6.62281	6.60173	6.6726	7.22349	7.09981	6.80079	6.66444	6.50585	6.55435	6.54651	6.6294	6.64979	6.57439	6.48187	6.62483	6.60901
DAPK2	8.07823	8.3225	8.41555	8.47228	8.53247	8.87385	8.72033	8.09755	7.79746	8.18934	7.86799	8.20466	8.12318	8.13572	7.98531	7.93729	8.36187	8.34313
POU1F1	5.61776	5.07154	4.68909	4.78807	5.72974	5.31934	5.07941	5.94632	4.8759	4.68305	4.57902	4.26222	4.84054	4.8518	4.6993	4.61008	5.47707	4.78693
MMP1	5.44083	5.11456	5.17264	5.11935	5.82894	5.45736	5.41244	5.40918	5.23791	5.01284	4.94219	5.05402	5.4404	5.12821	4.86807	4.67254	5.09466	4.92808
CCDC83	4.12074	4.02976	3.99825	4.01867	4.76929	5.06807	4.64229	4.22139	3.83593	3.82171	3.86267	3.71172	4.14501	3.91747	3.76157	4.10078	4.27444	3.91305
CABS1	4.7851	3.9522	4.37082	4.08352	4.86577	4.5906	4.96485	4.55953	4.07213	3.87117	4.06556	4.10329	4.09446	4.03297	3.90738	4.41299	4.60586	3.85704
CCL23	6.10165	5.34117	5.29989	5.24812	5.82725	5.54397	6.28342	5.92387	4.93944	5.2424	5.17062	5.09681	5.24762	5.36409	5.30259	5.1657	5.89298	5.06773
IL26	3.82958	3.72396	3.74902	3.84889	3.80173	4.56531	4.61128	3.88942	3.68407	3.83922	3.58935	3.6559	3.54681	3.49028	3.71129	3.37239	3.69288	3.70119
CD109	7.25722	7.80385	7.70179	7.53248	6.54801	6.67209	7.31131	7.06954	8.42846	8.0632	8.39051	7.98782	7.7989	7.96631	8.4572	7.62677	6.55393	7.85303
TBCA	8.54648	9.18131	8.9391	8.99741	8.12546	8.03213	8.2393	8.65206	9.17092	9.07449	8.7912	8.97482	9.38559	8.98792	8.90934	9.38569	8.68593	9.07896
TMTC3	7.41424	7.77335	7.78984	7.86774	6.70009	6.63483	7.42415	7.26407	7.93619	8.12299	8.07072	7.56791	7.74057	8.02759	8.34442	8.10494	7.10794	8.07432
HIF1A	8.51278	9.09289	9.27302	9.42755	8.36557	8.22858	8.40089	9.06975	10.058	9.36957	9.66372	9.24952	8.94821	9.31276	9.8728	9.17587	8.85013	9.13837
ACTR3BP2///ACTR3BP5	3.83011	3.54804	3.33378	3.29768	5.11813	5.10725	4.5442	3.85506	3.1814	3.38922	3.27447	3.32519	3.74778	3.58324	3.25535	3.66421	3.41766	3.15877
FAM9B	5.82021	5.09436	5.0956	4.9665	5.55612	5.04623	5.40372	5.7379	5.01262	4.81078	4.71551	4.84048	4.69247	4.75264	5.06723	4.9292	5.57333	4.90667
UBE2G1	7.90239	8.59368	8.37604	8.42567	7.80153	7.13489	7.58784	7.64457	8.26127	8.6803	8.60372	8.35664	8.32579	8.64609	8.70521	8.61211	7.80596	8.56649
FRG2C///FRG2EP///FRG2///FRG2B	6.56558	6.12226	6.11861	6.28957	6.58401	6.45232	6.12388	6.68912	5.95397	6.08675	6.01975	6.12437	6.08052	5.89344	5.96386	5.88121	6.45468	6.1747
SERPINB13	5.68029	5.28285	5.20376	5.35465	5.9231	5.6756	5.58974	5.7618	5.23319	5.35746	5.16242	5.28308	5.25894	5.16803	5.23195	5.0553	5.61045	5.16606
C7orf72	4.83921	4.3078	4.45739	4.49737	5.25974	5.04871	4.77306	4.85655	4.27484	4.16943	4.09755	4.34821	4.37104	4.44015	4.31294	4.5564	4.93044	4.10318
AIDA	9.28895	9.40968	9.61214	9.25264	8.55095	8.11237	8.38463	8.9415	9.09434	9.90549	9.37185	9.19577	9.29286	9.71767	9.80236	9.6009	9.25517	9.76207
A2M	11.2698	11.2033	11.4932	11.5175	10.8512	10.5587	11.195	10.8343	11.7116	11.8206	11.7676	11.6752	11.1073	11.7188	11.7649	11.1766	11.3321	11.2916
TCTN3	7.47791	7.65391	7.8671	7.54831	7.19552	7.82649	7.24125	7.50311	7.92815	7.81319	8.17302	7.75228	7.97424	7.8828	7.89525	8.00695	7.38813	7.8575
FAM131C	6.83565	7.08003	7.06802	7.18598	6.37603	6.66404	7.22533	6.97875	7.47981	7.35222	7.031	7.40073	6.9203	7.16237	7.00492	7.6122	7.57211	7.58376
OMG	4.15881	3.56951	3.82669	3.52	4.11169	4.44025	4.18483	4.28974	3.75049	3.69448	3.52951	3.65538	3.55642	3.5024	3.61762	3.63354	3.96001	3.71458
TEX35	5.539	5.24257	5.00701	5.12615	5.94804	5.85407	5.62584	5.74055	5.22418	5.08231	5.17191	5.03408	5.03831	5.24496	5.17177	5.07397	5.38528	5.15902
LEPROT///LEPR	9.25567	9.46532	9.94461	9.77181	9.30514	9.19397	9.34501	8.91505	9.55002	9.98204	9.68219	9.48851	9.66841	10.1136	10.1315	10.0781	9.43101	10.0177
UGDH	8.37641	8.64695	8.71396	8.67599	7.12698	7.48483	8.13144	8.08704	9.12342	8.6776	9.08563	8.763	8.43755	8.75446	9.42917	8.82114	7.90062	9.11227
ADD3	8.62413	8.84993	8.56744	9.11512	7.71297	7.92191	8.27372	8.84851	8.94676	9.31578	9.04892	8.91282	8.93146	9.02698	9.35606	9.1662	8.26164	9.18608
ERAP2	7.47477	6.58946	6.32761	7.76777	6.26675	6.29703	6.5748	6.08115	7.70031	8.90165	8.00213	7.60124	6.24427	8.69109	8.93918	8.10835	5.94286	7.65507
MIR519A2///MIR519A1	4.10197	4.07607	3.93681	4.06798	4.85849	4.54018	4.3969	4.33736	3.90793	3.98475	3.75075	3.91325	4.31463	3.70544	3.68405	3.78949	4.18819	4.02611
THOC2	7.81306	8.1736	8.23163	8.20077	7.18403	7.57892	7.69305	7.67663	8.13243	8.62218	8.4479	8.17088	8.28094	8.42701	8.54473	8.40293	7.4528	8.38191
MIR520C///MIR520B	3.23794	3.28159	3.1222	3.00925	5.8236	5.8998	5.11582	3.36332	2.64091	3.06289	3.20333	3.12133	2.92162	3.09091	3.10583	3.13923	3.0372	2.89497
MEP1B	5.62907	5.25997	5.23094	5.26002	5.76872	6.17513	5.68949	5.7227	5.28566	5.01132	5.30904	5.42858	5.27578	5.14019	5.24548	5.36814	5.29817	5.16372
NPIPB9///NPIPB5///NPIPB6///NPIPB3	8.67973	9.13475	9.08482	9.47143	8.09691	7.69859	9.41708	8.70279	9.42403	9.65152	9.47929	9.80118	9.41734	9.19712	9.56315	9.99904	8.96417	8.81872
IL33	6.75511	7.39313	7.27908	7.76474	6.10684	6.5751	6.89474	7.01192	7.54405	7.90549	7.65302	7.63084	7.60257	7.39412	7.79101	7.43816	6.81895	7.34586
SPO11	4.27012	3.92282	3.94526	4.08086	4.86232	4.69191	4.48252	4.4466	4.09941	3.95897	3.82952	3.81675	4.20528	3.91554	3.92008	3.99672	4.19212	3.86841
DNAAF2	6.1351	6.44174	6.48568	6.11384	5.93966	5.98331	6.20646	6.07888	6.3691	6.56723	6.61982	6.40744	6.5146	6.68542	6.57041	6.60517	6.0204	6.34908
ANXA2P2	11.4715	11.1282	10.8199	11.2549	10.1715	9.68034	10.23	10.7867	11.0471	11.3386	11.0005	11.2932	11.1553	11.1545	11.5907	11.5105	11.0548	11.5298
MAP4K5	7.78565	8.34731	8.24127	8.22117	6.95168	6.91585	7.64037	7.77496	8.22975	8.47892	8.68233	8.22732	8.3225	8.32486	8.59152	8.27309	7.57759	8.28731
MEIOC	4.66796	3.87472	3.96399	3.88767	4.69943	4.18616	4.48802	4.34211	3.80959	4.05288	3.72703	3.90172	3.84051	4.10244	3.86764	3.68935	4.21627	3.79707
CCHCR1	6.68924	6.55572	6.5126	6.71237	6.66646	6.76887	6.94768	6.86639	6.61047	6.55279	6.31258	6.43473	6.36723	6.56351	6.59294	6.47568	6.54317	6.42947
DYNC1I2	9.10713	9.33981	9.53082	9.11149	8.66626	8.37507	9.06913	8.74231	9.19505	9.82875	9.59648	9.20612	9.50728	9.72082	9.73107	9.42265	8.79265	9.53393
SCYL3	7.28415	7.34875	7.40929	7.00887	6.86955	6.92057	6.94627	6.95792	7.01172	7.56391	7.34833	7.3521	7.39431	7.49082	7.48574	7.76258	7.11598	7.72063
GABARAP	8.92421	9.07661	9.07979	9.21904	7.8626	8.70213	8.7696	8.7245	9.22753	9.41762	9.09023	9.17181	9.18273	9.20677	9.39204	9.61541	8.69184	9.5234
SRP9	8.0877	8.65629	8.75397	8.40092	7.49878	7.44551	8.08113	7.90946	8.32961	9.00903	8.57002	8.49873	8.51533	8.78921	8.76041	8.66892	8.14124	8.69003
TMSB4Y///TMSB4XP6///TMSB4XP2///TMSB4XP1///TMSB4X	11.206	10.826	10.9188	11.0124	9.90613	10.1904	10.7594	11.0153	10.9564	11.1342	11.1324	11.1166	11.1534	11.1706	11.3612	11.2182	11.0096	11.2451
TMPRSS12	5.53813	4.91158	4.91808	5.05236	6.44492	5.40135	5.57254	5.52783	4.87538	4.96591	4.83019	4.94676	5.00828	5.03465	4.81728	4.95052	5.27001	4.88881
SCFD1	7.8144	7.91669	7.92765	7.81938	6.1679	6.89987	7.17457	7.07909	7.53501	8.33903	8.03063	7.99242	7.93091	8.1685	8.35405	8.35743	7.19672	8.11645
SUPT20H	7.09485	7.68046	7.59976	7.52976	7.24669	7.44924	7.87623	6.93426	7.74271	8.0364	8.09199	7.83514	7.88927	7.92406	7.91506	8.09285	7.03375	7.92025
KRTAP21-1	5.15688	4.13917	4.28479	3.86546	4.53103	4.77999	4.8789	5.03453	4.02558	4.28868	4.21299	3.7923	4.29274	4.14311	4.1731	3.73802	4.53647	3.91042
FKBP1A	8.41351	8.91015	8.76337	9.00617	8.38259	8.23559	8.80284	8.3362	9.10724	9.10267	9.27754	8.97008	8.64703	8.83684	9.3095	8.84811	8.65256	8.97486
LOC100128175	4.62467	4.6569	4.2594	4.24466	5.10628	5.49791	4.95912	4.65885	4.26928	4.45829	4.38572	4.49164	4.24056	4.40985	4.48458	4.00282	4.2962	4.36361
CCDC173	4.96465	4.32122	4.30778	4.08916	5.09867	4.93021	5.11968	4.78358	4.29251	4.26761	3.99954	4.07538	4.76947	4.12849	4.19874	4.21221	4.64758	3.99519
IFNE	3.67437	3.66967	3.71233	3.71253	4.5003	4.99618	4.63185	3.81605	3.74676	3.54304	3.62031	3.37491	3.57733	3.63045	3.71088	3.73643	3.49869	3.63764
MAPK9	8.66103	8.72014	8.63129	8.44499	7.44589	7.58633	7.63548	7.79712	8.21906	8.78791	8.55555	8.57121	8.6146	8.70081	8.87452	8.73382	8.3544	9.0346
OR5H15///OR5H14///OR5H6///OR5H1	4.04995	3.76593	3.67194	3.61166	4.14919	4.23903	4.2229	4.09588	3.66615	3.64685	3.67492	3.71908	3.62929	3.53442	3.55447	3.69584	4.03152	3.65913
POC5	6.84177	6.83862	6.8528	6.64971	6.29573	7.19799	6.76905	6.73713	6.84076	7.17038	7.09944	7.09561	7.00957	7.07294	7.21745	7.35543	6.77139	7.20132
BTN3A1	7.13926	7.61198	7.58465	7.91616	7.56893	7.44104	7.60602	7.35754	7.78546	8.1772	8.18299	7.73829	7.56808	8.25308	7.87125	8.18665	7.4799	7.68166
LOC100132014	6.71762	6.55287	6.41203	6.39677	6.40484	6.62576	6.77241	6.5162	6.57466	6.22797	6.35984	6.24213	6.39424	6.39494	6.30637	5.89296	6.30922	6.16381
HAL	6.51288	5.92677	6.02395	6.18833	6.71183	6.36321	6.1301	6.30605	6.06216	6.05583	5.88274	5.68815	6.01552	6.06832	5.88597	5.9277	6.13057	6.03478
SHFM1	8.78208	9.36452	9.46338	9.14031	7.69922	8.04839	8.57409	8.62194	9.30354	9.28799	9.22122	9.26063	9.50606	9.07359	9.1927	9.59928	8.90849	9.41186
EXOC5	5.09105	4.12529	4.07046	4.38808	5.44177	5.14288	4.74469	4.75581	4.00076	4.09111	3.88552	3.77291	3.93909	4.51319	4.34491	3.71819	5.0549	4.1084
UBE2Q2	7.59321	8.00534	8.06192	7.79281	6.7615	7.71767	7.06926	7.27593	7.95967	7.97517	8.10039	7.97686	7.98355	8.04662	8.17601	8.16022	7.43205	8.10324
MSH2	6.67047	7.01193	7.0357	6.58601	6.48919	6.9523	6.67469	6.55493	6.86068	7.31637	7.60403	7.0474	7.27698	7.40156	7.68855	7.01205	6.40154	7.12113
OR4C15	4.87279	4.99457	4.87961	4.98648	5.42434	5.78862	5.36831	4.85	5.00659	4.57246	4.78918	4.77318	4.77449	5.01943	4.77541	4.74741	4.71424	4.80647
PPP2R2A	8.09911	8.27612	8.15015	8.27687	7.50846	7.30882	7.27201	7.74859	8.23041	8.34927	8.18341	8.1878	8.12929	8.29774	8.57752	8.35651	7.86957	8.32888
PLOD2	9.56371	9.19897	9.36636	9.23689	8.24287	7.93384	9.30719	9.17396	9.28747	10.0427	9.34903	9.1176	9.32695	9.70592	10.1139	9.62649	9.44571	10.103
DNM1P46	7.36215	6.75162	6.89214	6.55113	7.88744	7.00587	7.32446	6.90504	6.6978	6.27441	7.11923	6.6111	6.56099	6.86219	6.78341	6.3962	6.49581	6.61972
EGFLAM	6.89143	6.93131	6.97168	7.09607	7.22074	7.08324	7.09213	6.70226	6.88519	6.80035	6.74774	6.83688	6.69591	6.68153	7.05102	6.67296	6.46455	6.50795
ABCA12	5.61529	5.18088	5.19792	5.17482	5.82144	5.76668	5.41094	5.77107	5.08733	5.38926	5.06507	5.02634	5.16487	5.29033	4.93255	5.01516	5.44225	5.25746
ATXN3L	4.33827	4.041	3.93722	4.10042	4.61287	4.72135	4.3969	4.20831	3.99026	3.9509	3.94646	3.94702	4.05164	3.9546	4.11159	4.1029	3.92436	4.09763
UFSP1	7.60017	7.45435	7.25687	7.69025	7.93969	7.36194	7.43358	7.59873	7.63311	7.78058	7.47784	7.85429	8.07067	7.7558	7.83671	8.29417	7.92655	7.97266
FCER1G	7.66655	7.35848	7.74205	8.2181	7.12165	7.07986	7.37876	7.01623	7.84376	7.64446	7.90212	8.18807	7.51847	8.09005	8.67975	8.56865	7.46908	7.87322
ACTR10	8.0991	8.62548	8.60337	8.5457	7.15402	7.45916	8.08855	7.75209	8.51084	8.74863	8.76261	8.56559	8.75398	8.66803	8.70042	8.80321	7.79574	8.6001
SH3BGRL	9.63679	9.53996	9.62168	9.57586	8.0611	8.55854	8.52587	9.06057	9.48694	9.85075	9.71057	9.50502	9.59314	10.0218	10.1915	9.57936	9.04533	9.79444
DPPA3	5.7157	4.8611	4.75565	4.75454	5.3915	5.67441	5.68522	5.29784	4.90637	4.7359	4.7546	4.79328	4.91082	4.67713	4.58759	4.63252	5.42325	4.86477
GLB1	7.24049	7.55267	7.33074	7.76626	7.28164	7.51833	7.42507	6.76341	7.87777	7.84667	7.86541	7.70417	7.68433	7.98254	8.00612	7.87892	6.8935	8.16761
NFYB	6.99988	7.3188	7.43276	7.34747	6.89155	6.44064	6.97439	6.94085	7.19065	7.5812	7.80281	7.29221	7.43935	7.7204	7.67409	7.34519	6.95297	7.35641
SPANXN3	5.10899	4.97851	4.93283	4.98644	5.86859	5.68372	5.07629	4.98402	5.35543	3.90899	4.94263	4.83884	5.24517	4.52306	4.76484	4.28472	4.52218	4.3036
MFSD14A	8.47526	8.88719	9.10515	8.92513	8.13231	7.62233	8.532	8.32366	8.8723	9.48051	8.99913	8.74128	9.05591	9.23444	9.38101	9.04686	8.31846	9.11045
MAK	5.54592	5.36024	5.49522	5.27323	5.74476	5.42031	5.20358	5.71539	5.2051	5.2971	5.26863	5.02909	5.20025	5.21347	5.23457	4.94011	5.54623	4.92075
PLEKHA7	7.74941	7.63961	7.80705	7.64858	7.95534	8.03721	7.75118	7.87288	7.4483	7.6027	7.62742	7.60358	7.79248	7.54684	7.40746	7.56639	7.64149	7.61795
SNRPB2	7.91568	7.97318	8.18808	8.12726	7.64617	7.61435	7.91991	7.33317	8.35327	8.29912	7.93101	8.18255	8.1666	8.13986	8.32942	8.80316	7.8337	8.11018
EPHA7	5.86121	5.67415	5.31145	5.82286	5.67232	6.26859	5.82847	5.97926	5.28414	5.59336	5.28738	5.56479	5.3356	5.50634	5.61766	5.57447	5.74199	5.40543
DPRX	6.31326	5.98395	6.15779	6.17537	6.59399	6.78553	6.30619	6.10959	5.75289	5.96981	5.90165	6.06865	5.71674	5.95581	6.11935	6.39791	6.06804	5.79108
ACTA1	7.61533	7.80971	7.90303	8.02876	7.4297	7.31909	7.70259	7.89501	8.18133	7.7919	7.9069	7.91621	8.12386	8.08289	8.00732	7.98025	7.83894	8.16637
MS4A5	5.307	4.63273	4.43888	4.57816	4.96718	4.86806	5.50988	5.14255	4.41988	4.63025	4.33588	4.34276	4.32519	4.66964	4.38247	4.23575	5.24416	4.30539
ZNF124	6.73339	6.85866	7.06847	6.8158	6.71756	6.20646	6.87543	6.964	7.14868	7.08678	7.19301	7.23187	7.4654	7.12749	7.4382	7.38654	6.48054	6.96992
CAPZA1	8.32183	8.40013	8.29384	8.47732	7.50146	8.44312	8.11507	7.88519	8.33482	8.78153	8.56128	8.43138	8.60825	8.76247	8.90382	8.60187	8.01236	8.79464
PDE6A	5.98382	5.43437	5.36884	5.28687	5.70373	5.62525	5.95379	5.70828	5.24432	5.30071	5.2501	5.37464	5.39485	5.43934	5.1865	5.27067	5.71638	5.01248
RBM44	4.99151	4.48367	4.47525	4.58652	5.30554	5.22903	5.11721	4.72675	4.55362	4.3675	4.71505	4.10858	4.74551	4.4323	4.50265	4.74722	4.40911	4.37672
STAP1	4.52044	4.12872	4.37308	4.44283	5.68353	4.90879	5.04185	4.48838	4.1786	4.10793	4.10698	4.51688	4.33197	4.01564	4.37643	4.01003	4.53805	4.13308
OR4C11	5.28424	4.91279	4.57901	4.87358	5.72897	5.45791	5.27944	5.24818	4.64952	5.02819	4.80832	4.90012	5.09598	4.4973	4.38809	4.70197	5.03231	4.54597
ASIC5	4.85442	4.44662	4.26484	4.50966	5.16691	4.98835	4.96007	4.72048	4.23731	4.36272	4.29652	4.2591	4.6505	4.39054	4.48016	4.21999	4.77859	4.26136
SNORD115-32	5.62675	4.71702	4.43911	4.3378	5.79905	5.95385	5.42567	5.52146	4.45068	4.52172	4.3078	4.58504	4.74512	4.5244	4.58576	4.48262	5.48948	4.41486
MAEL	4.7259	4.06715	4.32572	4.26229	4.75479	4.84058	4.73812	4.53077	4.33637	4.2905	4.30458	4.03915	4.28745	4.13606	4.15208	4.30972	4.38955	4.02143
USP10	7.42333	7.87847	8.14461	7.67467	7.24324	7.28125	7.37994	7.32365	7.64278	8.29452	8.17165	7.81326	8.06232	8.20138	8.39594	7.9822	7.22309	8.08154
METTL23	6.79785	7.2182	7.417	6.93144	6.29987	6.19244	6.32253	6.80746	7.03559	7.25672	7.28991	7.13552	7.38297	7.23816	7.22246	7.29289	6.7157	7.22717
TAS2R16	4.89694	3.95561	4.15117	4.37934	4.39797	5.75942	4.79279	5.06068	3.87978	4.1571	4.04841	3.95614	3.95482	4.05447	4.06553	3.99508	4.82392	4.27686
KDELC1	5.9567	6.2111	6.2085	6.04917	6.13631	6.54295	6.58277	6.0408	7.34775	6.65044	7.4501	6.30995	6.82555	7.04249	6.97783	6.65233	5.59159	6.76159
RNVU1-3	4.56592	4.50841	4.50534	4.2784	5.1576	4.59298	4.61722	4.48029	4.41774	4.29578	4.41216	4.34676	4.04367	4.35853	4.08265	4.60097	4.19301	3.99368
RNVU1-3	4.56592	4.50841	4.50534	4.2784	5.1576	4.59298	4.61722	4.48029	4.41774	4.29578	4.41216	4.34676	4.04367	4.35853	4.08265	4.60097	4.19301	3.99368
MAPK10	7.56083	8.47401	9.00769	8.15842	7.86777	8.26117	7.87256	7.97001	8.30314	9.25368	8.51924	8.1441	8.73069	8.90454	8.33416	9.08411	8.65343	8.61764
LRRC37A2///LRRC37A6P///LRRC37A3///LRRC37A4P///LRRC37A	8.29024	8.31393	9.0018	8.32464	7.38896	8.05355	8.04747	8.2372	8.51398	8.72069	9.07911	8.77072	9.1917	8.51251	8.96354	9.1639	7.90983	8.55033
OR9K2	5.06313	4.40408	4.25853	4.5331	5.29954	4.89388	4.85228	4.84958	4.33954	4.56429	4.36795	4.15067	4.09498	4.3707	4.43632	4.22974	4.89979	4.40101
POU2F3	6.79926	6.74106	6.75657	6.8589	7.07051	6.97087	6.50067	6.75542	6.64601	6.55065	6.42834	6.55309	6.59929	6.48103	6.37333	6.35588	6.86601	6.67119
CCNT1	7.3981	7.61606	7.65709	7.88282	7.29775	7.03432	7.64813	7.5947	7.88829	8.02518	7.73508	7.73942	7.67499	7.84747	7.97847	7.83033	7.54463	7.85549
EXTL2	6.02595	5.96514	6.0673	5.62297	5.86173	5.49667	5.268	6.16925	6.17571	6.26846	6.56128	5.85614	6.24848	6.56932	6.60523	6.18928	5.5538	6.3138
PLCZ1	5.71323	4.93903	4.7826	5.00803	5.56699	5.80872	5.41203	5.54042	4.91487	4.82344	4.89388	4.93414	5.14039	5.05197	5.01072	4.9111	5.20438	4.92557
FAM200B	5.53955	5.73274	5.75166	5.19674	4.62804	4.73031	5.02765	5.19093	4.96522	6.34972	5.86411	5.55116	6.04521	6.262	5.84201	6.29344	5.08889	5.78339
ATM	8.06223	8.3496	8.64504	8.42643	7.24801	7.81304	8.10264	7.96701	8.27533	8.81642	8.74069	8.47355	8.52328	8.79592	9.07717	8.8782	7.71498	8.6331
IL2	4.42979	3.93897	4.00574	3.76059	4.79667	4.5744	4.78762	3.96422	3.78329	3.81949	4.00735	3.63416	4.11397	3.78762	3.77504	4.06437	4.04262	3.83564
SMPDL3A	6.34792	6.3236	6.84255	6.75441	6.48273	6.55949	6.05668	6.07216	6.69531	6.82641	6.8964	6.96259	6.79956	6.98287	6.90486	7.09113	6.0673	6.8892
UBA3	9.41694	9.46018	9.35483	9.06708	8.49583	8.62532	8.7276	8.88735	8.97188	9.89778	9.46412	9.33227	9.49307	9.76357	9.62013	9.39621	8.94803	9.57253
MIR516B2	4.00581	4.51421	4.16225	3.89158	5.2465	5.3095	4.75176	4.24685	4.08989	4.02352	3.98503	3.68489	4.05692	4.19363	3.82204	3.68512	4.57913	3.78148
CCL15-CCL14///CCL15///CCL14	7.89493	8.03243	8.42587	8.51862	7.84362	7.38767	8.08814	7.75923	8.80797	8.5336	8.69072	8.87026	8.20717	8.25544	8.22613	8.49067	8.05618	8.09105
NUCB2	8.43013	8.44588	8.50855	8.23447	6.88717	7.05739	8.06826	8.15916	8.58356	8.85597	9.11719	8.39133	8.53754	9.02566	8.84738	8.61064	7.72674	8.48876
SUMO1	7.67492	7.93532	7.51668	8.32339	8.18628	7.20928	7.26521	7.62245	7.77493	8.29808	8.08868	7.97689	7.92697	8.2905	8.46109	8.6815	7.79217	8.47091
OVCH2	5.34375	4.931	4.93559	5.04549	6.70813	6.32015	5.83052	5.48206	4.85272	4.87833	5.13988	4.97181	5.26847	4.74343	4.6623	5.14226	5.36611	4.76706
TMEM78	5.3987	5.12336	4.60541	4.9397	5.04079	5.88276	5.80103	5.50129	4.81296	4.85103	4.56594	4.89875	5.03707	4.80393	4.43151	4.9157	5.21408	4.96823
ERLIN1	8.42613	8.58295	8.54989	8.24563	7.13938	7.5209	7.96376	8.07551	8.34414	8.8126	8.62464	8.22016	8.38913	8.70057	9.17244	8.89995	8.04918	8.82547
ZCRB1	8.57542	8.70239	8.56626	8.56585	6.30298	8.09412	7.34597	7.87426	8.60557	8.93814	8.39419	8.72142	8.79954	8.74358	8.61514	8.95373	8.49943	8.77131
ZNF718	5.81669	6.39199	6.18467	5.79158	3.9673	5.03198	4.87626	5.93254	5.69028	6.79175	6.53437	6.25169	6.11914	6.07071	6.47014	6.50048	5.9388	5.96695
ZNF718	5.81669	6.39199	6.18467	5.79158	3.9673	5.03198	4.87626	5.93254	5.69028	6.79175	6.53437	6.25169	6.11914	6.07071	6.47014	6.50048	5.9388	5.96695
EIF2AK2	8.47617	8.72533	8.90468	8.80791	7.25193	7.07511	6.98944	8.43015	8.57668	9.02498	9.01781	8.52044	8.79417	9.01502	9.16546	8.89447	8.19906	8.93672
UGT2B4	4.88522	5.29787	4.82299	4.54913	6.16675	5.18697	4.91304	5.32075	4.59959	4.43365	4.28098	4.45911	5.08937	4.44928	4.54627	4.18442	4.95911	5.18173
RECQL	8.06391	8.11406	8.06542	7.88318	7.48852	7.76047	7.90503	7.54075	8.03281	8.64948	8.53553	8.04084	8.15691	8.5483	8.57586	8.29991	7.43559	8.42602
ATG4A	6.93	7.00218	7.13629	6.99871	6.58303	6.06132	6.84474	6.41117	6.89436	7.38123	6.99071	7.11091	7.29395	7.18872	7.41079	7.06488	6.67976	7.48203
CXXC1P1	6.27588	6.10385	6.18476	6.16143	6.75392	6.49274	6.58872	6.69404	6.12049	5.98522	5.97271	6.19444	6.35036	6.00108	5.89092	6.23039	6.3306	6.01067
ST18	5.3652	4.53423	4.61527	4.70614	5.13501	4.91287	5.28041	5.1047	4.33147	4.63094	4.28795	4.53216	4.43543	4.76373	4.55703	4.5583	5.07338	4.7635
CYLC1	5.09489	4.43689	4.06733	4.29008	5.28627	4.76947	4.54636	4.95193	4.23135	4.35006	4.10955	4.11935	4.41683	4.33977	4.14024	4.07521	4.75238	4.10551
MATR3	8.16039	8.29554	8.50529	8.42927	7.66909	8.03525	7.61303	8.18319	8.32868	8.84651	8.72816	8.34611	8.47972	8.66076	8.76089	8.32444	8.03911	8.41412
OR10X1	4.01827	3.65197	3.56515	3.72003	4.58879	4.22448	3.72414	3.90247	3.6234	3.59676	3.43553	3.4962	3.61629	3.58613	3.56164	3.70742	3.7723	3.55738
MORC2-AS1	5.47343	5.57109	5.46415	5.62699	6.12092	6.47746	5.91042	5.4356	5.46122	5.28231	5.41373	5.47139	5.59681	5.51148	5.2373	5.03958	5.4905	5.38507
ZNF700	7.21658	7.30475	7.20863	7.19468	6.52669	7.31064	7.03201	6.95792	7.22703	7.6728	7.46718	7.27842	7.54885	7.68317	7.4108	7.4501	6.98399	7.45648
CPXCR1	5.13753	4.67555	4.59976	4.56571	5.46111	5.66231	5.09313	5.08955	4.35091	4.56647	4.52967	4.64359	4.5091	4.57729	4.45669	4.68628	5.01786	4.96273
ARPC3	9.38972	9.60351	9.79168	9.71885	6.23155	8.18733	8.18967	8.54689	9.72178	9.8333	9.85476	9.83582	9.79734	9.80704	10.1509	10.2155	8.5858	9.77678
SAMD7	5.42519	5.0743	4.97512	5.16174	5.43581	5.76201	5.44015	5.98512	4.982	4.81303	4.74321	5.13485	5.04947	4.93607	4.90167	5.06607	5.6086	5.02864
TRIML1	4.65775	4.60967	4.78116	4.65393	4.85025	5.28633	5.13666	4.88228	4.71813	4.46475	4.35842	4.52311	4.91447	4.3377	4.50173	4.52393	4.73557	4.51602
BRWD1-IT2	5.27476	4.89361	5.04227	5.22728	5.71263	5.47268	5.23771	5.35872	4.92783	4.67394	4.90881	4.85395	5.35696	5.04813	5.07809	4.94664	5.05908	4.90011
SPATA31C2///SPATA31C1	7.45257	7.0896	6.9813	6.92114	7.27241	7.20329	6.97897	7.40915	7.04123	6.62533	6.84753	6.87879	7.0922	6.75745	6.79968	6.26136	7.22795	6.78739
SNORD105	4.43424	4.13309	4.22384	4.35441	4.69348	4.60858	4.56521	4.47712	4.03902	4.24751	4.22876	4.2453	4.29257	4.18387	3.90761	4.34041	4.2488	4.13246
CLCA4	5.42053	4.91346	4.82012	4.92665	5.65318	5.63337	4.92804	5.45511	4.59278	4.90577	4.4733	4.74916	5.06434	4.79899	4.78849	4.83744	5.30793	4.82086
SSMEM1	6.06133	4.98448	4.79814	5.03374	6.40238	5.49161	5.15993	5.84979	4.92951	4.70288	4.73331	4.75341	5.03461	4.95252	4.7158	4.56354	5.73367	4.93497
VWA3A	6.26478	6.0567	5.8448	6.04182	6.42682	6.32534	6.32034	6.40976	5.92549	5.85285	5.94662	5.92535	5.97362	5.94671	5.75481	5.70991	6.25924	6.11384
KLF15	7.22703	8.07887	7.8189	7.5209	8.39056	7.61411	7.70146	7.19649	7.47398	7.48336	6.70707	7.30784	7.18326	7.342	7.12438	7.15919	7.44058	7.50377
DLEU2	6.47462	7.25445	6.59119	6.70991	4.77992	6.26162	4.42634	5.96652	6.9983	7.48214	7.34565	7.00132	6.20317	6.93636	7.58051	7.3119	5.88658	7.14178
SRRM1	8.43562	8.60434	8.83088	8.84981	8.51831	8.46769	8.70481	8.47321	8.83319	8.82919	8.85762	8.9837	8.88547	8.71315	8.91791	8.88002	8.59244	8.9179
OR2T6	6.07448	4.87614	4.78372	4.74863	5.42291	4.84231	5.71255	6.11223	4.80205	4.71002	4.95444	4.64822	4.64496	4.88996	4.88621	4.1021	5.36018	4.49111
TLR10	5.73986	4.86006	5.30841	4.78028	4.95594	5.5626	5.20279	5.44092	4.98456	4.87903	4.64973	5.07061	4.93717	4.84683	4.89712	4.5525	5.15534	4.76985
PLEKHG6	7.965	7.936	8.23003	7.84751	8.28646	7.79146	8.27184	7.76405	7.42125	7.7975	7.44029	7.7524	7.74907	7.90515	7.50367	7.98835	7.50663	7.97421
SI	4.4883	3.97798	3.9328	3.92253	5.16964	4.75828	4.58958	4.49699	3.94868	3.97302	3.72756	4.06913	4.09093	3.97761	3.79571	4.15111	4.185	4.14008
ZNF518A	7.16503	7.38416	7.42798	7.32805	6.17493	5.4163	6.82016	7.03175	6.99654	7.8978	7.45729	7.42776	7.50515	7.70204	7.86863	7.79791	6.88767	7.46781
PASD1	5.01348	4.91857	4.87502	4.70523	5.389	5.20683	5.30776	5.07582	4.86392	4.6316	4.82053	4.67354	5.04484	4.79796	4.65813	4.55982	4.98472	4.78475
CLNK	5.42798	4.65222	4.78748	4.90583	5.30921	5.19526	5.36715	5.45937	4.55479	4.79969	4.8013	4.88536	4.81828	4.82517	4.58729	4.77448	5.23336	4.72595
LOC101929773///UGT2B28///UGT2B11///UGT2B17///UGT2B10///UGT2B7///UGT2B4	4.84083	4.59016	4.2871	4.29637	4.80325	4.94034	4.56275	4.88983	4.08406	3.96961	4.15319	4.31947	4.53196	4.24239	4.36194	4.657	4.44966	4.50487
UGT2A3	4.006	3.73581	3.79078	4.02345	4.2934	5.14254	4.25114	3.91481	3.51097	3.99018	3.85145	3.72159	3.98217	3.5891	3.60435	3.68904	3.78986	3.53009
CLLU1	4.70694	4.14315	4.00587	4.00976	4.86671	4.29322	4.18032	4.99125	3.85158	4.1454	4.15085	3.87496	4	4.0576	3.87289	3.62947	4.47486	3.86686
LOC400002	6.71917	6.58294	6.50402	6.57474	6.77643	6.61586	6.42079	6.68255	6.33505	6.41382	6.3759	6.43958	6.2442	6.50675	6.50587	6.00862	6.54595	6.40716
PCBP2	9.81453	9.91369	10.1205	9.82235	9.27	9.52854	9.63384	9.45727	9.83745	10.2866	9.9716	9.99713	9.7752	10.1312	10.1384	10.0572	9.75589	10.1023
EPS15	9.873	9.69916	9.78496	9.93065	8.93538	9.28186	9.80683	9.57901	9.59986	10.339	9.8178	9.75196	9.84856	10.059	10.3289	10.3459	9.79923	10.2484
TSACC	5.35228	4.78179	4.75291	4.64157	5.34545	4.92033	4.80032	5.3408	4.58028	4.27857	4.59338	4.63651	4.7824	4.65848	4.76539	4.4252	4.78204	5.01273
TMEM50A	8.98887	9.31122	9.65206	9.38769	8.95472	8.50051	8.64332	8.96305	9.18023	9.63262	9.54603	9.26282	9.32931	9.7326	9.66886	9.35512	9.18153	9.49027
C19orf53	8.61685	9.2688	9.33827	9.17272	9.23756	9.10746	9.21017	8.50194	9.40596	9.27108	9.31136	9.43392	9.40758	9.26832	9.36082	9.56715	9.15576	9.55218
C17orf75	6.2696	6.76261	6.84399	6.35274	5.99536	6.50553	6.60864	6.20596	6.55631	7.06013	7.12509	6.74766	6.79274	6.99781	7.009	7.04937	6.0965	6.94215
DMTF1	7.99223	8.72852	8.79687	8.63364	7.77919	7.81514	8.02071	8.37645	8.54971	9.24346	9.21639	8.59683	8.80923	8.91569	9.14367	8.65134	7.91806	8.70949
SLC2A4	7.81927	9.00835	8.26444	8.08737	7.89351	8.4094	7.91941	7.97697	7.49508	8.12846	7.76436	7.94623	7.75906	7.71706	7.41719	7.84962	7.84653	7.87584
LRRC37A2///LRRC37A6P///LRRC37A3///LRRC37A4P///LRRC37A	8.22524	8.26917	8.94843	8.27662	7.36969	8.03717	8.03809	8.09679	8.48622	8.65004	8.99129	8.71577	9.14533	8.46845	8.89717	9.11064	7.79507	8.49738
MIR516B1	5.03546	3.8913	4.18127	4.10176	4.87113	5.08156	4.99091	4.45368	4.0458	4.23726	4.02915	4.2907	4.08383	4.20728	4.1265	3.95666	4.33984	4.22532
HDAC2	7.95465	8.03856	8.29324	7.94065	7.68399	7.50183	8.09951	7.56476	8.09071	8.27554	8.33718	8.16514	8.21012	8.43642	8.29417	8.17501	7.76296	8.23271
PMS2P9///PMS2P7///PMS2P6///DTX2P1-UPK3BP1-PMS2P11///LOC441259///PMS2///PMS2P3///PMS2P5///PMS2P2///PMS2P1///PMS2P6///PMS2P3///PMS2P2///PMS2P1	9.2808	9.61932	9.56363	9.73396	8.40744	8.81868	8.88362	9.2274	9.47115	9.89471	10.0013	9.49258	9.66254	9.72647	9.89874	9.92182	8.95594	9.70015
RB1	7.79208	7.79955	7.92891	7.8609	7.41974	7.21271	7.44318	7.41402	7.72269	8.2075	7.89105	7.80645	7.76888	8.10396	8.31453	8.12001	7.55222	7.98461
SLC6A14	5.24343	4.47483	4.30249	4.46387	5.45613	4.89313	4.6644	4.90114	4.00354	4.50105	4.39095	4.30172	4.62144	4.405	4.16865	4.27446	4.85448	4.36652
VPS35	8.59481	8.73432	8.76148	8.62394	7.99897	8.15994	8.28651	8.29113	8.5788	8.8758	8.73005	8.56119	8.83022	8.84434	9.13575	8.93122	8.31097	8.99286
ZNF506	7.62643	8.09606	7.97609	8.07357	7.43304	7.09376	6.85779	7.53989	7.94738	8.35826	8.13768	8.0122	8.10705	7.92782	8.36342	8.49032	7.36544	7.97678
SLU7	7.85272	7.95508	8.1616	7.84219	6.98637	6.77666	7.38412	7.66824	7.64781	8.54928	7.90786	7.76223	8.23418	8.21793	8.35558	8.06805	7.67816	8.37931
ATP6AP2	9.39686	9.57511	9.46779	9.39838	8.19735	8.58643	9.00642	8.68052	9.4644	9.65566	9.66489	9.61196	9.21302	9.77844	9.86208	9.72485	8.79318	9.75813
LTA4H	8.16477	8.57204	8.85361	8.52523	7.78974	7.94448	8.27214	8.38792	8.68072	9.19595	8.95406	8.74604	9.04145	9.27059	8.90249	8.72351	7.79025	8.66947
RGS21	4.58088	4.32811	4.23803	4.16613	5.12727	4.9566	4.69732	4.64291	4.20254	4.16359	4.22185	4.33544	4.2397	4.3953	4.2069	4.24375	4.46956	4.22178
TOPORS	7.17514	7.40358	7.65851	7.49121	7.13502	7.02016	6.99421	7.21008	7.59635	7.65669	7.66238	7.38596	7.76366	7.50974	7.85058	7.80589	7.0206	7.60145
SEPT7	9.05205	8.94573	9.17512	9.09722	7.9425	8.23519	8.21235	8.81965	8.79613	9.64976	9.25101	9.12327	9.24033	9.41513	9.30185	9.01917	8.69773	9.13525
INSL6	5.88749	5.0601	5.04175	5.11602	5.61645	6.22881	5.23088	5.40383	5.11365	4.71113	4.96804	4.97095	5.13761	5.13786	4.95353	5.22943	5.1494	5.13883
CDH7	5.62695	5.34421	5.51206	5.62029	5.55984	5.90849	6.20138	5.78484	5.2664	5.32354	5.34841	5.34875	5.43142	5.47293	5.40785	5.05602	5.79966	5.39929
DSTN	8.07136	8.22785	8.23112	8.41508	6.79125	6.92617	7.48592	7.91444	8.33014	8.28281	8.58562	8.22818	8.57511	8.32404	8.3163	8.14638	7.82707	8.43797
EPCAM	5.51175	4.12154	4.50704	4.16312	5.38395	5.1475	5.43135	5.47317	4.21321	4.44943	3.97068	4.2122	4.9992	4.63657	4.07469	4.62168	4.61607	4.12259
KCTD19	6.11976	5.57919	5.78947	5.82734	6.04776	6.54981	6.41333	6.10863	5.73964	5.85573	5.60097	5.87357	5.62101	5.83935	5.70236	5.50814	5.90524	5.6957
MMAB	7.42225	7.27132	7.2556	7.38283	7.75596	7.54434	7.81231	7.33968	7.11982	7.36875	7.09821	7.1733	7.25771	7.16966	7.01223	7.31676	7.19207	7.44692
COMMD3-BMI1///BMI1///COMMD3-BMI1///BMI1	8.91665	9.25112	9.42629	9.12283	7.38066	8.0258	8.28826	8.79715	9.00752	9.62963	9.35003	9.19912	9.14682	9.56649	9.64931	9.22916	8.62272	9.45285
SLC12A9	6.99834	7.15487	7.06279	7.0919	6.18372	6.83025	7.01067	6.96227	7.2131	7.13588	7.35651	7.21304	7.07682	7.13674	7.21544	7.41577	7.17648	7.20376
RARRES3///RARRES3	7.54489	7.67527	7.67427	7.52713	6.67118	7.16848	7.24244	8.25965	8.02657	7.74712	8.54962	7.86491	8.19588	8.05694	7.75692	8.15552	7.47934	7.67529
SENP7	6.72959	7.17697	7.39521	7.44334	6.52405	6.63174	7.23901	6.8541	7.30081	7.79214	7.47802	7.5315	7.52255	7.38011	7.45869	7.67572	6.77638	7.15963
RAG2	3.72855	3.47617	3.97864	3.62476	4.25566	4.10611	4.10028	3.61715	3.49806	3.41671	3.6185	3.51626	3.86419	3.54223	3.49389	3.60426	3.62069	3.50283
TUBA1A	8.77354	8.88382	9.19848	9.25203	9.0126	8.33127	9.43157	8.86513	9.94185	9.16154	9.7899	9.3824	9.68116	9.13978	9.28719	9.60319	8.83443	9.1997
COX6B2	5.43266	5.33579	5.18801	5.59052	5.45485	5.40941	5.2879	5.55604	5.23469	5.20187	4.89939	5.23836	5.17963	5.23133	5.13943	5.23884	5.31785	5.24989
MOB1A	9.52931	9.55647	9.61908	9.50528	8.14871	8.63475	8.83851	9.32922	9.49306	9.93884	9.80556	9.56189	9.369	9.90165	10.1781	9.69497	9.08693	9.71201
NBPF22P	6.44961	5.78186	5.96836	5.96292	6.27627	7.23109	6.33033	6.34438	5.59882	5.61099	5.94119	5.88965	5.65762	6.08476	5.55707	5.13957	6.4116	6.08299
OR2A12	4.74533	4.13267	4.05289	4.11813	5.24779	4.97036	4.08329	4.6126	4.04247	4.44234	3.8138	4.11651	4.04713	3.97926	3.66122	3.99891	4.5185	3.61157
SLC30A10	6.21288	5.4493	5.34278	5.56534	5.77369	5.8962	6.05137	6.06154	5.46924	5.30429	5.41388	5.40195	5.63223	5.55165	5.14839	4.80753	5.93854	5.34292
CFAP47	6.10537	5.18035	5.44257	5.62185	5.91824	5.83732	5.9261	5.79047	5.42337	5.44431	5.23597	5.49946	5.37347	5.38315	5.26923	5.38342	5.84371	5.17705
VKORC1	8.55678	9.18934	9.26198	9.20344	9.06373	8.90367	8.78293	8.61129	9.58091	8.98756	9.52307	9.25981	9.43049	9.18297	9.16792	9.37246	8.92794	9.29394
GMPS	7.30433	7.73207	7.95821	7.64494	7.10686	7.54511	7.73939	7.48148	7.98146	8.04177	8.19079	7.86393	7.88202	8.0199	8.06881	8.07588	7.28028	7.7092
YIPF7	4.64898	3.82005	3.8373	3.97868	4.769	4.03479	4.26051	4.62133	3.77711	3.87217	4.01004	3.77878	3.82256	3.93156	3.78276	3.67271	4.31428	3.7529
ARHGAP29	8.62017	8.8923	8.7076	8.75559	7.83134	8.19116	8.28761	8.26846	8.68078	9.01536	8.97004	9.04654	8.6177	8.81859	9.0497	8.95918	8.24827	8.93605
DACT3	6.95297	7.3086	7.27029	7.611	7.43484	6.84679	7.22881	7.33685	7.74462	7.32999	7.50837	7.61696	7.56497	7.35667	7.25167	7.82668	7.63866	7.61162
CDC123	8.46605	8.60936	8.63379	8.60058	8.02694	8.36077	8.55327	8.09363	8.60323	8.89737	8.89789	8.81429	8.92037	8.90717	9.03039	8.80659	7.96106	9.02138
ANGPTL1	7.0735	7.40098	6.93428	7.30891	7.48109	6.80642	7.02832	7.26119	7.7997	7.81969	8.21325	7.02305	7.41998	7.48385	8.37593	7.86633	6.71649	8.16552
SEC23IP	8.57831	8.8334	8.88549	8.80079	7.78447	7.9229	8.66833	8.21823	8.72972	9.03498	9.10008	8.69745	8.7462	9.0391	9.15202	9.02546	8.33384	9.10401
LOC100132319	5.60815	5.39891	5.27107	5.47221	5.82577	5.31573	5.57329	5.55821	5.00572	5.15247	5.30234	5.08986	5.64499	4.97282	5.09829	5.49742	5.34398	5.04536
RPL23AP53///RPL23AP87///RPL23AP82///RPL23AP7	8.60618	8.82762	8.87144	8.61364	7.76919	7.83981	8.51413	8.38372	8.70898	8.98131	8.76261	8.92886	8.91585	8.92629	8.66575	9.14414	8.48733	8.71643
A4GNT	6.39603	5.78313	5.62862	5.65133	5.85947	5.70894	5.95382	6.57427	5.41581	5.51312	5.54599	5.53238	5.40605	5.6174	5.59004	5.2056	6.26129	5.34685
SMC2	6.45411	6.70454	6.7321	6.47757	6.00011	5.81532	6.50819	6.307	6.55254	6.89837	6.73329	6.47931	6.70022	6.78501	7.08185	6.76888	6.41797	6.74998
RNF182	6.33523	6.25479	6.30932	6.09525	7.01673	6.75117	6.71832	6.51063	5.98536	6.10499	6.32147	6.18456	6.36304	6.21847	5.82108	6.38819	6.26705	6.0763
ARRDC4	7.70566	7.57608	8.15522	8.0741	7.57263	7.63853	7.99185	7.96315	8.31537	8.51596	8.43904	8.04826	8.37303	8.51957	8.79093	8.33501	7.2397	8.15353
CCNA2	6.38992	6.03102	6.00779	6.26002	5.9995	6.09541	6.5234	6.39598	7.30193	6.48622	6.29311	6.5011	6.35449	6.24726	6.80525	6.78798	6.42179	6.50024
WFDC10B	6.60812	6.17339	6.06833	6.15409	6.87428	6.53187	6.49207	6.72189	5.91414	6.25878	5.67561	6.26092	5.94521	6.21299	5.98836	5.92559	6.57432	6.22818
MMP27	5.72269	5.68541	5.14233	5.44911	5.69944	5.7543	6.05557	5.62299	5.38697	5.3209	5.31817	5.67561	4.94685	5.16353	5.42539	5.14522	5.52983	5.36665
PRICKLE1	7.91416	8.29905	8.10228	8.36009	7.8166	8.60748	8.21712	8.44732	8.91774	8.36491	9.19076	8.29339	8.43126	8.79548	9.09936	8.463	8.09534	8.65369
PKD2L2	4.25119	4.14865	4.00614	4.01985	4.61292	4.80752	4.95218	4.2588	4.11764	4.03132	3.93574	4.00948	4.01811	4.12446	4.05126	4.11391	4.11337	4.05421
C9orf153	5.26554	5.06405	4.89802	5.15908	5.98958	5.99579	5.2359	5.19122	5.04094	5.03168	5.09273	4.81901	5.35166	4.7615	4.83503	4.94358	4.93864	4.80474
ENSA	8.30261	8.77834	8.87149	8.89596	8.26963	8.21235	8.3694	8.10463	8.71023	9.01361	8.83281	8.80844	8.8084	8.85239	8.935	8.80747	8.40756	8.82133
GABRA2	4.77856	4.42513	4.56098	4.85583	5.25561	5.60069	4.95915	5.01823	4.60436	4.51419	4.70399	4.65229	4.62	4.56447	4.34417	4.19658	4.85587	4.59848
BPIFB4	5.77674	5.48158	5.49236	5.51006	5.49294	5.41295	5.58229	5.73091	5.38781	5.40902	5.18111	5.30222	5.14314	5.35179	5.36623	5.51477	5.42595	5.41962
SMCR5	6.1551	5.8096	5.81398	5.77515	6.53757	6.19203	5.87823	6.27124	5.67967	5.97571	5.69625	5.82191	5.89855	5.72802	5.76663	5.48342	5.82913	5.76744
FCAMR	7.25035	6.66964	6.45959	6.42431	6.78885	7.22507	6.8387	7.24505	6.33758	6.36761	6.32215	6.35463	6.7331	6.50953	6.29846	5.95649	7.1378	6.50031
SMCO3	4.84691	4.37758	4.68934	4.5316	4.80223	5.02922	5.71777	5.023	4.34089	4.59632	4.58295	4.22581	4.32841	4.53725	4.33578	4.66319	4.92384	4.20824
OR13C3	4.91747	4.34462	4.32045	4.26712	5.23416	5.29406	5.16559	5.07993	4.28305	4.51935	4.28254	4.36946	4.1523	4.62692	4.2968	4.63905	4.58884	4.48003
FSIP1	5.09894	4.63726	4.59021	4.53409	4.93663	5.20105	5.55454	5.23941	4.63875	4.77557	4.53346	4.57499	4.57761	4.70161	4.51567	4.57279	4.9791	4.28507
RAB1C	7.42366	7.27387	7.40687	7.28888	5.96897	5.79436	6.49699	6.73088	7.65182	7.53094	7.20088	7.6051	7.17958	7.16424	7.38013	7.30401	6.98965	7.66868
PLAU	7.55501	7.672	7.793	7.67468	7.87141	7.57154	7.82665	7.42071	8.33953	7.64931	8.06423	7.70268	7.69224	8.03729	8.1979	7.98986	7.79846	8.0978
MGC32805	5.0899	4.96181	4.46129	4.74614	5.76624	5.40752	5.60098	5.09155	4.74941	4.77509	4.50706	4.69213	4.64027	4.76992	4.35094	4.745	5.1587	4.86999
RANBP2	8.66731	8.92073	9.17038	9.09909	8.67508	7.95593	8.13782	8.8406	9.01292	9.21469	9.16583	8.84915	8.99903	9.12677	9.42348	9.13538	8.78242	9.15333
TRIP11	7.90595	8.31805	8.34135	7.96639	6.68973	7.4928	6.61632	7.77278	7.66913	8.55429	8.42242	8.05122	8.14488	8.42714	8.55659	8.37083	7.79229	8.43628
KRTAP26-1	6.10742	5.63675	5.54572	5.52187	6.20009	5.75815	5.744	5.97891	5.37334	5.34475	5.58694	5.41902	5.28092	5.55479	5.58653	5.66116	5.87129	5.49781
LINC01556	6.09381	6.14069	5.98054	5.75442	6.4216	5.91387	5.80244	6.08709	5.84234	5.25809	5.76894	5.99894	5.93634	5.77711	5.76087	5.5996	5.80127	5.58799
TPM4	9.64889	9.79774	9.95701	10.2583	9.08767	8.68564	8.9765	9.7308	10.5758	9.91649	10.3839	10.0709	10.0388	10.018	10.4988	9.82072	9.47195	9.76845
OR10A6	4.73734	3.58974	3.82028	3.62885	4.86847	4.52803	5.00025	4.35774	4.06502	3.89201	3.5924	3.37497	3.6938	3.66085	3.96783	3.71803	4.15868	3.95185
PSMA1	9.40358	9.4125	9.46088	9.13761	8.18308	8.40256	8.34661	8.74739	9.18094	9.68535	9.62622	9.21459	9.47143	9.46747	9.68794	9.4557	8.7369	9.39766
GLYATL2	4.73728	4.53487	4.35527	4.482	5.06374	4.62681	4.95497	4.99577	4.4878	4.31418	4.61986	4.41523	4.38434	4.31377	4.07915	4.5266	4.68254	4.4066
MAGT1	8.61671	8.57511	8.76436	8.42696	7.83769	7.92398	8.08844	8.21568	8.60046	9.09158	9.09966	8.36104	8.58686	9.17339	9.20274	8.64627	8.0402	8.80594
BOLA2-SMG1P6///SMG1P3///SMG1P1///SMG1P5///BOLA2///SMG1P2///SMG1	11.1149	11.0906	11.0975	11.1766	9.6594	9.74304	10.2978	10.9396	10.7438	11.6352	11.2736	11.3787	11.2852	11.2735	11.5133	11.4248	10.8008	10.907
EGF	5.69212	5.21936	5.0164	5.256	5.91357	6.07835	5.20401	6.07312	4.95874	5.12809	4.9593	5.23637	4.97618	5.26541	5.16838	4.78767	5.71511	5.08955
SNHG3///SNORA73A	6.43193	8.60158	8.83462	9.57412	6.79258	6.10722	8.40412	7.98329	10.2363	9.09527	9.75879	10.1098	10.1551	8.23177	9.02845	10.3848	6.71652	8.70638
FLJ42627	6.82837	6.52043	6.58136	6.32041	6.69959	6.97212	6.87883	6.87412	6.2697	6.58357	6.66578	6.41621	6.19788	6.64634	6.35538	6.13706	6.47968	6.52907
CDC26///FKBP15	7.36404	7.92003	8.15531	7.797	7.59501	7.20965	6.98412	7.04	7.79194	7.74639	8.1984	7.93001	8.38305	7.93518	7.98976	8.14793	7.33728	8.03938
TPM3P9	9.8918	9.85124	9.9174	9.99857	9.14638	9.35104	9.31523	9.57246	9.98841	10.0266	10.0803	9.90987	9.84063	10.2425	10.3449	9.93991	9.50509	9.98786
MAPRE2	7.55248	7.86201	8.03619	8.01065	8.15626	7.64369	7.6568	7.80711	8.30837	8.4388	8.49552	8.05719	7.95285	8.26182	8.32633	8.3127	7.51851	8.10761
MIS18BP1	6.443	6.93282	6.75827	6.53712	6.59029	5.85662	6.30478	6.61961	6.5302	7.24197	6.80505	6.9038	6.66064	6.78282	7.25135	7.06775	6.55279	6.9553
RPL23AP87///RPL23AP82///RPL23AP7	8.10951	8.22142	8.47822	8.02691	7.05165	7.30864	8.04699	7.94914	8.17428	8.44928	8.3197	8.47024	8.50047	8.40979	8.19593	8.75201	7.97187	8.1706
ATP6V0E1	9.71774	10.1947	10.1257	10.2821	9.72216	9.44793	10.0557	9.50306	10.0128	10.2426	10.1977	10.067	10.2122	10.2537	10.2067	10.4354	9.98586	10.3974
POTEB3///LOC102723502///POTEB///LOC100288966///POTEB2///POTEF///POTEJ///POTEM///POTEE///POTEKP///POTEG///POTEC///POTED///POTEH	5.43292	5.21313	5.13133	5.012	5.52807	5.5745	5.46999	5.39148	5.02434	5.16329	5.06159	5.15386	5.05162	5.20633	4.9226	4.82295	5.39407	5.0572
CHRNA9	5.16815	5.05656	4.78033	5.11413	5.52564	5.60198	5.42164	5.43248	4.91105	5.03465	5.07981	5.10661	4.76262	4.96288	4.97929	4.9319	5.00611	5.06693
MSL3P1	7.08337	6.03098	6.48273	5.98114	6.12594	6.21224	5.48639	6.15196	6.42154	6.81573	6.10043	6.16824	7.08821	6.61079	7.06274	7.18668	6.56553	7.08857
ASNS	7.38891	7.4409	7.48233	7.55426	7.25312	7.74036	7.24796	7.3515	7.94898	7.62989	7.94846	7.57718	7.65357	8.1583	7.73109	7.73709	7.40218	7.4236
TMEM123	9.11354	9.41558	9.68202	9.62264	8.92491	9.03915	9.6628	9.54246	9.65431	10.0593	9.95919	9.56263	9.73565	10.1579	10.1725	9.80562	9.05482	9.64441
MYO1B	8.00388	8.75571	8.5459	8.66688	7.64388	7.56665	7.8344	7.7065	8.99589	9.17846	9.00844	8.76089	8.3512	8.54893	8.8585	8.77536	7.71286	8.27568
ZNF486	6.55719	6.90165	6.92294	6.94913	6.50939	7.12828	6.06883	6.79578	6.89156	7.49803	6.92132	7.32561	7.09857	7.11389	7.36723	7.50072	6.46552	7.20201
MSX2	6.30024	5.63831	5.66797	5.64821	6.69056	6.11914	6.12065	6.22297	5.79125	5.72761	5.46159	5.58858	5.67288	5.42417	5.67694	5.56632	6.19658	5.63723
MAGEC1	6.98177	6.1679	6.05302	6.25065	6.68926	6.26254	6.34995	6.73858	5.95132	5.9091	5.94847	6.01011	6.19085	5.95409	6.14569	6.10954	6.6203	6.07708
TMCO1	7.81899	8.59691	8.52492	8.26514	6.5933	7.22973	7.42847	7.62684	8.22596	8.55594	8.4692	8.29099	8.32672	8.55628	8.62566	8.29756	7.75862	8.39434
FBXO7	8.64125	8.75503	8.81741	8.86075	8.0856	8.29415	8.70275	8.31105	8.76295	8.9103	8.82363	8.87584	8.86614	8.91645	8.94665	8.98202	8.50164	8.94803
UGT3A1	5.28008	4.63894	4.65042	4.64881	4.99237	5.06253	4.75031	5.03416	4.69516	4.59104	4.7362	4.59555	4.41367	4.61369	4.72567	4.45655	4.71395	4.67986
FAM177B	5.80196	5.38611	5.44866	5.29166	6.14415	5.82805	5.5595	6.15409	5.07493	5.33199	5.29414	5.24964	5.41073	5.30862	5.226	5.50649	5.8429	5.29833
RGPD2///RGPD6///RGPD8///RGPD3///RGPD1///RGPD4///RGPD5///RANBP2	9.93965	9.69447	10.0297	10.0894	8.87599	8.87388	8.90193	9.74115	9.76748	10.0445	9.97534	9.87507	10.0557	10.0737	10.3613	10.0521	9.73459	9.92899
STK3	7.51197	7.64249	7.72904	7.52562	6.9707	7.11529	7.06897	7.39225	7.52574	7.79039	7.73345	7.59883	7.62735	7.77531	7.94376	7.84008	7.38056	7.52682
HHEX	7.12906	7.219	7.71051	7.66699	7.25445	7.44221	7.45646	6.99557	7.57114	7.93106	7.7012	7.85665	7.61946	7.73409	7.63602	7.83995	7.08415	7.86895
GCSAM	5.69718	5.46258	5.29265	5.3277	5.65885	6.13413	5.60166	5.60682	5.23749	5.23414	5.22011	5.48281	5.37496	5.32999	5.19639	5.15567	5.5372	5.43073
FBXL21	5.11167	4.28091	4.14845	4.13386	5.56391	4.88546	4.86995	4.72585	4.2413	4.31671	4.05242	3.97208	4.17652	4.45978	4.23364	3.97984	4.89035	4.02536
ASB4	5.07323	4.74607	4.68568	4.74936	5.92482	5.38248	5.61674	4.70184	4.69579	4.68872	4.50296	4.34901	4.88436	4.81484	4.66583	4.73715	4.98614	4.45679
PSMD1	9.26577	9.20235	9.04564	9.03007	8.29819	8.07507	8.96525	8.35871	8.78994	9.41756	9.17188	8.98323	9.2956	9.37143	9.50299	9.34462	8.88443	9.45466
MIR181A1	4.37425	3.74661	3.92641	3.97957	4.75102	5.10952	5.05625	4.37425	3.66103	3.75007	3.73694	3.8373	4.02317	3.82761	3.7791	3.68173	4.876	3.69992
CSF2	5.15238	4.99983	4.84342	5.09545	5.38259	5.33823	5.1144	5.37218	4.93773	4.99005	4.78054	4.82617	5.12341	4.66687	4.92589	4.90643	5.08979	4.94844
IST1	9.16013	9.43923	9.62737	9.45243	8.53405	8.97357	9.36252	8.93021	9.34308	9.858	9.62431	9.42028	9.5029	9.84657	9.76313	9.54263	9.04749	9.71449
LINC00158	4.95643	4.41043	4.45197	4.55689	5.56173	4.99616	5.05435	5.32156	4.51768	4.56962	4.39849	4.57567	4.5989	4.44713	4.60191	4.6116	4.56473	4.66595
SLC7A14	5.40761	5.10452	5.02296	5.31176	5.43518	5.31417	5.52016	5.46311	4.92647	5.12949	5.06269	4.84132	4.77427	5.14152	5.11738	5.049	5.40972	5.19457
ZNF847P	3.34928	3.26166	3.02506	3.39705	4.79936	4.90923	3.77005	3.55891	3.94928	2.84407	2.97139	2.54014	3.42845	2.65104	2.97254	2.7636	3.48692	3.21258
SDAD1	4.60576	4.33778	4.63121	4.36878	5.33522	4.54386	4.40022	4.25391	4.08451	4.3116	4.27622	4.28472	4.1085	4.36884	4.23979	4.22339	4.35665	4.22033
GSG2	6.13366	6.26869	6.12512	6.32033	6.4547	6.38969	5.9603	6.30262	6.24915	5.99296	5.75795	5.96031	6.05388	5.80332	5.86575	5.78741	6.4015	5.90822
HIST1H2BK	7.00989	7.07458	7.39744	7.7538	5.44593	6.17226	5.40048	6.73087	7.35144	8.39798	6.92978	7.29609	7.63412	7.59476	7.31797	7.95359	6.59888	7.24285
SNORD76///GAS5	7.37063	8.40351	8.60377	9.48803	6.60786	6.81331	7.43465	8.64186	9.39253	8.55675	8.64186	9.35767	9.39414	8.28984	8.71657	9.45701	8.23969	8.20947
OR4N4	5.88314	4.21089	4.49614	4.34745	6.08941	6.14523	6.09082	5.84243	4.41422	4.3022	3.9898	4.32006	4.45095	4.57301	4.48249	4.32524	6.23538	4.12221
TTC8	6.44764	6.63569	6.73441	6.51667	6.68669	6.76995	6.39288	6.52304	6.88349	6.97513	7.29857	6.68604	6.95621	7.05551	6.93778	6.81637	6.39891	6.68115
BMS1P4///BMS1P6///BMS1P5///AGAP11///BMS1///AGAP11	8.39322	8.16558	8.29993	8.29515	7.47423	7.63016	7.80449	8.00736	8.48193	8.76882	8.44157	8.60743	8.44837	8.54292	8.48138	8.43028	7.51534	8.53866
CAPZA2	9.17393	9.34029	9.4013	9.41047	8.54956	8.25837	8.95452	8.51978	9.09343	9.75614	9.37296	9.30051	9.41595	9.646	9.7106	9.3713	8.77904	9.67213
PTPRN2	5.93565	6.49739	6.33587	6.39678	6.35056	6.3482	6.0356	6.37484	6.61417	6.73102	6.30669	6.52291	6.50175	6.64496	6.56174	6.4253	6.33945	6.61753
CCDC150	5.05361	5.01516	4.86037	5.02721	5.61925	5.1068	5.32584	4.9891	4.86094	4.86481	4.78459	4.80623	4.88671	4.78366	4.89056	4.86531	4.991	5.03575
RBMY1J///RBMY1E///RBMY1D///RBMY1B///RBMY1F///RBMY2EP///RBMY1A1	4.75433	5.31208	4.90011	5.06262	4.78207	5.06011	5.68753	5.52447	4.57787	4.47287	4.62529	5.18008	5.38641	4.80389	4.13922	3.92607	4.78772	4.65642
PIH1D3	4.80587	4.41989	4.17679	4.41476	5.42999	4.9911	4.80541	4.75099	4.43987	4.27474	4.32083	4.29491	4.42697	4.22427	4.17792	4.42161	4.74655	4.30109
RSPH1	6.51374	6.54362	6.49717	6.52186	7.19061	6.51529	6.68437	6.33483	6.30548	6.18849	6.5394	6.31147	6.43481	6.33691	6.30704	5.92941	6.52459	6.21702
FAM126A	7.48499	7.96063	8.0443	7.95106	6.36475	7.11914	7.57234	7.66532	7.94148	8.06266	8.02202	7.89425	7.8473	8.16163	8.27188	8.14663	7.70854	7.87826
NR2F2	8.14743	8.93881	9.30363	9.21705	8.86841	9.11469	9.10311	8.34877	9.23832	9.25814	9.43889	9.13309	9.1166	9.31254	9.15461	9.40658	9.13835	9.25629
ANGPTL3	3.74939	3.51892	3.76513	3.56641	4.36893	5.03266	4.35589	3.72917	3.61312	3.20999	3.49994	3.48995	3.49895	3.43187	3.5241	4.01301	3.72736	3.45916
KIRREL2	6.88346	6.93795	6.75931	6.68038	6.73806	6.86476	6.8405	7.22513	6.75067	6.56641	6.87164	6.72464	6.73491	6.58211	6.20933	6.19302	6.79939	6.21368
HPS3	7.53915	7.84247	8.04481	7.8403	7.42749	7.6532	7.60415	7.10515	7.93803	8.22663	8.26554	7.99693	8.03075	8.18001	8.37121	8.18834	7.1022	8.07548
FAM9A	3.29076	3.52019	3.60898	3.5855	4.30636	4.00279	3.71349	3.37502	3.51353	3.07777	3.22527	3.39597	3.58783	3.42218	3.35667	3.46027	3.33834	3.04886
C16orf71	7.3174	7.06725	7.12255	7.20318	7.17559	7.49945	7.50699	7.09226	7.23285	6.82826	6.91124	7.05425	7.20056	6.91949	6.98121	6.76629	7.17217	6.97506
MFSD14B	7.94249	8.39092	8.54473	8.37951	8.0108	7.89396	8.63354	7.58862	8.48358	8.65902	8.80928	8.39326	8.5898	8.77699	8.82573	8.68052	7.87843	8.61165
SMAD5-AS1	5.49979	5.09086	5.06437	5.09838	5.82636	5.82817	5.39837	5.58036	5.01042	5.09479	4.96637	5.0596	5.03672	5.18545	4.78522	5.11948	5.45628	5.27599
LYZL6	5.70454	4.85755	4.844	4.6635	5.69015	5.08448	5.60924	5.57952	4.59859	4.99658	4.63166	4.60546	4.7942	4.71669	4.70232	4.84793	5.47365	4.89666
LGR5	5.09888	4.73992	4.62056	4.92405	5.15209	5.24528	4.92418	5.2389	4.37063	4.59514	4.78325	4.62971	4.7853	4.79058	4.73136	4.78643	5.06433	4.59903
FAM71D	5.43141	5.53825	5.31026	5.39075	5.97809	6.00226	5.67179	5.59601	5.26498	5.36747	5.20528	5.22612	5.30855	5.48729	5.4082	5.43819	5.30702	5.49596
S100A5	7.19296	6.78841	6.45545	6.50084	6.75612	6.72016	6.82008	7.08065	6.39151	6.59332	6.58413	6.40055	6.51964	6.4205	6.21755	6.13883	7.01408	6.41388
LEXM	6.09353	5.85322	5.84605	5.80575	6.35931	6.60562	6.2437	6.15866	6.03738	5.39839	5.82561	5.8563	6.12953	5.78255	5.73457	5.4568	5.96483	5.73024
TMEM216	5.76813	6.18518	5.81097	5.72141	5.45214	5.54101	5.94504	5.54263	5.96028	5.83817	6.11424	6.23036	5.87022	5.75489	6.11156	6.12457	6.0141	6.1832
BNIPL	6.89835	6.55346	6.40493	6.4751	6.84066	6.87043	6.34373	6.69953	6.24616	6.15135	6.29902	6.2368	6.67813	6.5005	6.35268	5.86861	6.59533	6.41005
ABCB11	5.66398	5.06633	5.02629	5.28276	5.78884	5.64202	5.30366	5.39983	5.02459	5.23131	5.04621	5.02261	5.30173	5.16392	5.0236	4.72337	5.27616	5.1609
CSN1S2AP	4.72414	4.17571	4.01039	4.21436	5.05805	4.62201	4.886	4.60022	4.02133	4.12679	4.12882	4.30726	4.30215	4.1338	4.00185	3.98705	4.68314	3.99768
LOC100507388	5.65434	4.99677	5.24406	5.24196	5.13463	5.76633	6.6757	5.29676	4.28672	4.86109	4.81571	4.63849	5.51553	5.20296	4.64878	4.72299	5.78673	4.70754
FGF7	6.81749	7.465	7.65622	7.93021	7.48651	6.52584	6.59224	7.14556	7.69799	8.04293	7.27267	8.02316	7.33507	7.76298	8.11125	7.78235	7.30833	7.65392
LOC441601	6.09711	5.90674	6.04838	6.17194	5.54939	5.85907	5.61851	6.08034	5.9438	6.35931	6.02442	6.06522	6.23934	6.50952	6.38776	5.95834	6.27309	6.24666
CLVS2	5.19052	4.95549	5.06193	5.07498	5.67307	5.71002	5.70959	5.60035	4.87612	5.04497	4.71935	5.02191	5.04556	4.79482	4.88378	5.49651	5.17451	5.16608
LINC00680-GUSBP4///LOC100133050///GUSBP9///GUSBP1///GUSBP3///LOC653080///GUSBP2///GUSBP11///SMA5///SMA4///GUSB///GUSBP3///SMA5///SMA4	8.88914	8.84334	9.10869	8.37065	7.75897	8.30985	8.24051	8.74091	8.72516	9.41846	9.38438	9.21523	9.12203	8.86201	9.28781	9.36891	8.1331	8.84129
MYO1H	4.89222	4.64576	4.73175	4.79924	5.16703	4.8566	5.30124	4.9625	4.59339	4.75902	4.49404	4.58596	4.80104	4.79191	4.57959	4.78615	4.81771	4.39953
C17orf47	4.9683	4.66869	4.53	4.6905	5.0224	4.95945	5.33636	4.80924	4.46422	4.60258	4.57864	4.79686	4.29268	4.6455	4.50146	4.76737	4.72455	4.58793
LRRIQ1	5.54244	4.76603	4.99907	4.72787	5.81733	5.19064	5.2679	5.01885	4.59724	4.62931	4.91954	4.88833	4.6815	4.98828	4.99926	4.27593	5.05079	4.82448
KRTAP19-7	6.13174	5.59253	5.4189	5.30718	5.83286	6.02272	5.99434	6.52269	5.42573	5.47084	5.15961	5.67519	5.6304	5.47326	5.18825	4.99566	5.95589	5.40423
TFG	8.33905	8.51455	8.59563	8.53192	8.35406	7.99538	8.23533	8.04519	8.65506	8.79801	8.78216	8.43694	8.75737	8.60962	8.87311	8.73992	8.01602	8.7081
OCM///OCM2	6.40856	6.18772	6.0402	5.97571	6.11706	6.19154	6.15166	6.20297	5.98537	5.61663	6.02234	5.99274	5.9734	5.92418	6.06508	5.65874	6.01584	6.07057
C2orf68	7.8407	7.76171	7.85813	7.7735	8.2489	8.07649	8.16824	7.89206	7.8081	7.66642	7.7312	7.78541	7.59894	7.70477	7.75455	7.82203	7.82709	7.65158
CHMP5	7.72405	8.09846	8.11826	8.0784	7.22249	7.77998	7.52839	7.30037	7.90455	8.31736	7.93959	8.07066	8.41697	8.23493	8.38721	8.50237	7.40359	8.32568
JKAMP	7.9657	8.44682	8.51053	8.07921	7.43299	8.0939	7.85297	7.73222	8.14404	9.01012	8.5109	8.1937	8.51004	8.81412	8.83221	8.60958	7.57542	8.67485
UHRF2	7.56848	7.86399	8.19014	7.85581	7.47315	7.77952	7.64638	7.75916	8.2206	8.30193	8.27648	7.96272	8.18066	8.19735	8.2666	8.25008	7.38675	7.91681
SREBF1	7.58937	8.3902	7.98161	7.85932	7.87285	7.73469	8.25629	7.4474	7.64918	7.82264	7.61667	7.72832	7.20482	7.50709	7.32524	7.50222	7.39381	7.82054
RWDD4	6.44725	6.91938	6.7892	6.71613	6.84594	6.2918	6.34391	6.21295	6.78702	7.15411	6.90294	6.74792	6.93616	6.93677	6.88924	7.5076	6.34625	7.16733
NCKAP1	9.51651	9.57032	9.61203	9.44939	8.89959	8.79424	9.024	8.97517	9.15532	9.8326	9.63409	9.55263	9.54186	9.66758	9.87828	9.52727	9.26428	9.85238
RFPL4B	4.86946	5.03332	4.88766	4.71183	5.17535	5.69532	5.40714	5.07104	4.85633	4.81142	4.87935	4.87291	4.67054	4.69958	4.58264	4.86183	5.07748	4.66055
SPATA31A5///SPATA31A3///SPATA31A1///SPATA31C2///LOC642943///SPATA31C1///SPATA31A6///SPATA31A7	5.56222	5.20442	5.7558	5.30402	5.44718	6.07364	5.12824	5.53216	5.08421	4.64717	5.00735	4.92832	5.43875	5.18771	5.39317	4.60764	5.76087	4.70754
PPBP	6.01369	5.79924	5.74296	6.01185	6.24744	5.83797	6.44708	6.15853	5.75939	5.73599	5.54323	5.73249	5.62432	5.57025	5.45715	5.88273	6.32658	5.46872
ZNF846	5.60759	5.76507	5.82035	5.93083	5.49291	4.91971	5.34953	5.51324	5.40072	6.25963	6.30514	5.84928	5.9223	6.05371	6.41758	6.35417	5.37812	5.82718
SPIC///SPIC	4.19814	4.41429	4.05528	4.10372	4.78207	5.10865	4.30273	3.99272	4.04283	4.00882	3.90112	4.19239	3.8965	4.19107	4.15894	3.43412	4.13561	3.90822
IER3IP1	7.79818	8.24493	8.29797	8.16123	7.45462	7.40786	7.31233	7.21599	8.34802	8.2156	8.14393	8.27428	8.11323	8.31783	8.5206	8.32464	7.3753	8.25188
THAP12	7.79333	7.71847	7.85062	7.67296	6.48823	6.60995	7.08279	7.45261	7.54	7.64514	7.89337	7.92502	7.85691	7.83975	8.13262	8.11092	7.3135	7.93102
DHX29	7.77501	8.15901	8.07627	7.90739	6.82559	6.97699	8.05098	7.52606	7.75978	8.19167	8.28115	8.16234	8.09433	8.14328	8.28115	8.50581	7.55171	8.49076
MS4A3	4.60619	4.38129	4.29492	4.34519	4.80648	4.87586	5.02856	4.88791	4.38785	4.27956	4.27365	4.28955	4.43302	4.45117	4.09076	4.01563	4.88424	4.00502
KIAA1210	6.24612	5.53555	5.35039	5.39908	6.65002	6.45073	5.70039	6.54016	5.37155	5.40814	5.49221	5.36463	5.39634	5.46063	5.51951	5.0934	6.28706	5.36799
ATG2B	7.17716	7.45562	7.59129	7.5002	6.51685	7.01086	7.58418	7.09782	7.60516	7.75652	7.71604	7.57479	7.70608	7.53044	7.78178	7.65322	7.09708	7.56838
GOLT1B	8.31509	8.43516	8.42818	8.06455	7.00612	6.88327	7.65552	7.69337	8.23063	8.55884	8.52799	8.07138	8.03974	8.43414	8.82633	8.31855	7.89788	8.67182
DCN	12.3527	12.294	12.0455	12.271	10.7878	11.055	11.6918	12.1872	12.2702	12.4566	12.5084	12.033	12.3019	12.5353	12.6131	12.1731	12.0891	12.4546
LOC100506422	6.89062	5.86894	5.56048	5.86494	6.84823	6.43806	6.33575	7.0155	5.9646	5.55794	5.32155	5.81895	5.89558	5.7208	5.06426	5.64079	6.85342	5.7698
ASB18	6.72256	6.35817	6.26164	6.32909	6.9083	7.07955	6.90045	6.97759	6.34638	6.40991	6.25625	6.48001	6.56997	6.51747	6.35687	6.19246	6.49619	6.18573
VPS13B	7.95809	8.245	8.37227	8.26977	7.70732	8.07614	8.19612	7.89065	8.13114	8.58876	8.50475	8.3046	8.44134	8.42475	8.62835	8.62785	7.87476	8.40008
ACTR8	7.12417	7.62336	7.49786	7.15058	7.41157	7.08232	7.21961	7.12446	7.31004	7.56717	7.78963	7.44349	7.64271	7.75452	7.84949	7.75248	7.03874	7.68415
CTSO	7.41585	7.59932	7.80407	7.7428	6.92453	7.23344	7.2487	7.09049	7.79594	7.8982	8.17065	7.60192	7.68806	7.80709	8.07434	7.84236	6.97008	7.93502
RWDD4	6.33458	6.834	6.67248	6.51449	6.52782	6.24266	6.19347	6.14378	6.65484	7.0116	6.78445	6.53655	6.73397	6.84788	6.82497	7.40185	6.16343	7.02682
AKTIP	7.85255	7.94907	7.98401	7.77179	7.43675	6.91871	7.5873	7.06499	7.67718	8.12931	7.86121	7.95252	8.16389	8.11046	8.16287	8.15707	7.40581	8.09633
NPHP3-ACAD11///NPHP3	7.95802	8.11679	8.1807	7.91538	7.78413	8.09641	8.27086	8.04644	8.18221	8.6315	8.29921	8.37774	8.43584	8.24635	8.48999	8.40873	7.73254	8.49229
MAPRE1	9.72913	10.0691	10.13	10.153	9.58311	9.58194	9.49282	9.34512	10.0014	10.0752	10.2651	10.0939	10.1943	10.4225	10.5656	10.132	9.46621	10.1206
CES3	6.79739	6.30243	6.06472	6.14525	6.64933	6.49138	6.59855	6.57297	6.27643	6.0518	6.13499	6.03786	5.89714	6.2812	6.04087	6.23541	6.42182	6.3358
OR5B17	5.17528	4.82328	4.77588	4.93402	5.89278	5.51009	5.29167	5.45141	4.82692	4.74226	4.72818	4.87886	4.85959	4.84929	4.70606	4.91654	5.24072	5.0454
SNCB	7.83306	7.75143	7.60808	7.61815	7.89793	7.91107	7.69686	7.75386	7.62801	7.30141	7.29963	7.64058	7.6643	7.54931	7.34935	7.53417	7.74133	7.65849
TGM7	6.30982	6.14848	6.1465	6.22087	6.40457	6.40255	6.1874	6.50688	6.15227	6.2365	5.79665	6.00055	6.14429	6.07336	6.09053	5.67721	6.24818	6.09636
ELMSAN1	7.96064	7.95924	7.86937	8.25281	8.3328	8.23536	8.32614	8.17352	8.08034	7.8365	7.95905	8.08657	7.62683	7.78003	7.61486	7.83799	8.10945	7.91497
BZW1	10.2314	9.89285	9.90535	9.88527	8.76345	8.79532	9.39428	9.85003	9.78947	10.2744	10.0508	9.75463	10.0566	10.1717	10.4793	10.1154	9.81606	10.1784
MTMR2	8.03697	8.45905	8.3851	8.40031	7.41451	7.94699	8.29212	7.60119	8.5443	8.61153	8.52241	8.37025	8.34	8.45763	8.64935	8.61159	7.87526	8.49502
OR1L1	5.14912	3.98459	4.00104	3.90236	5.15217	4.32192	4.67489	4.78775	3.77317	3.72415	3.90798	4.06093	3.82853	4.05129	4.08474	4.60225	4.15911	4.11756
MAATS1	4.71588	4.59156	4.80333	4.74708	5.47451	5.89433	5.46083	4.98117	4.71162	4.64542	4.86722	4.71005	5.05313	4.73644	4.47871	4.57598	4.56589	4.2991
MACROD2	6.65801	6.33351	6.17718	6.14837	6.46166	6.588	6.75927	6.60804	6.061	6.35062	6.17944	6.11538	6.26829	6.39021	5.99338	5.91724	6.56504	5.90671
FAM212B	6.79568	6.67108	6.81245	6.72716	7.12212	6.82529	6.96709	6.81658	6.45156	6.79673	6.65232	6.75976	6.54184	6.80673	6.56827	6.16819	6.51059	6.69789
LRRC37A2///LRRC37A6P///LRRC37A3///LRRC37A4P///LRRC37A	6.97241	6.74162	6.98046	6.7256	6.02566	5.86612	6.35307	6.82957	6.75185	6.90519	6.97348	7.06709	7.25874	6.78021	7.16312	7.42948	6.65339	6.76806
DYDC1	4.73296	4.56314	4.50242	4.52655	5.09988	4.66881	4.95012	4.63996	4.26764	4.40126	4.31899	4.37222	4.42943	4.55399	4.56436	4.65784	4.46698	4.62325
CYP3A4///CYP3A4	4.9054	5.06057	4.38954	4.61168	4.93771	4.25074	5.31032	4.77475	4.53216	4.94283	4.33216	4.18075	4.27086	4.69878	4.48249	4.19593	4.30513	4.13171
TTTY11///TTTY11	5.07492	4.49117	4.57428	4.51359	6.07279	5.33685	5.44345	4.79913	4.4049	4.37678	4.51145	4.65217	4.83051	4.4206	4.56607	4.59668	4.74749	4.67084
SUDS3	7.66831	7.73895	7.92814	7.79492	7.77096	7.25289	7.62467	7.45547	7.82784	7.92183	7.89982	7.9793	8.08306	8.03229	8.07768	7.81731	7.49219	8.08316
CLGN	4.50097	4.34626	4.20566	3.98969	5.37289	5.4483	4.69622	4.4578	4.0288	4.01584	3.89166	4.27998	4.34806	4.19213	4.27513	4.16771	4.47627	4.14091
KRT25	5.66538	5.34374	5.10421	5.20552	5.78777	6.28462	5.76793	6.0348	5.05537	5.21547	5.28272	5.19221	5.23427	5.45776	5.01847	5.38621	5.60203	5.32974
POM121L2	5.69994	5.13859	4.80663	5.06232	5.55731	5.47079	5.32918	5.49057	4.63075	5.00612	4.85604	5.17934	4.67476	5.03485	4.92855	4.98554	5.53435	4.92717
YAE1D1	6.9001	7.31011	7.35886	6.87556	6.4221	7.16286	6.78562	6.81285	7.11763	7.63683	7.50857	7.06398	7.66866	7.63092	7.68701	7.73576	6.42872	7.50913
SSR2	9.75128	10.2727	10.6363	10.1295	9.56916	9.60187	10.4883	9.80001	10.7749	10.4673	11.0116	10.2633	10.6798	10.6808	10.572	10.451	9.56442	10.5647
ZNF823	6.44738	6.44229	6.40633	6.52334	5.42895	6.23226	6.24548	6.67494	6.08121	6.83038	6.79347	6.77364	6.57793	6.70578	6.86853	7.27495	6.46594	6.7487
VDAC3///VDAC3	9.0561	9.70604	9.62279	9.35091	7.71003	8.28325	8.94126	8.66567	9.16111	10.0789	9.77901	9.45954	9.49373	9.83605	9.58678	9.60759	8.74424	9.57081
KRTAP19-1	6.55503	5.63706	5.32336	5.46804	6.28198	6.29338	5.77102	6.06491	5.25606	5.54512	5.37481	5.43615	5.56399	5.22561	4.91095	5.57392	6.29301	5.36881
LOC148696	7.32668	6.51651	6.6779	6.71243	6.57965	7.02007	6.63647	7.57289	6.28681	6.36069	6.51226	6.57287	6.45418	6.61528	6.51794	5.85372	6.96149	6.62978
PPP1R42	4.08194	3.40513	3.17	3.18061	5.29791	4.39191	4.73931	4.02265	3.52022	3.25957	3.23337	3.15193	3.46737	3.25267	3.53685	3.61663	3.71479	3.51104
CA10	5.87507	5.97607	5.77194	5.84481	5.94847	5.94937	5.91016	6.04343	5.67379	5.79028	5.73728	5.60482	5.92544	5.66932	5.57243	5.80318	5.78577	5.74141
ZSCAN25	8.49606	8.30128	8.19154	8.27292	8.55541	8.46959	8.58442	8.4286	8.09373	8.1082	8.35795	8.02741	8.32625	8.35794	8.22538	7.97404	8.25128	8.23347
QPCT	5.9984	5.59458	6.04861	5.98734	6.61994	5.87549	6.06667	5.81664	5.99315	5.40221	5.31392	5.95071	5.91053	5.5141	5.946	5.53342	5.59398	5.3498
IRAK4	6.47234	6.50067	7.06826	6.77721	6.23277	6.34315	6.64738	6.48803	6.80229	7.0885	7.21877	6.926	6.87943	7.13852	7.37054	6.79021	6.15604	7.01541
ASCC1	6.74504	7.22195	6.96608	6.96366	6.80083	6.85945	6.8534	6.41646	7.29238	7.65498	7.25749	7.16635	7.11132	7.20869	7.40141	7.54821	6.27851	7.62598
WNK3	4.83343	4.33658	4.26151	4.04728	5.22287	4.61345	4.52555	4.77094	3.97581	4.04041	4.28367	4.32374	4.32592	4.39772	4.34921	4.38766	4.17038	4.13199
SPZ1	5.49652	4.71605	4.76051	4.62818	5.45927	5.16459	4.90089	5.21435	4.66379	4.58942	4.68381	4.59352	4.55455	4.90449	4.789	4.60547	5.1517	4.54739
MYO1A	6.18599	5.90017	5.90131	6.08267	6.55555	6.13047	5.91505	6.20983	5.75085	5.91223	5.97443	5.89869	5.95051	5.8777	5.87986	5.71375	5.91909	5.90069
GPX8	6.45779	7.28812	7.04791	7.45563	6.58765	6.64747	6.70226	6.24575	8.06869	7.63763	8.2442	7.30376	7.32441	7.6295	7.92644	7.56815	5.73481	7.36841
FAM183BP	7.33002	7.2802	7.60947	7.53073	7.07606	7.47396	7.03705	7.09448	7.1238	7.1971	6.95854	6.76974	7.09835	7.23738	6.83641	7.12566	6.83129	7.20315
TNFRSF17	5.38408	4.96499	4.60569	4.53588	6.4982	4.73944	4.98529	5.12067	4.66774	4.35822	4.37531	4.64142	4.52569	4.65721	4.15779	4.9168	4.79598	4.69409
ADGB	5.10923	4.50569	4.39153	4.61006	5.90883	5.28169	5.40623	5.23789	4.44245	4.71353	4.54924	4.50831	4.54952	4.60739	4.51028	4.44948	5.17932	4.54713
ARPC2	9.79296	9.67747	9.64455	9.61015	8.7928	8.66411	8.96233	9.14849	9.63554	9.71532	9.81137	9.71587	9.76102	9.77205	10.3586	9.8707	8.9301	10.0063
HPN	7.44878	7.20501	7.19486	7.18322	7.16926	7.55832	7.05168	7.58569	7.11543	6.97765	7.01295	7.10755	7.20412	7.12841	6.91258	6.95429	7.01306	7.25888
CUL2	7.4554	7.72822	7.90651	7.3015	6.79998	6.52148	7.31896	7.0122	7.55619	7.92502	7.76662	7.62846	7.60957	7.86934	7.93621	7.94769	6.98928	7.78384
SMC4	6.84894	6.92135	7.13766	7.10227	6.78665	6.71591	6.36662	6.55126	7.66573	7.23127	7.62181	7.11334	6.88159	7.29718	7.45636	7.26251	6.3432	7.20675
POTEB3///LOC102723502///POTEB///LOC100288966///POTEB2///POTEF///POTEJ///POTEM///POTEE///POTEKP///POTEG///POTEC///POTED///POTEH	4.68827	4.46834	4.50442	4.40933	4.89417	4.8969	4.37675	4.65845	4.35004	4.52037	4.34017	4.30643	4.30776	4.45687	4.22375	4.17257	4.69405	4.24148
GLUL	9.56195	10.0069	9.85257	9.8949	10.2575	10.1512	9.66964	9.57011	9.70364	9.83463	9.60499	9.25672	9.48747	9.62086	9.8411	9.32841	9.2711	9.69948
CADPS	6.0254	5.32177	5.49057	5.70318	5.76045	6.22018	5.91852	6.23904	5.39902	5.43511	5.57089	5.45852	5.74099	5.62602	5.09231	4.95925	5.87549	5.51177
LINC00680-GUSBP4///LOC100133050///GUSBP9///GUSBP1///GUSBP3///GUSBP2///SMA5///SMA4///GUSBP3///SMA5///SMA4	9.30858	9.29755	9.64586	8.96812	8.33501	8.99838	9.21421	9.28117	9.31893	9.96605	10.0632	9.7698	9.6886	9.26562	9.66915	9.81268	8.80248	9.46232
ZNF134	7.14238	7.44773	7.48133	7.19973	7.09354	7.15847	7.46894	7.01414	7.45333	7.48589	7.60483	7.50757	7.64656	7.62988	7.78864	7.49472	7.02707	7.49886
USP48	7.69371	8.07885	8.2282	8.05217	7.59619	7.90653	8.0674	7.57521	8.09286	8.46793	8.41133	8.1441	8.25745	8.27469	8.40647	8.16744	7.64839	8.19464
XRN2	7.63891	8.22736	8.38731	8.03805	7.70023	6.72887	7.75915	7.74032	8.20753	8.48139	8.48369	8.13968	8.13102	8.50655	8.58798	8.25973	7.49065	8.28916
PKD1P6-NPIPP1///NPIPA8///NPIPA7///NPIPA5///NPIPB5///NPIPA2///NPIPA3///NPIPB4///PKD1P1///PDXDC2P///NPIPB3///NPIPA1///NPIPB5///NPIPB4///NPIPB3	8.93779	9.10609	9.16709	9.24787	7.67768	7.88417	8.20332	8.94644	8.80441	9.50911	9.51133	9.18457	8.91041	9.26747	9.42224	9.20429	8.84724	9.13181
SPATA31C2///SPATA31C1	7.508	7.04253	7.0599	7.00552	7.05872	7.26611	7.07389	7.52432	6.99669	6.83985	6.84802	6.87095	7.13966	6.82887	6.83895	6.27785	7.30198	6.87363
TTC6	4.61564	3.85467	3.8714	4.2306	5.02918	4.93733	5.03367	4.55709	4.01024	4.02964	3.98921	4.05644	4.07453	4.09626	3.92753	4.23482	4.57248	3.97545
OR9A2	5.94683	5.18938	5.15743	5.20195	5.5617	5.5483	5.62577	5.87845	4.97993	5.15413	5.1438	5.26596	5.31827	5.02051	5.11975	4.71371	5.70292	5.2494
SCG3	4.1618	4.10316	4.11397	4.30337	5.57295	5.55575	4.7344	4.24136	4.03545	3.90359	4.21116	4.08713	4.38022	3.91723	3.96067	4.12477	4.28842	4.01194
TAS2R7	4.77909	4.05298	3.82972	3.90832	4.40575	4.90809	4.63947	4.41715	4.03934	4.04934	3.93036	3.79183	3.96246	4.09207	4.05206	4.16227	4.16575	3.96627
BOLA2-SMG1P6///LOC101060386///SMG1P3///SMG1P1///SMG1P5///BOLA2///SMG1P2///SMG1	10.223	10.4638	10.454	10.4622	9.47574	9.57761	10.1073	10.0117	10.2135	10.8599	10.6461	10.6349	10.6085	10.6297	10.7475	10.635	9.91605	10.1824
BRCC3	6.64783	6.73155	7.11528	6.80602	5.90925	6.26729	6.38891	6.37682	6.71741	6.93729	7.05151	6.86897	7.04629	6.9307	7.02741	6.91497	6.33344	7.16097
HMGN3	7.42672	7.87072	7.77203	8.00808	7.29063	7.57507	7.7086	7.36179	8.02103	8.15105	8.04942	7.97218	8.00666	7.7976	7.70841	8.28074	7.36633	8.23138
SPOCK3	6.18845	5.81346	5.24743	5.39578	5.99527	5.62973	5.52583	5.86989	5.16944	5.45245	5.31608	5.39669	5.42663	5.46624	5.37919	5.21356	5.84433	5.21255
CFAP126	5.18984	4.90131	4.555	4.74723	6.03212	5.50451	5.612	4.91423	4.76259	4.90285	4.46551	4.79296	4.3185	4.54722	4.63901	4.76008	5.19272	4.93572
CLDN24	4.09244	3.96929	3.86437	3.6168	4.28964	4.77925	4.32425	4.0614	3.90863	3.6774	3.69396	3.67345	3.97896	3.92502	3.83284	3.83475	3.91408	3.66431
PP12613	5.41969	4.89985	4.90471	4.85435	5.72897	4.98389	5.16864	5.57272	4.64476	4.93372	4.72284	4.61506	4.89614	4.99727	4.57886	4.57161	5.50036	4.68155
CRYBG3	9.26359	9.48435	9.3589	9.2999	9.15652	9.1692	8.92295	9.20955	9.11435	9.70703	9.33928	9.27518	9.5276	9.40805	9.81776	9.57953	9.57512	9.59436
LMBRD2	7.03007	7.47991	7.53797	7.23998	6.28898	6.41321	6.66241	6.64374	6.90557	7.74569	7.29197	7.24756	7.33178	7.71391	7.76629	7.68917	6.71704	7.65662
SNX24	6.0227	6.22607	6.20418	6.07538	5.85783	6.3814	5.76312	5.92619	6.20796	6.22086	6.55276	6.42775	6.37208	6.3728	6.76416	6.55953	5.72279	6.57657
PKD1P6-NPIPP1///NPIPA8///NPIPA7///NPIPA5///NPIPB5///NPIPA2///NPIPA3///NPIPB4///PKD1P1///PDXDC2P///NPIPB3///NPIPA1///NPIPB5///NPIPB4///NPIPB3	8.9242	9.0981	9.1635	9.24074	7.65517	7.86981	8.16708	8.94448	8.79597	9.48999	9.49996	9.17067	8.90331	9.25867	9.41844	9.19402	8.82996	9.131
PSME3	8.45521	8.65727	8.64191	8.56798	8.35046	8.2266	8.32592	8.13681	8.58012	8.72166	8.72919	8.6348	8.71245	8.7505	8.9296	8.59479	8.24544	8.92367
CTSE	7.05882	6.12284	6.01702	6.06296	6.23695	6.25904	6.46195	6.78897	5.94002	5.90724	5.95556	5.75733	5.77761	6.17871	6.11548	5.71258	6.6446	5.90358
LOC100509780	6.52979	5.3147	5.45753	5.85752	6.03163	5.79581	6.19996	6.64102	5.25763	5.66882	5.66752	5.37988	5.31097	5.54251	5.40135	5.3822	6.26568	5.39842
ZNF25	7.29894	7.63051	7.6004	7.48363	6.39102	7.1568	6.66408	6.73897	7.45831	7.85218	7.58085	7.45062	7.49297	7.65302	7.79584	7.62594	6.88957	7.84395
FBP2	5.22906	5.04902	4.81652	5.14146	5.99042	4.98292	5.27675	5.11018	4.81839	4.92256	4.58489	4.92524	4.87968	4.63837	4.77446	4.88945	5.10968	5.13066
MROH6	7.24224	7.32978	7.22179	7.79742	6.15558	7.2954	6.86714	7.64238	7.25469	7.42709	7.54439	7.31706	7.92232	7.63028	7.60607	7.73936	8.31865	8.08955
ZNF284	6.47952	6.70229	6.27346	6.24702	6.15846	6.53615	6.58173	6.26546	6.45491	6.94688	6.83827	6.58633	6.82979	6.90857	6.87371	6.39282	6.36856	6.63701
APPBP2	8.45968	9.09089	8.95648	8.7187	8.21249	8.12357	8.57783	8.25074	8.73516	9.21025	9.01976	8.64108	8.86397	9.00865	9.18511	9.06164	8.36264	9.19416
LOC729461///FAM230B///FAM230C	5.40639	5.02897	5.11747	5.10281	6.63613	5.73208	6.17604	5.84008	5.11622	5.03682	5.21401	5.34491	4.89578	5.12726	5.0891	5.3179	5.3873	5.10298
ZFAND1	7.92068	8.34134	8.55467	8.27433	7.19479	7.64445	7.64399	7.99997	8.06925	8.80148	8.59797	8.22776	8.68433	8.75938	8.56965	8.47165	7.62392	8.3647
CECR6	7.27165	7.41408	7.23107	7.59573	7.28449	7.2613	7.16249	7.48476	7.44536	7.51215	7.48741	7.46614	7.51904	7.58507	7.40367	7.67657	7.76534	7.56999
ADAM18	4.70267	4.20887	4.23954	4.39172	5.39381	4.98356	4.97576	4.8052	4.51978	4.26907	4.45168	4.17104	4.28829	4.40605	4.44472	4.36132	4.40401	4.31784
MEIOB	3.61949	3.82653	3.65427	3.54943	5.01852	4.37739	4.21119	3.72108	3.6263	3.62973	3.59238	3.69307	3.61691	3.68095	3.42848	3.48908	3.6033	3.5435
NT5C2///NT5C2	8.50425	8.51409	8.73541	8.57677	7.9181	7.89136	8.40199	8.29914	8.64325	9.00537	8.79451	8.65006	8.6207	8.93088	9.18342	8.65582	7.97847	8.90723
DAAM1	7.34891	7.74233	7.46905	8.01688	7.28398	7.08986	7.21332	7.24216	7.339	8.15892	7.57842	7.56745	7.7384	7.81066	7.83945	8.0399	7.60487	8.03197
OR5V1	4.26234	3.60929	3.5048	3.52563	5.13463	4.52949	4.23785	4.16441	3.48724	3.63389	3.76566	3.86587	3.82334	3.59179	3.57771	3.60159	3.62246	3.72879
MAB21L3	5.39597	5.13637	4.86447	5.14424	5.28507	5.68231	5.5059	5.48155	4.87954	4.98491	4.86428	5.20672	4.85407	5.05752	4.87926	5.2013	5.29943	5.11604
PKD1P6-NPIPP1///NPIPA8///NPIPA7///NPIPA5///NPIPA2///NPIPA3///PKD1P1///PKD1P2///NPIPA1///PKD1	8.64842	9.04905	9.11183	9.17456	8.03735	8.37844	8.49609	8.67944	9.03743	9.32715	9.47439	9.08264	8.9404	9.18707	9.268	9.12709	8.45475	9.05629
HEATR5A	8.17837	8.51752	8.46438	8.41221	8.01041	7.83079	8.15489	7.80189	8.21325	8.57569	8.58804	8.43876	8.57608	8.76096	8.81001	8.69572	7.89742	8.55352
FSCN1	7.65136	8.33624	8.12067	8.22455	8.29693	8.06231	8.03665	7.85853	8.65452	8.29056	8.58775	8.44578	8.24978	8.28473	8.3206	8.32402	7.94365	8.40519
PPIH	6.71922	7.22505	7.32288	7.33076	6.74764	6.65867	7.19016	6.40745	7.68877	7.44717	7.38294	7.3457	7.86039	7.20432	7.42778	7.98364	6.39985	7.44549
DICER1-AS1	7.18346	6.6105	6.63237	6.78435	6.62247	6.77472	7.08178	7.20741	6.58343	6.56101	6.71096	6.66966	6.71445	6.41126	6.73388	6.38607	6.7378	6.47055
PRTN3	7.51547	7.77927	7.54067	7.78744	7.43029	7.41171	7.69692	7.60776	7.83796	7.69537	7.68848	7.96638	7.90703	7.81364	7.6102	7.79011	8.0677	7.74666
LOC100129940	7.00993	6.52322	6.5555	6.63642	6.52163	7.02728	6.25089	7.16101	6.37881	6.65344	6.0697	6.60547	6.38251	6.32579	6.24489	6.1186	6.69647	6.3528
OR2M5	6.96644	6.62188	6.63223	6.68772	7.23407	6.89033	6.7589	7.18105	6.53667	6.45635	6.61876	6.51073	6.63124	6.39924	6.58236	6.58914	6.92189	6.8218
C1orf94	5.95587	5.88846	5.7749	5.8371	6.29709	5.86618	6.15498	6.05143	6.04835	5.6038	5.46508	5.65907	5.71158	5.81587	5.71577	5.45822	6.00506	5.74025
FARSB	8.23106	8.2211	8.28923	7.86734	7.64686	7.6651	7.97621	7.7672	7.93371	8.68473	8.4948	8.12036	8.4086	8.60101	8.73746	8.43384	7.62656	8.32684
KATNBL1P6///KATNBL1	6.8166	7.30687	7.23367	7.48538	6.54144	6.20474	7.20635	6.84876	7.32234	7.2191	7.57871	7.36609	7.42287	7.41069	7.71475	7.8116	6.63336	7.48043
CASP4	7.7196	7.92469	8.25824	8.445	8.15878	7.77391	8.12886	8.10388	8.32419	8.49967	8.59856	8.22396	8.50089	8.45665	8.52065	8.63583	7.75824	8.27491
CENPW	4.69875	4.9278	5.0948	4.70055	5.7072	5.71481	5.34515	4.97709	5.25969	4.77581	5.01832	4.60036	4.85813	4.73482	4.65121	4.7171	4.30519	4.57943
RAB25	6.28536	5.45454	5.43741	5.84961	6.50599	6.26267	5.80839	6.19061	5.47214	5.47539	5.29511	5.41876	5.71204	5.71243	5.50425	5.21128	6.26752	5.59435
KIAA1143	8.11871	8.1658	8.19247	7.94029	7.48897	7.32975	7.63389	7.84199	7.87706	8.44671	8.23035	7.96174	8.31649	8.29572	8.40233	8.2723	7.76987	8.20693
BOLA2-SMG1P6///SMG1P3///SMG1P1///SMG1P5///BOLA2///SMG1P2///SMG1	11.6325	11.4549	11.5277	11.518	9.68201	9.76746	10.505	11.3434	11.0917	12.052	11.6762	11.709	11.5974	11.7467	11.9893	11.7445	11.1693	11.2789
PDE12	6.0319	6.49277	6.65004	6.48363	5.8988	6.13087	6.1395	6.08326	6.46874	6.56536	6.66457	6.24304	6.60903	6.79005	6.68876	6.45847	6.1765	6.67282
LINC00238	4.89475	3.99372	4.43835	4.24585	5.77754	5.05417	4.81739	5.00552	4.30456	4.19855	4.18043	4.25241	4.25394	4.35705	4.36636	4.54994	4.55827	4.30587
IL1RAPL2	5.87005	4.67958	4.9008	4.86634	5.58282	5.35699	5.04627	5.67246	4.61325	5.08775	4.74279	4.70424	4.84406	5.17169	4.88997	4.67731	5.05824	4.84392
COPS2	9.35675	9.53649	9.58417	9.12566	7.79618	8.41607	8.09921	9.09584	8.92369	10.0711	9.36596	9.18023	9.48341	9.8288	9.74342	9.58608	8.89928	9.84672
GGNBP2	8.60537	8.84157	8.99373	8.61044	8.01104	7.85434	8.02706	8.33557	8.46846	9.22242	8.85606	8.58188	8.8062	9.09249	8.93884	8.92379	8.35809	8.92583
INPP5J	7.60072	6.90819	6.91269	6.81137	7.46342	7.09893	7.1431	7.61991	6.84557	6.85729	6.7545	6.87661	7.03148	6.88752	6.6833	6.64853	7.30385	6.86974
SLC24A5	5.62031	4.94687	4.96552	4.9182	6.04817	5.19008	5.34044	5.71874	4.87762	5.07178	4.7841	4.90357	5.17626	5.05745	4.91572	4.88458	5.27685	4.86023
CCDC80	11.4009	10.8721	10.7258	11.6103	10.693	10.4615	11.4413	11.1628	11.45	11.6096	11.9537	11.3823	11.1928	11.687	11.6508	11.2402	10.9722	11.4311
LYPLAL1	6.82955	7.20591	7.34355	6.57099	6.28447	6.16667	5.34204	6.38957	6.50912	7.37291	6.9989	6.9563	7.08511	7.30688	7.42759	7.65876	6.47372	7.19099
SYNJ2BP-COX16///COX16	7.48497	8.2249	8.55293	8.13255	7.57174	7.12315	7.87873	7.13496	8.29092	8.07976	8.3851	8.17477	8.29337	8.17069	8.21462	8.7522	7.71307	8.16865
TUG1	9.49681	9.60484	9.66836	9.88585	8.69033	8.89001	9.59118	9.61577	9.7036	10.0766	9.99804	9.57509	9.72138	9.86058	10.0913	9.98748	9.38005	9.77601
SNHG17	6.3989	6.40636	6.49954	6.56767	6.75523	6.2601	6.63723	6.61665	6.16521	6.42296	6.61968	6.27018	5.98048	6.33303	6.12593	5.96712	6.54877	6.09285
TMEM262	7.8462	7.65027	7.73532	7.3988	8.02356	7.48728	8.05351	8.03956	7.0405	7.39702	7.72556	7.49378	7.1279	7.50811	7.60365	7.33619	7.85283	7.55734
LINC00521	6.6574	6.116	6.04674	6.03135	5.93839	6.76762	6.6745	6.50612	6.1416	6.04394	5.8964	5.9043	5.90693	6.08958	6.15127	5.62634	6.3101	6.06567
C1GALT1	6.28342	6.08434	6.0596	6.07011	5.62804	5.80793	6.06762	5.81628	5.82834	6.32526	6.9284	6.24058	6.26745	6.70556	6.73585	6.43098	5.80607	6.21521
RIOK1	6.97069	7.3485	7.46012	7.30003	6.36874	7.29443	6.61309	6.97591	7.14579	7.4446	7.54746	7.43505	7.46242	7.73243	7.85054	7.488	6.8344	7.42288
IFNA13	4.78608	4.34064	4.14184	4.40954	4.67235	4.14261	5.13553	4.9524	4.12761	3.8906	3.74335	3.88283	4.16984	4.21032	4.40004	4.06891	4.82058	4.38733
RBM25	8.27902	8.40102	8.56509	8.46252	7.42219	7.74548	8.01625	8.15368	8.15793	8.85151	8.72865	8.42823	8.50923	8.65542	8.7736	8.53487	7.9461	8.69429
TMSB4XP6///TMSB4XP2///TMSB4XP1///TMSB4X	11.8417	11.3971	11.4951	11.6033	11.1625	11.0798	11.5312	11.6519	11.5216	11.7117	11.7068	11.695	11.7096	11.7341	11.915	11.7729	11.6403	11.7966
SS18	7.8303	8.37599	8.43512	8.28627	7.74339	7.85852	8.19335	7.70932	8.07413	8.66638	8.52869	8.30348	8.27255	8.69691	8.62661	8.76283	7.78913	8.49475
EMCN	7.84088	8.43331	8.1948	9.16809	7.78381	7.66331	7.61874	7.82146	8.74214	9.34362	8.92743	9.17575	8.25805	8.75516	8.78599	8.75264	7.54852	8.27368
ZBTB38	8.6205	9.01722	8.8613	8.90749	8.459	8.0168	8.84347	8.2456	8.62115	9.27563	9.04122	8.91202	8.92101	9.14178	9.25518	9.2049	8.41245	9.26962
SKA2	8.46751	8.52528	8.63896	8.43765	6.92319	7.05893	7.39425	7.93476	8.21504	9.13293	8.6388	8.23066	8.39779	9.10773	8.93908	8.64496	7.64636	8.85195
DNAJC13	8.70066	8.8818	8.85109	8.76965	8.00289	8.10715	8.81142	8.20058	8.72246	8.96379	9.08028	8.74148	8.80384	8.9748	9.27623	9.05481	8.42328	9.01343
SPAG6	5.28095	5.15317	4.99172	4.85139	4.91778	5.4867	5.28736	5.44774	4.99851	4.64855	4.75783	5.13076	4.80381	4.70084	4.86224	4.74137	5.26382	5.03404
PCNX4	7.18231	7.75508	7.9092	7.66842	7.08903	7.00788	7.29396	7.33367	7.79581	7.99233	8.06398	7.65653	7.84327	7.96907	8.19514	7.79828	6.93523	7.80525
OR5H15///OR5H14///OR5H6///OR5H1	3.43153	3.28068	3.41247	3.30481	4.73746	4.62409	4.14472	3.3853	3.25106	3.31718	3.26838	3.33822	3.35252	3.17779	3.26338	3.51292	3.40245	3.23608
LINC00680-GUSBP4///LOC100133050///GUSBP9///GUSBP1///GUSBP3///LOC653080///GUSBP2///GUSBP11///SMA5///SMA4///GUSB///GUSBP3///SMA5///SMA4	8.92999	8.86649	9.136	8.43693	7.87073	8.3913	8.22196	8.79025	8.74283	9.43166	9.40705	9.26365	9.14136	8.89679	9.32567	9.3686	8.14872	8.85001
POLG2	6.21131	6.51314	6.83769	6.49277	6.34638	6.19992	6.40119	6.27407	6.50503	7.12202	7.03827	6.65563	7.1728	6.71252	6.75825	6.97046	6.07557	6.56539
PDZD9	5.00163	4.73976	4.69579	4.87411	6.32719	5.60284	5.16019	5.06058	4.74014	4.46799	4.28733	4.89605	4.73026	4.53747	4.74271	4.73649	5.20357	4.79498
CCHCR1	6.96356	6.85851	6.83921	7.0583	6.8756	7.13711	7.09933	7.12381	7.03815	6.76309	6.63208	6.76307	6.7344	6.85504	6.89208	6.79122	6.78622	6.74274
ESRP1///RAF1	5.20346	4.58776	4.7226	4.75162	5.30488	4.77782	5.22851	5.18335	4.7007	4.7901	4.52836	4.67277	4.79385	4.4553	4.64992	4.71232	4.88358	4.76063
EFCAB5	5.87807	5.08347	5.01904	5.11874	5.51293	6.47951	5.32304	6.14543	4.99907	5.15587	4.93522	4.9341	5.05302	5.04713	5.20265	5.06206	5.63098	5.15335
GPR85	5.16293	4.74749	4.76724	4.8817	5.75931	5.56478	5.05959	5.02498	4.90746	4.80501	4.89067	4.6018	4.71111	4.80841	4.87966	4.70478	4.96141	4.76486
IL5RA	4.83701	4.49551	4.46979	4.70092	5.277	4.80899	4.66624	4.8621	4.43923	4.48309	4.50619	4.44167	4.5602	4.54075	4.52175	4.60496	4.59392	4.55141
LCA5	5.91818	6.374	6.2637	6.14514	6.053	6.03443	6.23089	5.95234	6.32941	6.40557	6.2511	6.21147	6.48477	6.36365	6.36208	6.71704	6.10054	6.30694
SUGT1	8.08901	8.32284	8.4745	8.30402	7.38	7.10885	7.33695	7.99442	8.15715	8.4991	8.46819	8.27614	8.57555	8.60191	8.59673	8.63256	7.53225	8.34458
FAM188A	7.39494	7.79669	7.89617	7.57275	6.87705	6.69493	7.1182	6.99765	7.32943	7.8208	7.75567	7.55815	7.74967	7.96546	7.95833	7.91101	7.16025	7.92834
CDY1B///CDY2B///CDY2A///CDY1	4.46444	4.57994	4.43171	4.42323	5.13463	4.92183	4.71179	4.66153	4.21945	4.28886	4.28592	4.29547	4.58079	4.3553	4.40741	4.08981	4.8635	4.33765
PPP6C	9.08266	9.26967	9.22509	9.35674	8.45903	8.24942	9.23426	8.42969	8.99679	9.58427	9.01411	9.31403	9.34023	9.42805	9.61312	9.86095	8.8079	9.79435
WDR41	8.67043	8.8799	8.78424	8.75977	8.67837	7.95503	8.44405	8.28375	8.81261	9.08661	8.99133	8.82118	8.78354	8.99386	9.18532	9.16851	8.23761	9.00204
MIR194-1	4.79753	4.25977	4.28459	4.49231	5.47855	5.08202	3.66492	4.67207	4.31594	4.10323	3.86721	4.07904	4.20626	4.19659	4.29794	3.82327	4.33546	4.16848
IFT22	7.56887	7.72598	7.56214	7.47405	7.42659	7.68375	7.78859	7.66155	7.94475	7.69806	7.69207	7.67965	8.04687	7.80653	7.79442	7.91226	7.79575	7.73539
HOOK3	8.71602	8.83132	8.94844	8.84694	8.14867	8.33056	8.44974	8.32039	8.68093	9.11512	8.9696	8.69593	8.84571	9.01122	9.35824	9.05405	8.38379	9.08426
HERC4	8.38836	8.83286	8.82948	8.6794	7.41474	7.66399	7.79002	8.04552	8.42723	9.19582	8.87886	8.69467	8.51417	8.90296	9.03023	8.75085	8.06624	8.63984
OR4F17///OR4F5///OR4F4	4.46788	4.4402	4.4986	4.39745	5.36995	5.03634	4.55681	4.76084	4.2088	4.36113	4.26764	4.27388	4.39923	4.53576	4.53617	4.46503	4.50545	4.28404
OR4F17///OR4F5///OR4F4	4.46788	4.4402	4.4986	4.39745	5.36995	5.03634	4.55681	4.76084	4.2088	4.36113	4.26764	4.27388	4.39923	4.53576	4.53617	4.46503	4.50545	4.28404
OR4F17///OR4F5///OR4F4	4.46788	4.4402	4.4986	4.39745	5.36995	5.03634	4.55681	4.76084	4.2088	4.36113	4.26764	4.27388	4.39923	4.53576	4.53617	4.46503	4.50545	4.28404
FAM198B	8.97697	8.77668	8.1886	9.45247	8.54471	7.36543	8.4324	7.88253	8.96616	9.40876	8.81243	8.73444	8.67555	9.09374	9.245	8.98823	8.81733	9.07897
HIGD1A	8.6494	8.77241	8.47039	8.54271	7.63074	7.01527	7.70042	7.85754	7.98446	9.17575	8.22541	8.49286	8.40734	8.852	9.09328	8.92623	8.39426	9.07817
ENKUR	4.38605	4.24216	4.10104	4.15186	4.46949	5.05114	4.68816	4.57056	3.89358	4.30362	3.9152	4.19159	4.1267	4.33921	4.12515	4.38043	4.15623	4.13092
XCL2	4.73148	4.93057	4.56987	4.85923	6.22631	5.06836	5.35718	4.75602	4.14873	4.52594	4.68894	4.44708	5.09624	4.23562	4.28353	4.32447	5.04187	4.87062
C3orf35	6.32418	5.81648	5.89232	6.03625	5.94689	6.32986	6.17576	6.36237	5.90675	5.70345	5.8959	5.73003	5.96114	5.84347	5.94964	5.84978	6.02928	5.937
IL22RA1	6.87587	6.29049	6.53354	6.59579	6.45282	6.76368	6.52015	6.70744	6.50176	6.05899	6.33304	6.15931	6.21749	6.45188	6.1353	6.33957	6.69859	6.46546
FAM27B	8.68742	8.38905	8.29245	8.60205	8.60903	8.6322	8.46039	8.69943	8.20124	8.30361	8.39324	8.39163	7.9994	8.39647	7.94753	8.04374	8.56274	8.60781
LINC00461///MIR9-2	3.31149	2.98816	2.83483	3.13008	3.78604	4.2716	4.31996	3.39258	3.04356	3.16431	2.88093	2.7434	3.04976	3.11677	2.97024	3.1991	3.42256	2.80437
C2CD5	7.8521	8.17328	8.0127	8.05012	7.26437	7.87726	7.95779	7.86855	8.1068	8.70518	8.57468	8.16117	8.28549	8.40927	8.53811	8.48339	7.37236	8.13212
CEP72	6.68933	6.50914	6.544	6.58947	6.75463	6.76093	6.87146	6.62138	6.60768	6.39503	6.51077	6.28761	6.51466	6.57593	6.41612	6.32604	6.60048	6.49901
SNORD115-38	3.39244	3.07853	3.06911	2.77968	4.11459	4.82876	4.58148	3.35782	2.90988	3.06019	2.90899	2.99279	3.17586	3.16122	2.97963	3.25749	3.12101	3.16012
PEA15	9.21465	9.90392	9.91058	10.2495	10.1394	9.20749	10.0617	8.81423	10.1647	9.99948	10.1085	10.2361	9.79749	10.3964	10.5924	10.2968	9.63654	10.3949
C18orf12	5.56375	5.35041	5.03525	5.25619	5.66872	6.12496	5.66228	5.58324	5.12539	5.22794	5.22037	4.88454	4.93803	5.31113	5.27932	4.94304	5.56758	5.46561
ZNF277	7.31155	7.40652	7.1629	7.22905	7.03147	7.14929	7.07527	7.16854	7.35159	7.72588	7.53129	7.35072	7.52307	7.77363	7.6843	7.39801	6.85681	7.46608
MGAM2	5.04324	4.88255	4.85548	4.9223	5.95148	5.28506	5.11528	5.18618	4.82903	4.88768	4.84629	4.86662	4.84513	4.6764	4.60535	4.60651	5.21316	4.88806
LINC00935	5.48811	4.39067	4.70568	4.4989	5.09056	5.03177	5.13768	5.55279	4.57581	4.63224	4.38621	4.63612	4.86966	4.57066	4.84374	4.47624	4.68903	4.56095
PGAM4///PGAM1	8.66603	9.18224	8.92747	9.03513	9.05159	8.93372	8.77188	8.50254	9.22314	9.14821	9.19561	9.07412	9.13244	9.14806	9.26938	9.30067	8.68356	9.28124
CDY1B///CDY2B///CDY2A///CDY1	5.44996	5.31357	5.16535	5.17031	5.65988	5.60732	5.42597	5.52991	5.07	5.03419	5.02609	5.02911	5.30614	5.12759	5.14105	4.85564	5.70268	5.13654
RGPD2///RGPD6///RGPD8///RGPD3///RGPD1///RGPD4///RGPD5///RANBP2	9.94321	9.68002	10.0382	10.0668	9.0194	8.87766	8.95576	9.71309	9.69843	10.1353	9.99077	9.84416	9.97586	10.0709	10.3755	10.0349	9.63178	9.91761
CRNN	6.61354	6.59368	6.47803	6.69225	6.87254	7.0776	6.58874	6.8732	6.5095	6.60338	6.39794	6.55967	6.34235	6.60232	6.38106	6.06341	6.74369	6.47687
ACSM2A	5.91657	5.79535	5.47834	5.44548	5.98308	5.64881	5.77837	5.88758	5.01107	5.43289	5.75025	5.15365	4.97192	5.58705	5.25137	5.08674	6.22662	5.07847
ACTR3	10.3006	10.1058	10.4184	10.3723	9.24212	9.3702	9.60247	10.0768	10.1987	10.5779	10.5618	10.2792	10.1293	10.6275	10.9832	10.2734	9.87629	10.3184
IL1R1	8.69264	9.11096	9.72332	9.44704	8.03419	8.06258	9.18902	9.14779	9.77951	9.18577	9.95258	9.33622	9.36134	9.78551	9.82519	9.46199	9.04117	8.99834
NEK7	10.0202	9.78204	9.83374	9.77593	9.01647	8.54403	8.83327	9.08846	9.17978	10.0639	9.6209	9.69732	9.73367	9.92907	10.144	10.189	9.77974	10.4231
PGAM4///PGAM1	8.34074	8.71827	8.51933	8.6218	8.61945	8.56027	8.43235	8.13404	8.79744	8.71435	8.76932	8.67333	8.72055	8.68505	8.84424	8.84049	8.35926	8.83169
PGAM4///PGAM1	8.34074	8.71827	8.51933	8.6218	8.61945	8.56027	8.43235	8.13404	8.79744	8.71435	8.76932	8.67333	8.72055	8.68505	8.84424	8.84049	8.35926	8.83169
ZNF280D	7.99942	8.34219	8.27566	8.23307	7.23117	7.64355	7.89307	7.72884	7.87314	8.68115	8.43962	8.31458	8.42243	8.42452	8.46046	8.5601	7.66574	8.34578
RBMY1J///RBMY1E///RBMY1D///RBMY1B///RBMY1A3P///RBMY1F///RBMY1A1	5.73972	4.87602	5.3875	5.14688	6.35602	5.15314	5.00025	5.78639	4.94455	4.91012	4.87282	5.10527	5.22734	5.1257	4.93779	4.45036	5.41764	4.91166
MAJIN	6.05346	5.64234	5.50339	5.71466	6.05647	6.71681	6.0883	6.17354	5.61556	5.73059	5.44488	5.55252	5.4775	5.6336	5.60315	5.28779	6.29853	5.47894
LOC105379252///FAM95B1///FAM95A	6.44445	5.78454	5.79628	5.82803	5.98202	6.13237	6.0748	6.35548	5.5481	5.79952	5.79608	5.77825	5.9532	5.75642	5.48994	5.15201	6.22062	5.71408
AKNAD1	5.39206	4.93151	5.16399	4.94481	5.84915	5.50458	5.08216	5.27896	4.79485	4.91367	5.05883	5.06646	5.25599	5.06816	4.88388	4.66642	5.07095	4.9029
KBTBD12	6.05645	5.78061	5.67545	5.76919	5.97219	6.25643	5.96236	6.10843	5.60874	5.63095	5.74776	5.79112	5.91306	5.822	5.37051	5.8521	5.773	5.52466
MIR216A	4.39059	4.34486	4.24286	4.274	5.61112	4.90251	4.60272	4.74408	4.23848	4.27503	4.21338	4.14621	4.11526	4.39177	4.17194	4.10584	4.70752	4.12156
PCMTD1	10.1026	10.1711	10.1592	9.94853	8.93662	8.45178	8.40926	9.63951	9.64274	10.5573	10.0044	9.87496	9.84091	10.1685	10.2999	10.2715	9.88229	10.3838
BRIX1	7.39644	7.68966	7.70336	7.39997	7.01961	7.15561	6.69368	7.27734	7.41162	7.76695	7.57311	7.64976	8.01507	7.61614	7.92665	7.9407	7.01155	7.73178
PTGES2-AS1	3.47811	3.79286	3.78307	3.80476	4.25766	4.07184	4.18552	3.51777	3.53665	3.51266	3.60842	3.52218	3.4196	3.63424	3.5259	3.68392	3.68434	3.79444
MYPN	5.76476	5.40857	5.15676	5.26903	5.9754	5.86381	5.32527	6.1242	5.29133	5.28174	5.31339	5.10399	5.54958	5.0932	5.17572	4.9891	5.74679	4.94379
RCC1L	9.12647	9.27176	9.17131	9.22619	9.55687	9.61827	9.53468	9.24883	9.10295	9.09127	9.15078	9.09692	9.23384	9.08268	9.0158	9.01345	9.15548	9.33617
ATRX	7.20326	7.19018	7.57053	7.41713	6.16122	6.75976	7.40324	6.50504	6.96922	7.86872	7.48213	7.58907	7.38373	7.37306	7.96848	7.81529	6.90374	7.81731
RGPD2///RGPD6///RGPD8///RGPD3///RGPD1///RGPD4///RGPD5///RANBP2	9.96255	9.72767	10.0921	10.0541	9.38991	8.99548	9.0433	9.75459	9.7729	10.1363	10.0118	9.93708	10.065	10.0954	10.4165	10.049	9.66051	9.97269
MIR99AHG	6.36247	7.17811	6.85725	6.82249	7.26598	6.99317	6.57602	6.15382	7.11722	7.571	7.47365	7.14045	7.19148	7.09003	7.28463	7.08575	6.44367	7.40216
WSB1	9.44557	9.78888	10.143	9.85418	8.364	9.25231	9.15672	9.57538	9.83601	10.3474	10.407	9.84078	9.92584	10.3984	10.2705	9.8567	9.26633	9.55141
EFCAB1	4.65848	4.11139	4.12796	4.09218	5.17662	4.79903	4.3969	4.69119	4.06382	4.04382	4.17647	4.2017	4.15383	4.16366	4.24972	4.31594	4.41323	3.90781
LSM11///LSM11	6.11155	6.49801	6.41581	6.42284	6.58897	6.39736	5.90447	6.16729	6.63887	6.60292	6.52089	6.47475	6.55424	6.55457	6.44167	6.41779	6.61748	6.58825
TIGD2	6.00659	6.05096	6.05368	5.78132	5.98735	6.24042	6.22018	6.12951	5.66696	5.887	5.82664	5.84304	5.64521	5.83295	5.8136	5.83219	5.78932	6.23818
OR6W1P	6.59544	5.76804	5.4173	5.97226	6.43833	6.17336	6.53337	6.41896	5.80572	5.49753	5.60077	5.46772	5.93158	5.7138	5.52578	5.55603	6.63293	5.52841
LAMB3	7.30602	7.02272	6.93872	7.17166	6.77268	6.76515	7.19548	6.69886	6.77754	6.71165	6.42919	6.82305	6.60367	6.52859	6.84514	6.90869	6.80644	6.87017
ADAM7	4.27339	4.21776	4.24934	4.36532	5.22097	5.02541	4.59642	4.46452	4.3998	4.07913	4.09909	4.05204	4.31912	4.10458	4.12912	4.55656	4.2747	4.15017
ZDHHC3	8.6384	7.9512	7.9438	8.14548	8.19447	8.13033	8.7364	8.64548	7.35503	8.05315	8.09504	7.92713	7.99809	8.23435	8.14475	7.61193	8.17143	7.85662
IPO8	7.59949	7.94149	8.28764	7.95506	7.05841	7.68988	8.01469	7.46349	7.8995	8.27718	8.46046	7.99409	8.10509	8.33007	8.51433	8.17652	7.46974	8.26223
GCSAML	5.30701	4.59544	4.87791	4.55322	5.64055	5.7408	5.79044	5.00747	4.77401	4.67556	4.72953	4.74721	4.76836	4.64273	4.86597	4.51598	5.03927	5.02778
AMPD1	5.68104	5.26059	5.34659	5.41517	5.4082	4.91829	5.51777	5.79438	5.21139	5.60736	4.84626	4.80936	5.12242	5.04054	5.07153	4.80898	5.41741	5.03924
SRP14	10.0453	9.98606	9.91194	10.0737	10.2046	8.90719	8.67118	9.73264	9.96014	10.4555	10.1422	10.134	10.3306	10.1208	9.9997	10.3489	9.74596	10.4293
SCARNA9	10.2552	10.658	10.7298	10.5584	6.79932	7.35895	7.33652	10.6667	10.5713	10.3976	10.4873	10.6346	11.3878	10.4202	10.9261	11.1701	10.0636	10.1686
ZNF468	6.53024	6.72163	6.7465	6.64046	6.70697	6.44675	6.96385	6.40314	6.57125	7.16671	7.10984	7.08603	7.19829	7.0548	7.07717	6.97145	6.24417	7.13956
LIN28B	3.95677	3.51086	3.52972	3.47962	5.3234	3.84104	4.83741	3.95643	3.42197	3.62022	3.50563	3.43559	3.42559	3.73692	3.41606	3.52443	3.87732	3.36681
THOC7	8.00248	8.46831	8.21751	8.12549	7.21039	7.54798	7.55897	7.59995	7.93636	8.39679	8.26398	8.46515	8.60502	8.26743	8.62152	8.59027	7.37423	8.49169
MROH9	3.81566	3.73	3.50455	3.57866	4.73545	4.49153	4.6653	3.67791	3.47136	3.82751	3.58874	3.38972	3.62409	3.63607	3.60655	3.74543	3.64901	3.63386
C12orf54	6.05727	5.06088	5.23098	5.31879	5.88605	5.63541	5.48135	6.16044	5.31853	5.15588	5.33777	5.2201	5.26259	5.25316	5.14392	5.41188	5.43043	5.195
UGT2A3	4.6259	4.36548	4.15057	4.12983	4.58087	5.19421	4.02794	4.33288	4.18712	4.11959	3.87154	4.08085	4.04348	4.18729	3.96574	4.39762	4.19892	3.89714
CD59	9.75614	9.81568	10.0998	10.3466	9.41866	9.79178	9.87661	9.66157	10.1619	10.4706	10.3015	10.1276	10.0937	10.4379	10.542	10.2738	9.4081	10.2011
IL4	4.39399	4.21611	4.27559	4.42229	5.48531	4.95371	4.76611	4.49348	4.38802	4.24402	4.24794	4.20777	4.27542	4.31112	4.29982	4.23146	4.32346	4.33323
USO1	9.126	9.31334	9.52206	9.23198	8.68317	8.7417	9.30843	8.78918	9.08426	9.75468	9.5528	9.14381	9.26808	9.68603	9.69149	9.57991	8.99164	9.69624
DHX9	7.94426	8.16391	8.23134	8.02739	7.43411	7.06723	7.36711	7.7435	8.062	8.39922	8.40141	8.16474	8.33787	8.31475	8.41474	8.036	7.41313	8.0626
CHURC1-FNTB///CHURC1	8.12825	8.28405	8.36821	8.02533	7.07259	6.94822	6.58061	7.28255	8.09337	8.61597	8.32511	8.19463	7.98275	8.21494	8.62483	8.28204	7.21861	8.39612
FBXO16	4.67776	4.42862	4.31918	4.35631	5.79908	5.4442	4.58993	4.79067	4.35262	4.24253	4.40962	4.42549	4.71054	4.18888	4.0151	4.43918	4.56212	4.2468
OR2L8	5.77233	5.33201	5.13915	5.21815	6.02476	5.30778	5.68371	5.77131	5.06074	4.91435	5.42431	5.21546	5.29941	5.30701	5.01523	5.22439	5.6521	4.56823
ZYG11A	5.71875	4.98317	4.84513	5.01647	5.71621	5.83923	5.35159	5.76018	5.00881	5.00942	4.92547	4.97916	4.96057	5.20281	4.87223	4.99898	5.38508	5.21169
LOC100128233	5.21565	4.84399	4.49758	4.84965	6.52716	6.24242	5.47653	5.49212	4.85106	4.76873	4.6132	5.32382	4.54357	4.56628	4.7321	5.19457	5.08471	4.54552
LMBRD1	9.6906	9.46466	9.67988	9.37493	8.36018	8.13205	8.10109	9.11989	9.03399	9.88757	9.26225	9.34758	9.58957	9.64084	9.8651	9.70967	9.33236	9.86214
KPNA3	7.95793	7.95605	8.02156	7.99636	7.59546	7.09632	8.01834	7.21239	7.85218	8.30763	8.13084	7.96828	8.04481	8.0692	8.40927	7.98201	7.78548	8.25393
FAM114A2	6.83716	7.08397	7.32701	6.93154	6.42077	7.0509	7.14351	6.50991	7.0154	7.41585	7.27064	7.28067	7.02932	7.35239	7.57192	7.39736	6.83829	7.16289
ZNF484	6.9062	6.69841	6.7768	6.94252	6.92393	7.17253	6.61272	6.89649	7.04816	7.08057	7.25535	7.00569	7.17319	6.9871	7.32131	7.40021	6.68253	7.22271
ENY2	8.16533	8.42838	8.57001	8.17056	7.81736	7.50936	7.4337	8.03175	8.49037	8.48476	8.37996	8.25158	8.65008	8.37132	8.67829	8.42345	7.78963	8.4495
SNHG1///SNORD26	6.77359	7.48634	7.91354	7.72925	6.30929	6.09965	6.38439	7.85758	8.18817	7.93617	8.15051	7.69204	7.88173	7.96174	7.95586	7.54592	6.88407	7.10358
NDUFA5	8.50516	8.72067	8.66413	8.20151	6.93413	7.71302	7.87386	8.14283	8.26472	9.10912	8.59499	8.16954	8.7444	8.9813	8.61629	8.68445	8.24691	8.63518
KRT6B	6.97385	6.08331	6.67755	6.83441	7.15887	7.29193	6.99216	7.11224	6.5354	6.54381	6.02948	5.99455	6.2302	6.78381	6.70546	6.15537	7.16572	6.49193
OR56A4	6.39659	6.05359	5.74311	6.15427	6.75766	6.32606	6.3853	6.73986	6.15206	5.73386	5.88677	6.10998	5.96993	5.96598	5.70967	5.95864	6.39044	6.06496
ALX1	6.01178	5.3875	5.00506	6.18254	6.89656	6.19541	6.11902	5.42098	5.47028	5.6779	5.05645	5.62442	4.96218	5.31368	5.07903	5.47795	5.9219	5.29884
LOC400692	6.60313	6.64097	6.14025	6.75223	7.326	7.32377	6.71865	6.61621	6.43698	6.45676	6.17368	6.38315	6.39794	6.47903	6.57029	6.38507	6.66995	6.37614
CCDC26	5.04085	4.57965	4.70101	4.55829	5.30075	4.52574	4.64068	4.81344	4.64911	4.51258	4.40401	4.57132	4.64268	4.45577	4.37295	4.16324	4.75804	4.38362
HLA-DOA	7.75597	7.25213	7.14649	7.60572	7.80711	7.69701	7.8987	7.70074	7.06108	7.33977	7.13037	7.52072	7.36743	7.16151	6.81328	7.24403	7.86627	7.27425
LOC100132147///LOC440570	6.61884	6.34046	6.36902	6.2461	6.41997	6.64739	6.34986	6.66528	6.27029	6.22978	6.20208	6.32454	6.37266	6.31524	6.00023	6.09971	6.49653	6.02203
LOC100132147///LOC440570	6.61884	6.34046	6.36902	6.2461	6.41997	6.64739	6.34986	6.66528	6.27029	6.22978	6.20208	6.32454	6.37266	6.31524	6.00023	6.09971	6.49653	6.02203
LENG1	7.45926	7.20481	7.24425	7.17038	7.5031	7.30942	7.48435	7.36039	7.12171	7.04201	6.89418	7.11493	7.33191	7.1748	7.12521	7.29403	7.10303	7.2309
IL23A	7.13091	7.16782	7.27078	7.20854	7.0622	7.36853	7.54152	7.07842	6.86855	7.1081	7.14501	7.06933	6.98391	6.93434	7.04508	6.85203	7.2215	6.98249
RGPD2///RGPD6///RGPD8///RGPD3///RGPD1///RGPD4///RGPD5///RANBP2	9.90934	9.66521	10.0057	10.047	8.99542	8.84709	8.9556	9.65675	9.65994	10.1098	9.97072	9.81298	9.94045	10.0388	10.3152	10.0044	9.5758	9.884
ZNF8	6.43935	6.56052	6.67872	6.40769	6.31468	6.31773	6.44581	6.55086	6.75511	6.44643	6.8726	6.7869	6.76579	6.63597	6.90608	6.73231	6.47959	6.44804
ZNF385C	6.6303	6.29507	6.33679	6.28948	6.87485	6.63807	6.64157	6.38278	6.42035	6.16554	6.11438	6.35459	6.46354	6.07837	6.23126	5.908	6.51081	6.26862
C4orf17	5.37965	4.24029	4.04994	4.31211	4.89457	4.38536	4.56313	5.10102	4.1107	3.89692	4.01618	4.17485	4.54445	4.115	4.06299	4.11508	4.91113	3.68313
GIF	6.37086	5.45755	5.34995	5.57018	6.19376	6.2773	5.84791	6.26228	5.42027	5.41051	5.5252	5.25738	5.8312	5.70858	5.32738	5.69161	5.87846	5.4085
LOC653653///AP1S2	6.82699	7.51378	7.66967	7.85276	6.21252	6.70031	6.49087	6.60707	7.64383	7.59333	7.5819	7.94093	7.33727	7.59645	8.22664	7.83423	6.34545	7.83149
SPG20	8.44585	8.97418	9.01375	8.67708	7.76193	7.60014	8.03605	8.21022	8.44368	9.03269	8.80512	8.72828	8.73405	9.06128	9.07443	8.78301	8.30784	8.97295
FAM120C	6.98642	7.14597	7.13082	6.77783	7.61382	7.74856	7.74038	7.061	6.81005	7.25563	7.12561	6.83353	6.84136	7.10972	6.72827	7.10209	6.84154	6.73646
BEST3	4.27979	4.03096	3.84962	3.99477	4.77699	4.64203	4.42745	4.12609	4.08325	3.96173	3.85003	3.96193	4.04859	3.94514	3.91053	4.09742	4.07443	3.90999
PC	8.60924	9.77529	9.18074	8.71819	8.92958	9.6317	9.21929	8.32968	7.95383	8.96216	7.87994	8.68435	8.42376	8.5264	8.38696	8.37074	9.04389	9.12027
VPS13C	8.86909	8.99422	9.14138	9.00662	7.86769	7.86876	8.32626	8.41301	8.65048	9.26218	9.11952	8.95482	8.99598	9.1292	9.42193	9.29765	8.35926	9.0975
EPHA6	4.77579	4.70192	4.55135	4.64437	5.08102	5.26912	5.2522	4.80126	4.62907	4.44393	4.61435	4.55433	4.44604	4.73364	4.73309	4.53303	4.66996	4.83902
BOLA2-SMG1P6///LOC101060386///SMG1P3///SMG1P1///SMG1P5///BOLA2///SMG1P2///SLC7A5P2///SMG1	10.071	10.453	10.5713	10.515	9.63822	9.49003	10.1838	10.0043	10.1271	10.9252	10.7297	10.7533	10.5986	10.6233	10.836	10.6841	9.94832	10.1265
ST8SIA4	6.7202	6.98389	7.62484	7.17742	6.53034	6.46357	6.76656	6.53606	7.28278	7.38607	7.21482	7.56917	7.2001	7.36937	7.78299	7.64527	6.44904	6.98114
MYOCD	5.3386	5.34117	5.69206	5.72911	6.33525	5.96577	5.8772	5.4289	5.37982	5.17453	5.72403	5.1273	5.6365	5.02928	5.04603	5.35517	5.82323	5.16267
CAPZB	8.77889	9.31527	9.30197	9.31006	9.17542	8.94898	9.15643	8.41555	9.53469	9.45011	9.77413	9.28998	9.32103	9.48464	9.68705	9.23885	8.72768	9.56449
ZNF705B///ZNF705G///ZNF705D///ZNF705A	5.17448	4.71263	4.71619	4.45873	5.37017	5.07497	5.26174	4.98852	4.74341	4.61181	4.53263	4.6457	4.86774	4.554	4.46758	4.81399	4.89513	4.66938
G3BP1	9.61877	9.81456	10.1551	10.0057	9.01023	9.45545	9.8975	9.67728	9.7736	10.352	10.24	9.9088	9.92562	10.4137	10.4826	10.1167	9.52038	10.1153
VWA5A	7.16184	7.52706	7.3905	7.42108	7.00515	7.33504	7.37382	6.93787	7.57968	7.44247	7.72291	7.73366	7.65129	7.6533	7.88446	7.54257	6.85075	7.69234
CNOT6	7.52486	7.67882	7.86301	7.53667	7.02356	6.98606	7.21506	7.22192	7.7945	7.86361	8.13709	7.58813	7.68218	7.94271	8.00113	7.53368	7.14559	7.62444
IL13RA1	9.00773	9.08452	8.98425	9.01315	8.28898	8.26085	8.3603	8.66171	9.3012	8.96675	9.31556	9.15189	8.88735	9.04816	9.6441	8.98199	8.41839	9.28872
GALNTL5	4.09117	3.99634	3.76947	3.78186	4.67646	4.54627	4.8891	4.01086	4.05525	3.80125	3.83078	3.82398	3.82346	3.96016	3.92735	3.66811	3.88783	3.97331
MIR16-2	3.50253	3.44238	3.40788	3.70602	4.22422	4.11336	4.49221	3.24256	3.56289	3.44887	3.7368	3.50726	3.15193	3.32185	3.2617	3.20224	3.49089	3.1052
CLOCK	7.79042	7.62472	7.68042	7.42602	6.75088	6.53714	7.49684	7.1813	7.34413	7.79736	7.75107	7.83948	7.68252	7.92515	8.15955	7.92789	7.12017	7.82767
PRL	5.5015	5.05331	4.89728	5.03422	5.50837	5.22777	5.37192	5.56245	4.74741	5.03388	4.84553	4.87144	4.95259	5.07312	4.94068	5.09662	5.40521	5.02038
TRPM7	8.25158	8.49925	8.70845	8.19185	7.62777	7.32265	8.05878	8.00201	8.10365	8.84089	8.70965	8.35122	8.48393	8.72774	8.81541	8.71393	7.85615	8.57113
PIK3C2A	8.42437	8.71069	8.7888	8.75632	7.77542	7.71668	8.54719	8.36874	8.54497	9.08499	8.66849	8.61948	8.74749	8.78909	9.07591	9.04131	8.34123	8.80195
SLC38A9	6.80755	7.05153	7.14411	6.93634	6.22267	6.34432	6.09206	6.41853	6.83127	7.40017	7.29259	7.19728	6.86067	7.24452	7.37133	6.97621	6.23322	7.13038
CACNG3	5.40781	5.09555	5.0096	5.18365	5.77204	5.77393	5.30384	5.49995	5.17712	5.03462	5.08874	4.89245	4.84743	5.17143	5.049	5.00628	5.5079	5.13661
C20orf203	5.1904	4.88257	4.70365	4.56244	5.69044	5.07322	5.34797	4.49614	4.3105	4.72089	4.59938	4.48916	4.73715	4.36831	4.39122	4.97909	4.70004	4.90841
CEP170B	8.04489	7.78152	7.83145	8.00166	7.95937	7.64324	7.68703	8.00431	7.83329	7.53066	7.58362	7.66917	7.75387	7.57362	7.66588	7.44882	7.70402	7.85051
PKLR	7.01513	6.85708	6.60898	6.76733	7.22544	7.10297	7.16093	7.16537	6.74531	6.60724	6.6698	6.73661	6.97649	6.72972	6.49611	6.5922	7.11363	6.62336
OFCC1	4.77539	4.60664	4.51092	4.75919	4.8421	4.81575	4.93564	4.96659	4.52808	4.16126	4.514	4.49817	4.85977	4.2952	4.27656	4.55096	4.91377	4.5456
SPINT4	4.56209	4.00374	3.59079	3.98985	4.23849	4.80181	4.97361	5.00639	4.04819	3.96779	3.93535	3.94551	3.8359	4.13903	3.75607	3.52361	4.44118	3.97765
PLEKHH1	6.80533	6.73198	6.63948	6.51796	6.34804	7.04191	6.48236	6.85218	6.12036	6.58936	6.21453	6.39105	6.26297	6.4229	6.38319	6.30774	6.83273	6.54424
POTEB3///LOC102723502///POTEB///LOC100288966///POTEB2///POTEF///POTEJ///POTEM///POTEE///POTEKP///POTEG///POTEC///POTED///POTEH	5.44291	5.131	5.10472	5.11678	5.29196	5.52524	5.01997	5.51921	5.0003	5.20972	4.97081	4.97965	4.84945	5.09429	4.89465	4.9514	5.36508	5.00462
C2orf70	6.86379	6.7522	6.69962	6.57132	7.35663	7.10455	7.26976	6.75343	6.59039	6.3959	6.38305	6.84051	6.75729	6.63246	6.40169	6.5271	6.96255	6.76312
ADAD1	4.31589	3.69244	3.63918	3.72347	5.09648	4.40013	4.76682	4.18151	3.41629	3.78397	3.56856	3.94902	3.7655	3.45404	3.72985	3.71285	4.38153	3.91864
CCDC148	3.94233	3.74424	3.87086	3.96981	4.20128	4.81497	4.17369	4.15085	3.84538	3.71586	3.86555	3.75739	3.83826	3.91149	3.90379	3.74991	3.82533	3.90167
ENSA	8.31124	8.85307	8.90857	8.90021	7.90257	8.23435	8.486	8.09472	8.69964	9.02311	8.86718	8.78284	8.83325	8.84953	8.8762	8.81627	8.38727	8.85151
S100G	3.77926	3.60132	3.43982	3.5523	4.17538	4.12956	4.54279	3.56464	3.45242	3.63414	3.53018	3.33661	3.39854	3.75655	3.49931	3.59118	3.5236	3.51252
SF3B6	7.75112	8.2665	8.11484	7.82369	7.90665	7.67602	7.87117	7.33443	8.07792	8.31107	8.07854	8.23535	8.50194	8.1469	8.25501	8.49845	7.50134	8.14663
POF1B	4.56542	4.24069	4.30555	4.1764	4.71696	5.05488	4.84804	4.78562	4.35461	4.50887	4.11848	4.2584	4.28331	4.30634	4.26939	3.92396	4.57693	4.2277
ATF6	8.81893	8.81784	9.02963	9.2092	8.50266	8.66917	8.84929	8.61007	9.01787	9.15642	9.06953	8.97434	9.13674	9.20743	9.43222	9.39155	8.5355	9.13537
DNAJA1P5	5.04523	4.23019	4.06563	4.27502	5.2931	5.43482	4.97574	5.02156	4.21993	4.26901	3.97481	4.56012	3.98276	4.55221	4.53901	4.25475	4.80191	4.27185
TTC37	8.98154	9.06676	9.13185	9.01598	8.29403	8.51064	8.75075	8.67072	8.68496	9.57626	9.11387	8.87546	9.15622	9.41401	9.37312	9.40439	8.66486	9.39649
LILRA4	7.36886	6.81992	6.27344	6.75028	6.75207	7.13359	6.94002	7.47218	6.6574	6.85654	6.55969	6.58235	6.7271	6.4489	6.28442	6.41216	6.84811	6.61376
DEK	9.201	9.13572	9.39186	9.30823	8.20555	8.38073	8.46426	9.25037	9.09666	9.57384	9.34726	9.25453	9.36959	9.53651	9.52307	9.38599	8.77237	9.47132
TMEM120B	7.29031	7.43312	7.41866	7.33431	7.15033	7.88045	7.94969	6.86515	7.24031	7.58007	7.07442	7.03302	7.06382	7.24512	6.83036	6.36265	6.53237	7.13515
IFT57	6.53179	7.20019	7.38073	6.86018	6.27826	6.52705	7.0243	6.80219	7.34171	7.22098	7.63815	7.03638	7.52802	7.08667	7.33441	7.27494	6.52237	7.12791
NYNRIN	7.38169	7.57016	7.76753	7.69507	7.3883	7.86381	7.56609	7.75496	8.3693	7.88587	8.27842	7.83715	7.7519	7.67562	7.86386	8.16941	7.67588	7.59552
ZFP30	6.22626	6.65218	6.86793	6.63032	6.30718	6.64824	6.06348	6.6747	6.7938	6.92161	6.97056	6.85742	6.85832	7.13367	6.84847	6.74471	6.19662	6.85018
SYCP2L	4.91979	4.80628	5.08774	4.91207	5.02361	5.88575	5.23239	4.99501	4.81952	4.91711	4.8831	4.48848	4.9954	4.94047	4.8198	4.55074	4.74026	4.84869
S100A11	9.71002	9.5523	9.70401	10.0803	9.50419	8.58722	9.95334	8.78168	10.1215	9.82939	9.79607	9.99697	9.80145	9.77069	10.2608	10.4679	9.35835	10.1596
CDH12	5.03367	4.39888	4.44562	4.50341	5.02954	4.65159	4.76953	5.00217	4.49151	4.43764	4.26162	4.35062	4.50747	4.35843	4.25008	4.60029	4.89113	4.32728
TTC25	5.9381	6.1253	5.60578	5.51041	5.71683	6.251	6.37702	6.18759	5.86452	5.68569	5.40902	5.51309	5.75631	5.50865	5.68323	5.71773	5.81975	5.76026
REG3A	4.38604	3.90716	3.86727	3.94196	5.73373	4.61324	4.54684	4.55416	3.54865	3.76872	3.73106	3.57037	3.98616	3.68319	3.58528	4.40195	4.81326	3.76514
MTX3	7.25375	7.85472	7.64131	7.2674	7.17273	6.29512	7.25871	6.82027	7.49893	7.71331	7.91049	7.46663	7.42512	7.83003	7.8149	7.65228	7.05468	7.77358
TMEM256-PLSCR3///TMEM256///TNK1	7.45509	8.26595	7.98114	7.83571	8.00366	8.18298	7.86942	7.32739	7.54698	7.19574	7.36001	7.98138	7.61482	7.22484	7.11374	7.87718	7.57059	7.61868
ERICH6	4.70913	4.3545	4.1752	4.47561	5.45811	4.81587	4.69108	4.67417	4.47067	4.28706	4.16325	4.35566	4.61365	4.39423	4.21802	4.32819	4.45771	4.13804
RAB10	9.40564	9.11914	9.35641	9.25713	7.5076	8.29127	8.79791	8.84366	9.07681	9.58787	9.29683	9.05622	9.18223	9.45405	9.80261	9.55703	8.96855	9.46645
RPL17-C18orf32///C18orf32	7.55499	7.96354	7.84121	7.93019	6.86896	7.12503	7.59462	7.26253	7.7157	7.8306	7.70346	8.03675	7.98354	7.68676	7.95191	8.26352	7.53483	8.08423
IFNA21///IFNA17///IFNA14///IFNA13///IFNA10///IFNA6///IFNA1	5.90856	5.00621	4.93983	4.94717	5.52787	5.30826	5.63913	5.92394	4.73432	5.03091	4.87919	5.01856	4.73157	4.97075	4.84668	5.03816	5.75399	5.03462
TAX1BP1	8.64773	8.81104	8.89799	8.76102	7.85286	7.51882	8.15163	8.49701	8.36725	9.14255	8.79126	8.70815	8.86169	8.98977	9.09014	8.82508	8.48015	8.94508
FSTL4	6.19072	5.90442	5.71035	5.87207	6.19839	6.19199	5.96279	6.25863	5.76326	5.71225	5.79097	5.63336	5.97366	6.05524	5.75261	5.6122	5.91593	5.85439
CNOT7	8.45309	8.8608	8.95575	8.83257	6.77556	7.79989	8.00985	8.27415	8.49688	9.22841	8.84293	8.65135	8.82872	9.09266	9.06006	8.743	8.25193	9.0697
LINC00994	5.83896	5.36636	5.37104	5.31896	6.73674	6.18029	5.67263	6.06761	5.08909	5.44288	5.16959	5.30536	5.49344	5.43927	5.26136	5.41656	5.93672	5.45765
PSPH	5.82925	6.46799	6.53827	6.94815	8.0094	6.2908	7.06688	6.57622	5.52802	5.88833	6.38293	6.19412	5.88737	6.59986	6.33075	6.96335	5.864	5.40984
OR6C2	3.70403	3.44287	3.32825	3.38703	5.04506	3.46994	4.4776	3.92595	3.11356	3.30815	3.34195	3.27252	3.17867	3.3573	3.27818	3.5647	3.6637	3.6204
MYL2	5.73628	5.56734	5.56947	5.44477	6.2894	5.87015	5.64582	5.67964	5.47173	5.25834	5.39151	5.47824	4.99704	5.47509	5.43723	5.71718	5.75659	5.39823
SLC39A9	8.26071	8.35521	8.17676	8.11699	7.87483	7.89631	7.69394	7.79884	8.24365	8.63087	8.49476	8.14692	8.13836	8.51195	8.68666	8.12173	7.82144	8.53409
SLC12A1	5.61684	4.88398	4.99505	5.05409	5.38365	5.36612	5.1951	5.39893	4.94749	5.09044	4.65812	4.58593	4.93332	5.06182	5.05814	4.78291	5.23407	5.18752
HMGB4	5.33549	5.04179	4.99911	4.88261	5.52038	5.99508	4.95335	5.47268	5.00339	4.74594	4.89508	4.92536	4.98955	4.9374	4.93503	5.11957	5.1909	4.82053
OR4L1	5.76091	4.92096	4.87954	5.0188	5.13468	5.38615	5.90696	5.60249	5.10527	4.938	4.89857	4.74538	5.03038	4.91003	4.92093	4.95371	5.39625	4.96117
SMG1P3///SMG1P1///SMG1P5///SMG1	10.9869	10.8839	10.7663	10.8765	9.87649	9.28393	10.166	10.8026	10.5509	11.3157	10.9206	11.1161	11.0445	10.9808	11.1304	11.1729	10.6386	10.6623
C6orf163	5.64168	5.0725	5.17633	4.65361	5.45613	5.86127	5.75992	5.63876	4.77548	4.97568	5.0899	4.8463	4.54227	5.17605	5.04816	4.95203	5.65257	5.07162
ADAM2	4.45832	4.19037	4.07905	4.02453	4.6343	4.08596	4.55783	4.56503	4.05858	4.06077	3.95182	4.00415	4.0526	4.10989	3.85604	4.25277	4.33084	4.0496
TM9SF2	9.89698	9.81362	9.86346	9.70484	8.54523	8.71842	8.94321	9.11298	9.41678	10.1216	9.89145	9.65105	9.6347	10.0497	10.3241	9.82769	9.23102	10.0376
ADAP2	7.48663	7.79368	8.06664	8.07247	7.83555	7.81024	7.87338	7.17307	7.89512	7.92392	8.14818	8.31154	7.9114	8.18023	8.62308	8.49483	7.53487	8.20109
CFHR4	5.04255	5.145	4.47209	4.86456	6.06304	6.2887	5.93039	5.57661	5.01342	5.1079	4.79463	5.05279	5.0659	4.64938	4.46027	5.05	4.82237	5.16555
IFNA16	3.34545	3.37328	3.49275	3.3179	5.21107	4.42986	4.32236	3.55724	3.70436	3.36136	3.53049	3.28681	3.38566	3.35308	3.14341	3.24089	3.33889	3.24164
MORF4L2	8.93917	8.70533	8.93061	8.77228	7.37737	6.87685	8.44434	8.94341	9.10645	9.3496	9.24997	8.64847	9.04963	9.22857	9.18624	8.93428	8.38772	8.83755
SNORD1A	4.76619	4.77451	5.0474	4.81731	5.51578	5.30822	5.16982	5.39539	5.07291	4.65272	4.5778	4.95087	4.92554	4.90025	4.72937	4.96516	4.81285	4.48932
OR6C6	4.37298	4.40097	4.11222	4.20009	6.00701	5.12935	4.65088	4.31972	3.95029	3.8964	4.12551	4.43326	4.2557	4.12652	4.13045	4.23761	4.21874	4.29452
WDR75	7.30614	7.51762	7.84169	7.41426	6.73473	6.66892	7.69906	7.04415	7.4993	8.06377	7.82946	7.65694	7.7767	7.92949	8.02944	7.79458	6.80476	7.78492
BCL6	8.27235	9.11395	8.89457	9.16194	9.16414	9.16901	9.23396	8.47996	8.87144	8.85609	8.3284	8.35066	8.25493	8.41428	8.84878	8.6029	8.5601	8.79133
SNORD57	9.07975	9.44543	9.45767	10.293	9.01209	8.93639	9.92432	9.88891	9.93497	9.94271	9.65399	10.1389	10.5161	9.54505	9.87086	11.0249	9.62773	9.94471
ERICH3	5.27422	4.69383	4.63182	4.52762	5.85277	5.25629	4.77296	4.98491	4.86507	4.61787	4.4722	4.37817	4.60226	4.75227	4.42188	4.41245	5.16171	4.33377
LRRC37A2///LRRC37A6P///LRRC37A3///LRRC37A4P///LRRC37A///LRRC37A2	8.4834	8.26251	8.668	8.26047	7.84371	8.18234	8.11052	8.20125	8.3717	8.64747	9.04703	8.81754	8.86595	8.37496	8.71133	8.9473	7.90671	8.3631
RAP1B	9.62253	9.7005	9.73592	9.68165	7.91608	7.52153	8.57588	8.9222	9.48541	9.79847	9.63461	9.62685	9.33512	9.75662	10.2618	9.79517	8.95965	9.80284
CAB39L	7.53244	7.23652	7.37734	7.6946	7.20867	6.04084	7.26988	7.03209	7.72287	7.5906	7.34194	7.33996	7.63325	7.35797	8.24536	8.17007	7.15484	7.98498
SNX6	8.98626	9.05908	9.00095	9.05723	8.47457	7.71996	8.66434	8.54894	8.74549	9.35202	9.00054	9.05463	8.91488	9.30845	9.4645	9.33911	8.629	9.21053
CDH13	7.51267	8.41657	7.94895	8.05056	7.81289	8.07152	7.81144	7.37385	8.6718	8.45253	7.98144	8.08532	8.07801	8.13393	8.40214	8.16939	7.86815	8.20053
ST8SIA3	5.28742	4.80325	4.62979	4.66705	5.73315	6.00269	5.71513	5.53925	4.78144	4.78087	4.78188	4.82026	4.88341	4.91699	4.71353	5.29387	5.04362	4.72317
ARHGDIB	8.84932	9.04744	9.3992	9.26117	9.06932	8.62229	8.74806	8.15415	9.10907	9.48338	9.41711	9.63476	9.12615	9.19546	9.65752	9.26293	8.6725	9.23179
ARL13A	5.36822	4.25265	4.20699	4.44666	6.46433	5.73123	5.23801	5.05465	4.45323	4.31559	4.36148	4.55656	4.27206	4.25463	4.38355	4.93363	4.90393	4.55363
HSPA1L	6.07629	5.96004	5.94717	5.84598	5.9754	5.94749	5.89727	6.25286	5.70369	5.53295	5.90583	5.85755	5.91533	6.07312	5.85193	5.49711	5.76307	5.32442
HSPA1L	6.07629	5.96004	5.94717	5.84598	5.9754	5.94749	5.89727	6.25286	5.70369	5.53295	5.90583	5.85755	5.91533	6.07312	5.85193	5.49711	5.76307	5.32442
HSPA1L	6.07629	5.96004	5.94717	5.84598	5.9754	5.94749	5.89727	6.25286	5.70369	5.53295	5.90583	5.85755	5.91533	6.07312	5.85193	5.49711	5.76307	5.32442
METTL15	6.13262	6.82194	6.85265	6.41693	5.72443	6.10544	5.81847	6.34485	6.53765	7.2212	6.74785	6.60746	6.67234	6.84248	7.10468	7.24026	6.03032	6.26721
ITGB3BP	5.91021	6.24354	7.02547	6.95805	5.91605	6.89082	5.60085	6.64556	7.05906	7.08865	6.69568	6.97513	6.71041	7.2462	6.63497	6.55059	6.56371	7.01706
KDELR3	7.56675	7.4968	7.79657	7.34129	7.41039	7.21084	6.87118	7.30262	8.24061	7.72803	8.39649	7.41049	7.88415	7.75745	7.84385	7.77883	7.13345	7.39698
CNBD2	5.64338	5.59823	5.32304	5.44305	5.79497	5.74288	5.59931	5.53824	5.20529	5.51811	5.35973	5.42524	5.23592	5.49997	5.22335	5.32501	5.68536	5.18845
OK/SW-CL.36	5.26817	4.87941	5.00842	4.9661	5.548	5.10508	4.84909	5.2084	4.87307	4.71169	4.69434	4.96577	4.93315	4.66707	4.66871	4.63152	5.28241	4.93743
LMBR1L	7.89431	8.0894	8.03068	8.06894	8.07877	8.04537	7.9055	8.12139	7.98877	8.03387	7.96733	7.86965	7.65051	7.78794	7.99171	7.57613	7.63512	7.77768
NPIPB9///NPIPB5///NPIPB6///PDXDC2P///NPIPB3	8.6514	8.88757	8.76498	9.22064	8.3557	8.46189	8.812	8.56268	8.89124	9.22136	9.11735	9.22139	8.99363	8.94091	9.28456	9.42175	8.45744	8.82001
FBXO6	7.56222	7.60531	7.51471	7.50057	7.78914	7.72537	7.82302	7.68737	7.40153	7.47243	7.31651	7.51267	7.43527	7.40093	7.33886	7.71408	7.5857	7.44068
FNDC3A	7.94924	8.49134	8.70083	8.47517	7.96725	8.51941	8.2109	8.10988	8.50888	8.95615	9.00429	8.43583	8.72602	8.88245	8.93429	8.6884	7.90082	8.55628
XKR3	4.60495	4.07231	4.29577	4.12569	4.68011	5.41565	4.81481	4.7685	4.00495	4.19403	4.11061	4.28587	4.54228	4.38739	3.83179	3.98966	4.56719	4.20498
KIAA1456	5.30322	5.41493	4.96256	5.33133	6.65864	5.71406	5.68862	5.14988	5.22147	5.17196	4.84322	4.99176	5.0082	5.15456	5.32913	5.0474	5.17639	5.27423
LOC728196///MIR34C	5.00413	3.67403	3.91257	3.85109	4.0358	5.09934	4.24958	4.98714	3.86162	3.92697	3.92546	3.73949	3.91825	3.84824	3.69084	3.69781	4.41298	3.89087
SUMO4///SUMO2	9.3476	9.54455	9.71948	9.35943	7.86652	8.29848	8.4566	9.13519	9.43039	9.78789	9.86714	9.47499	9.49483	9.61942	9.74138	9.53802	8.70491	9.4911
RAB18	9.43475	9.67182	9.75789	9.32236	8.0231	8.35617	8.43401	8.92683	9.02805	10.1076	9.66903	9.41006	9.36617	9.80213	9.87105	9.58018	8.93959	9.72446
GRM5	7.57306	7.53552	7.27028	7.69932	7.95542	7.69229	7.60827	7.67587	7.34213	7.37016	7.07493	7.4794	7.39079	7.44321	7.21433	7.56006	7.57287	7.51697
CDV3	9.53955	9.5661	9.78415	9.484	8.56148	9.0559	8.64337	9.27617	9.3003	9.65892	9.40513	9.59399	9.56791	9.6363	10.0399	9.76103	9.44531	9.784
MMP26	4.97872	4.57712	4.86482	5.03998	5.16533	5.1598	4.86429	4.8887	4.8923	4.71285	4.76952	4.52395	4.77859	4.76815	4.5405	4.45535	4.90463	4.79065
KIAA1143	8.27177	8.43858	8.46194	8.13509	7.5333	7.49226	7.79326	7.97083	8.06512	8.66196	8.43206	8.1298	8.51679	8.53256	8.6762	8.48759	7.85629	8.44608
PLK2	7.38738	7.15597	7.70573	7.92519	6.54141	6.98669	7.90676	7.20407	8.67244	8.40555	9.13289	8.37865	8.02731	7.62244	7.89206	7.75627	6.64515	7.53283
CCL11///CCL11	7.84541	6.62721	7.16252	6.58856	6.88149	7.06911	7.16087	7.78652	6.43423	6.6578	6.48926	6.80758	6.56177	6.57493	6.46378	6.39888	7.73391	6.55947
SF3B1	10.2738	10.2383	10.3602	10.4002	9.49244	10.0296	10.0785	9.99349	10.1937	10.7858	10.578	10.3707	10.3749	10.5537	10.6428	10.4503	9.8588	10.4657
ZNF646	7.00139	6.96365	6.69423	6.82138	7.12093	7.21453	7.08023	6.70984	6.82863	6.67898	6.80147	6.77638	6.68196	6.9334	6.74447	6.58566	6.76106	6.61649
ASB11	5.14671	4.9615	4.82734	4.90196	5.62937	5.44775	5.29469	5.13116	4.78423	4.98321	5.09812	4.90981	4.89907	5.04568	4.68949	4.87243	4.98182	4.84326
KIF27	8.94653	8.24005	8.02033	8.01614	8.73692	8.66263	9.0756	8.71945	7.96017	8.27385	8.11437	8.11453	7.92535	8.38121	8.13377	8.01757	8.85878	7.80391
THUMPD3-AS1	5.03495	6.59725	6.48017	6.51873	5.79394	6.39321	5.17443	5.99587	6.17864	6.36541	5.99989	6.69772	6.42531	6.87722	6.42329	6.77938	6.66216	6.57281
FOXA3	6.26459	6.26791	6.23635	6.46427	6.81869	6.63976	6.52256	6.45782	6.25683	6.08716	6.15932	6.18746	6.27797	6.45489	6.07366	6.14053	6.4077	6.31131
UBXN1	8.42873	8.54538	8.64386	8.48548	8.62441	8.54756	8.46643	8.31924	8.39168	8.26645	8.45344	8.4006	8.48357	8.14578	8.12351	8.32989	8.32339	8.3211
C2orf42	6.58596	6.90058	6.78019	6.81583	6.84134	6.69811	6.96824	6.49206	6.84817	6.99857	7.08652	6.96806	7.26879	7.21843	7.00501	7.22878	6.5296	6.92834
TMEM27	5.09062	5.01879	4.97334	5.04273	5.35286	5.63597	5.75743	5.3907	5.05914	5.07507	4.92723	4.9745	5.12894	5.28231	4.91202	4.91612	5.00469	4.85337
C9orf135	5.01423	4.5176	4.41954	4.73167	5.3094	5.0056	4.77352	4.90865	4.63465	4.4505	4.63321	4.27919	4.53795	4.34222	4.56842	4.57177	4.95654	4.53969
URI1	8.86183	8.99898	9.11866	8.72702	7.9769	8.21232	8.70322	8.47762	8.63297	9.14208	8.92207	8.7253	8.95829	9.24032	9.2516	8.95096	8.83633	9.16943
DDX19B	7.71366	7.95968	8.00521	7.97207	7.89958	7.60648	7.83723	7.75716	8.05738	8.04832	8.08415	8.02305	7.87176	7.85428	7.90864	8.21672	8.12637	8.43989
C5orf52	5.47065	5.14998	4.84341	5.08393	5.57024	5.49122	5.88515	5.26798	5.08393	4.97461	4.81129	4.88811	4.90148	4.94137	4.97972	5.51593	5.24765	4.99475
HOXC5	6.94549	6.46835	6.07977	6.18546	6.38492	7.19505	6.90143	6.52995	6.30039	5.61713	6.23891	6.53111	6.21541	5.89333	6.35332	6.24519	6.40536	6.35494
WDR48	8.11821	8.32944	8.43242	8.30311	7.58675	7.83908	7.99886	7.89881	8.10388	8.82475	8.4378	8.21105	8.2889	8.73787	8.50447	8.40047	7.85798	8.63127
FP248	7.97633	8.52428	8.26605	8.24298	7.26943	7.53761	7.77052	8.2437	8.4956	8.49527	8.15219	8.43892	8.28724	8.47518	8.27547	8.11101	8.23109	8.27222
MIPEP	6.78211	6.99288	7.08696	6.77901	6.84391	6.75068	6.81346	6.67542	6.88164	6.97599	7.1113	6.97837	7.12552	7.02724	7.21077	6.93151	6.92978	7.10858
MMP10	6.77883	6.16052	6.08853	6.31046	6.45321	6.0446	6.12195	6.72897	5.96935	6.11762	5.80107	6.14916	5.81522	6.08342	5.92475	5.63304	6.52248	6.20153
ART5	7.04463	7.34036	7.33118	7.40202	7.60787	7.41052	7.55498	7.22994	7.22443	7.18658	6.8734	7.276	7.12873	7.25715	6.89073	7.22641	7.12124	7.26991
SLC25A31	5.49599	4.62295	4.48439	4.61718	5.68241	5.19897	5.42876	5.2159	4.80911	4.68363	4.65374	4.48387	4.51707	4.64475	4.53447	4.73845	5.36878	4.45727
LYAR	6.44874	6.95383	6.92607	6.80859	6.42689	6.42041	6.40708	6.31267	7.07401	6.71575	6.76214	6.82244	6.76979	7.10181	7.00359	7.15409	6.40238	6.98458
ULK4	6.33006	6.19607	6.51285	6.28759	6.32814	6.32052	6.46847	6.22424	6.34718	6.66267	6.53236	6.3954	6.72424	6.6258	6.71201	6.6967	6.17451	6.61331
TIA1	8.76209	9.20093	9.27899	8.96732	8.07	8.69276	8.83989	8.49009	8.98226	9.85904	9.68128	9.09024	9.34336	9.55994	9.51693	9.28827	8.26673	8.98277
REXO2	8.71584	9.2993	9.10679	8.65227	8.80738	8.16892	8.3168	8.49336	9.21415	8.86632	9.45096	8.9232	9.11454	9.2548	9.65864	9.0188	8.32677	9.24063
EPHB6	7.6798	7.32705	7.41458	7.31834	7.53051	8.06052	7.89703	7.81558	7.24885	7.31848	7.50488	7.13676	7.37609	7.53237	7.21517	7.12474	7.80851	7.05634
ELMOD1	5.16521	5.00728	4.93405	5.07162	5.57411	5.8111	5.81045	4.85982	5.05591	4.92877	5.07419	4.87545	5.011	4.79129	4.56421	5.14433	4.94224	5.07183
OR1E1	5.71463	4.86116	4.90029	4.95048	5.68525	5.8677	5.6276	5.79998	4.90313	4.95796	4.99694	5.09759	5.1506	4.99164	4.95392	4.79875	5.63992	4.97303
COPB2	9.28999	9.41647	9.37881	9.33594	8.928	9.15898	9.41038	8.85963	9.37572	9.77259	9.88706	9.18585	9.33003	9.85751	9.91615	9.65629	8.90572	9.7251
PMS2CL	7.27541	7.13252	6.89938	7.0968	7.11615	7.90665	6.97392	7.21183	6.97743	6.9527	7.13755	7.09602	6.88172	7.05936	6.71843	6.79991	6.76816	6.8306
LCTL	5.7291	5.66051	5.60517	5.45956	6.15704	5.96436	5.55378	5.88503	5.7115	5.48668	5.5447	5.51623	5.41081	5.40892	5.29333	5.41877	5.70669	5.62991
RNASE9	5.2534	4.91346	4.92893	4.87836	5.93249	5.19657	5.23682	5.38551	5.00549	4.75887	4.74629	4.95068	5.07122	5.01072	4.57376	4.94631	5.12254	4.91017
GALM	7.08416	7.15056	6.97343	6.96664	6.52182	6.93049	6.97511	6.78271	7.19437	7.40313	7.19322	7.0848	7.03858	7.14076	7.55322	7.20571	6.79586	7.12723
CYP2C9	5.73234	5.23273	5.26527	5.15562	5.60267	5.72648	5.28476	5.47436	5.13949	5.17681	5.17892	4.88406	5.04402	5.42325	5.20076	5.24733	5.4231	5.16647
SNX4	7.42931	7.85941	7.83965	7.56415	6.98324	6.80578	7.20506	7.02375	7.48393	7.95353	7.88954	7.70271	7.79486	7.86888	7.95093	7.82925	6.93386	7.92385
KLK8	7.73878	7.4222	7.46533	7.58053	7.86104	8.09866	7.7086	7.93929	7.43782	7.46803	7.70103	7.4569	7.69054	7.53679	7.34819	7.4773	7.42566	7.40765
ALG10B///ALG10	6.68437	6.86897	6.957	6.7354	6.20944	5.77768	6.24859	6.29416	6.73572	7.32678	6.89473	6.67919	6.6729	7.0845	7.12947	6.83846	6.22119	7.10665
RAP1B	9.53868	9.59323	9.67039	9.61629	7.59823	7.48977	8.34047	8.86856	9.43717	9.69704	9.53476	9.55759	9.23612	9.58467	10.0979	9.74751	8.83461	9.68639
SCARB2	9.26124	9.22035	9.25134	9.47867	8.61477	8.67284	8.96585	8.65005	9.17521	9.53125	9.22772	9.40324	9.00182	9.33935	9.59223	9.6182	8.99501	9.50825
FTH1P5///FTH1P3///FTH1	12.7644	12.4561	12.6562	12.6886	10.8305	10.6154	11.4546	12.3237	12.3785	12.6172	12.4865	12.5445	12.4357	12.5755	12.8195	12.7786	12.65	12.7631
RPS13	8.71697	9.61296	9.87859	9.626	8.68411	8.63229	8.90064	8.55905	9.82944	9.94157	9.73187	9.97358	9.82991	9.6079	9.33246	10.0918	8.37338	9.57061
RAP2A	8.35664	8.79746	8.62583	8.44733	8.27476	7.63482	8.28923	7.62519	8.72556	8.71862	8.65925	8.72493	8.45129	8.67594	8.94291	8.87493	7.96854	8.69024
C7orf72	4.22561	4.29197	4.26592	4.28274	5.50777	4.83121	5.32956	4.27166	4.16319	3.97798	4.17319	4.21385	4.20817	4.13442	4.29903	4.4363	4.38699	4.23227
ZFAND6	8.90143	9.36698	9.55705	9.17876	7.83851	8.8365	8.7446	8.69328	8.85836	9.54065	9.19187	9.34784	9.46015	9.29332	9.50014	9.89842	9.0796	9.19645
POLK	7.50702	7.87964	7.80183	7.7987	6.99038	6.77169	7.15892	7.29061	7.56639	8.21557	7.9032	7.58627	7.69687	7.98573	8.29095	8.06153	7.08884	7.81318
NUDT8	7.69517	7.61798	7.52735	7.90273	8.08436	7.66702	7.93565	7.97407	7.70364	7.52829	7.36418	7.56095	7.23556	7.55454	7.25051	7.52006	7.92249	7.77067
ZNF451	7.84004	8.26597	8.32064	8.25932	7.83591	7.4608	7.53139	7.85621	8.05805	8.55414	8.24045	8.16112	8.23598	8.45673	8.48653	8.35943	7.63276	8.44117
VN1R4	5.94341	4.11492	4.75101	4.67826	5.99188	5.2911	4.33925	6.25511	3.93964	4.65028	4.15528	3.65185	3.74702	4.24371	4.78011	3.988	6.046	4.55003
LRRC37A2///LRRC37A6P///LRRC37A3///LRRC37A4P///LRRC37A///LRRC37A2	8.38452	8.30742	8.72621	8.20752	7.861	8.16756	7.99692	7.97274	8.46026	8.63409	9.14901	8.88585	8.92079	8.31391	8.7433	8.92197	7.68638	8.35934
GTSCR1	4.91759	4.72926	4.72014	4.87474	5.12548	6.04211	5.40576	4.89579	4.88526	4.62318	4.84222	4.79462	4.73695	4.63061	4.57439	4.50303	4.94225	4.80928
LOC100128310	6.22624	5.61512	5.66583	5.6169	6.15166	6.1386	6.01593	6.31674	5.59532	5.87216	5.80089	5.56939	5.61361	5.7029	5.75336	5.51612	5.95998	5.62198
ULK4P1///CHRFAM7A///CHRNA7	7.37628	7.22121	7.10655	7.22676	7.38518	7.85838	7.36562	7.15974	6.8416	6.98117	7.05015	7.38011	6.90775	7.23492	7.0098	7.10508	7.30673	7.03824
TAS2R42	5.53387	5.22755	5.22332	5.34228	5.63979	5.84694	5.69701	5.78983	5.25239	5.35376	5.17502	5.16317	5.58516	5.33118	5.26219	4.92515	5.55089	5.08136
CHGA	6.48346	6.19801	6.23528	6.40872	6.8794	7.01818	6.76961	6.53874	6.48828	6.08171	6.25064	6.11956	6.52544	6.29498	6.26213	5.90691	6.43532	6.39337
INSC	6.78586	6.01294	6.13643	6.23598	6.37223	6.61292	6.00739	6.52674	5.94108	6.01192	5.95608	6.11362	5.72093	6.07176	6.16145	5.76527	6.48041	6.18588
CYP4A11	6.17064	5.43796	5.74659	5.69992	6.05589	5.96359	5.9177	6.1168	5.35727	5.88755	5.83572	5.3845	5.42207	5.85724	5.30209	4.98365	6.10795	5.11599
CD2AP	7.64114	7.91785	8.04325	7.94277	7.10191	6.9874	7.09073	7.60736	7.67121	8.37942	8.00258	7.83554	7.68153	7.96703	8.03722	8.24742	7.58064	7.81955
DDX6	9.89453	9.70306	9.85304	9.80864	8.87862	8.93893	9.20951	9.23265	9.2659	10.1433	9.78311	9.75423	9.60446	9.91828	10.1061	9.95281	9.60788	10.1789
ID2	6.96769	7.0977	7.98736	7.65597	6.35261	7.0319	7.03968	7.90253	8.09953	7.76693	8.55111	7.80623	8.24695	8.00559	8.24777	8.25154	6.39724	7.41288
ACY1	7.25607	7.89553	7.65752	7.33605	7.90936	7.79298	7.54704	7.23482	7.26784	7.48984	7.34346	7.43527	7.40615	7.26471	7.07938	7.26534	7.37118	7.33793
GNB4	8.07096	8.31219	8.57811	8.43162	7.91734	8.07799	8.1579	7.99513	8.5704	8.80463	8.84631	8.33886	8.37009	8.59615	8.879	8.23575	7.90387	8.54648
SLC5A7	5.31713	4.89825	4.85375	4.88599	5.55718	5.23753	4.86005	5.38402	4.87251	4.62309	4.99663	4.70838	5.09833	4.86076	4.80065	4.83147	5.08641	4.65275
RGPD2///RGPD6///RGPD8///RGPD3///RGPD1///RGPD4///RGPD5///RANBP2	9.8382	9.57087	9.92868	9.9562	9.04945	8.90607	8.86229	9.59277	9.57783	9.99488	9.86573	9.74256	9.86399	9.94675	10.1962	9.90418	9.51291	9.79414
DSTNP2	6.73907	6.98176	7.29712	7.02636	6.81048	5.59687	6.44058	7.00521	7.03546	7.04069	7.37135	6.89649	7.35549	7.13547	7.31624	7.24067	6.80769	7.33408
DIABLO	6.60758	6.66286	6.77522	6.78745	6.45972	6.43097	6.76495	6.652	6.94291	7.07097	6.76546	6.72897	7.13617	7.12078	7.01161	6.7323	6.40757	6.94718
TXK	6.28172	5.71414	5.86668	5.58223	6.20558	6.24056	6.31654	6.02476	5.4194	5.87155	5.68245	5.78819	5.39976	5.64309	5.9201	5.87287	5.8664	5.97928
POTEB3///LOC102723502///POTEB///LOC100288966///POTEB2///POTEF///POTEJ///POTEM///POTEE///POTEKP///POTEG///POTEC///POTED///POTEH	5.56926	5.38037	5.30036	5.32275	5.67093	5.69709	5.52432	5.59247	5.28861	5.42228	5.355	5.30638	5.25702	5.42278	5.17629	5.12294	5.51179	5.23336
SPATA31D1///SPATA31D3///SPATA31D4///SPATA31D5P	5.30295	4.88176	4.88128	4.71327	5.29214	5.21681	5.08184	5.40662	4.9545	4.57053	4.65484	4.76917	4.88803	4.8619	4.73542	4.9759	5.13677	4.88249
ZNF720	7.24238	8.14438	7.6997	7.8171	7.43516	6.70226	7.14487	6.98491	7.70109	8.23213	8.11079	7.69857	8.00622	8.01539	8.08113	7.72635	6.96868	7.9213
FCRLA	6.37495	5.7555	6.0636	6.13102	6.68857	6.1917	5.81005	6.64857	5.83695	6.03212	5.70079	5.81466	6.02108	5.81031	5.33065	5.47763	6.60665	5.53232
FAM46D	3.59555	3.47519	3.45539	3.50168	4.70644	3.7771	3.61402	3.90026	3.45956	3.43189	3.28594	3.37587	3.53007	3.40951	3.35494	3.4489	3.56363	3.45015
C19orf18	4.68464	4.63079	4.4497	4.58497	5.53451	5.21379	4.94042	4.59405	4.41685	4.36612	4.39342	4.5293	4.80942	4.38845	4.49145	4.3975	4.73925	4.60546
SNORD116-24	6.24084	8.06424	8.0968	9.21233	7.54975	7.5887	8.56201	8.26111	8.81991	8.73475	8.40934	9.06982	9.55491	8.17146	8.16614	10.3326	8.25995	8.21152
LRRC37A2///LRRC37A6P///LRRC37A3///LRRC37A4P///LRRC37A///LRRC37A2	8.39066	8.30552	8.72932	8.2368	7.91079	8.12998	8.04837	7.97384	8.46847	8.64119	9.1598	8.88975	8.92425	8.32172	8.76401	8.9379	7.69477	8.35779
TEX36	4.37863	4.13088	3.79684	3.94395	4.97236	4.43846	4.5908	4.45708	3.94807	3.95245	4.01083	3.96734	3.94724	4.04224	3.98101	4.08994	4.39879	3.94047
FAM206A	6.44658	6.68304	6.80922	6.51287	6.1242	6.70208	6.23174	6.1886	6.51739	6.91357	6.55974	6.60257	7.07474	6.92431	6.92026	6.66813	6.36175	7.01933
TOPBP1	7.94144	8.03053	8.05045	8.14751	7.72243	7.77695	8.18609	7.87848	8.22906	8.25511	8.37453	8.05221	8.1859	8.13987	8.57587	8.5565	7.68105	8.30104
ZNF845	7.93176	7.07918	7.73651	6.78448	6.44186	6.23652	6.57354	7.56453	6.95277	7.6315	7.51243	7.32853	7.72778	7.69782	8.01353	8.22739	7.27378	7.4623
OR13C4	6.06652	5.01143	4.77602	4.80272	5.67031	5.44404	4.94159	6.17605	4.96462	4.74405	4.8123	4.37568	4.84336	4.875	4.62467	4.38455	5.85959	4.92425
EPGN	3.9128	4.03432	3.57515	3.60768	4.86386	5.03733	4.95613	4.72322	3.8231	3.99195	4.09512	3.75468	3.90816	3.99146	3.96763	3.64387	3.84932	3.78313
DNAH10	6.57712	6.29371	6.27801	6.45343	6.93742	6.68089	6.35069	6.56542	6.27526	6.25572	6.17183	6.27001	6.35826	6.29751	6.19648	6.18618	6.58826	6.31418
PSME4	7.38866	7.69097	7.56552	7.62516	7.29992	7.26498	7.34832	7.09509	7.34102	7.932	7.69188	7.73737	7.70838	7.63366	8.05759	7.89431	7.15524	7.8215
ATG10	7.00097	7.16734	7.27526	6.79946	5.99217	6.89409	6.46958	6.89046	6.92423	7.33188	7.3794	6.82513	7.17827	7.37556	7.33116	7.25036	6.86256	7.20126
SLC17A3	5.44979	5.09482	4.96708	5.14462	5.34828	5.73577	5.46706	5.2736	4.86291	5.07043	4.99297	5.22968	5.14211	5.00462	4.96327	4.68241	5.44041	5.02639
KCNJ6	5.81093	5.29532	5.16999	5.13273	5.99672	5.6355	5.30359	5.69272	4.96938	5.07568	5.17597	5.04388	5.18022	4.95119	4.92994	5.30783	5.84197	5.24631
MIR133A1HG///MIR133A1	4.66587	3.99378	4.02626	4.28161	5.62354	5.53923	5.35111	5.00052	4.50987	4.11677	3.96745	4.16152	3.89979	4.06005	3.75451	4.97459	4.72982	4.30991
GNA14	6.4147	6.65873	6.84227	6.72975	6.68491	6.21282	6.89372	6.51998	7.10787	7.11011	7.08854	6.48884	7.10952	6.96057	6.84644	7.0212	6.66069	6.58322
SNORA41	5.37917	5.09751	5.15646	5.2669	6.01245	5.74715	5.45105	5.90213	5.52723	5.28039	5.26486	5.24782	4.96466	5.1413	4.98541	4.58212	5.56717	4.84339
YWHAH	8.44509	8.36766	8.61229	8.71022	8.19857	7.81439	8.24106	8.0025	8.91969	8.11696	8.78385	8.72875	8.51367	8.70866	8.8522	8.76072	8.22676	8.58792
PSD3	6.54049	6.45017	6.26494	6.62763	6.13192	6.35399	6.47474	6.22799	7.13638	6.67261	7.44446	6.58623	6.32008	6.54364	6.86535	6.6114	6.14855	7.01006
TLK1	7.7784	8.25602	8.37864	8.16935	7.62628	7.80725	8.18003	7.61142	8.14991	8.46768	8.34357	8.15007	8.17133	8.3285	8.41354	8.51021	7.78511	8.4484
AAED1	7.17943	6.79393	7.34544	6.70899	6.75813	6.08553	6.38016	6.70161	7.29907	6.98558	6.9967	7.11044	7.33716	6.80939	7.1212	7.68663	6.81639	6.97539
UGT1A3///UGT1A1///UGT1A4///UGT1A9///UGT1A5///UGT1A6///UGT1A7///UGT1A8///UGT1A10	6.08478	5.80513	5.6917	5.95706	6.31374	6.2768	6.21811	6.13306	5.80025	5.84205	5.71292	5.75701	6.00381	5.86266	5.63812	5.78097	6.06129	5.85872
PARP9	7.33588	7.7075	7.8203	7.88801	7.21511	7.30605	7.56679	7.55707	7.88221	8.31851	8.41671	7.75751	7.78343	8.38044	8.39913	8.19208	6.90905	7.71188
RIDA	7.1963	7.37703	7.48256	6.9554	6.8552	6.64223	6.888	6.32768	7.09567	7.86738	6.90564	7.17892	7.24971	7.40365	7.64171	7.86377	6.86059	7.78143
DIMT1	7.19526	7.8228	7.90547	7.57733	7.02771	7.44717	7.48284	7.36387	7.6943	7.88751	7.94964	7.64614	7.76809	7.9869	8.08495	7.68449	7.2073	8.01183
MKRN9P	5.46995	5.05603	4.94833	5.08953	5.37917	5.47055	4.93822	5.66053	4.87067	5.02881	4.92456	4.96685	5.04166	5.40007	4.48829	4.61485	5.2056	4.88101
FAM81A	6.11457	5.87031	5.87661	5.64874	6.53242	6.22644	6.57287	6.20995	5.95397	5.71163	5.7403	5.91804	6.05482	5.65602	5.73488	5.85366	5.99087	5.89545
ALG10B///ALG10	6.87744	7.10821	7.18608	6.95752	6.20014	6.30757	6.38339	6.46421	6.92936	7.51056	7.04542	6.87367	6.87989	7.33941	7.31865	7.02768	6.45746	7.29041
THUMPD3	7.64048	8.20922	7.98821	7.47272	6.81247	6.7694	7.56947	7.38867	7.57948	7.93629	8.00657	7.61976	7.92315	8.08401	8.16481	7.9589	7.50819	8.19785
RPL23AP87///RPL23AP82///RPL23AP7	8.13889	8.27467	8.34819	7.92599	6.92368	7.15253	7.72971	7.92611	8.01701	8.33451	8.10124	8.3712	8.39242	8.33	8.15317	8.64803	7.81405	8.06536
RPL23AP87///RPL23AP82///RPL23AP7	8.13889	8.27467	8.34819	7.92599	6.92368	7.15253	7.72971	7.92611	8.01701	8.33451	8.10124	8.3712	8.39242	8.33	8.15317	8.64803	7.81405	8.06536
TTTY12///TTTY12	5.2089	4.89472	4.81439	5.13309	5.91588	5.83704	5.88635	5.02953	5.08113	4.92903	5.09585	4.98672	4.88026	4.88665	4.78435	4.48213	5.46801	4.84027
TTC29	4.04675	3.95504	3.92382	4.1582	5.27517	5.03368	3.95292	3.9887	3.84396	3.73529	3.75724	4.00089	4.06524	3.74823	3.92329	3.96085	4.01659	3.81678
DEFB116	5.00099	4.42792	4.51013	4.07369	4.84823	4.95175	4.90248	5.30649	4.05506	4.43405	4.15377	4.22626	4.50546	4.29449	4.37429	3.97214	5.22124	4.27128
MYL12B	10.6304	10.3901	10.4395	10.4853	9.03994	8.39128	9.21718	10.4176	10.1931	10.5621	10.3933	10.5032	10.3859	10.5945	10.6985	10.5386	10.6438	10.3723
CSTF1	7.29354	7.57048	7.56737	7.31844	7.11647	6.66649	7.39916	7.19622	7.52467	7.37778	7.65046	7.62748	7.74667	7.5523	7.50637	7.55943	7.22789	7.5413
TINAG	4.58445	3.88122	3.9059	3.86899	4.79979	4.5464	3.98575	4.586	4.00084	3.86175	3.92094	3.99844	4.07423	3.93683	3.77594	3.73453	4.22794	3.96332
SOS2	8.47057	8.81001	8.88402	8.38204	7.62817	7.9942	7.85083	8.12822	8.33323	9.10205	8.66614	8.46931	8.57661	8.71678	8.88412	8.87166	8.24878	8.72634
HSD3B2	4.88704	4.53358	4.64314	4.73282	5.32588	5.19003	5.14354	5.02494	4.73346	4.48299	4.29882	4.66642	4.91262	4.609	4.71395	4.29603	4.93702	4.77
SYNRG	8.03908	8.30625	8.17437	8.13271	7.80269	7.83642	8.06014	7.95648	8.13715	8.3652	8.13327	8.26048	8.37865	8.36051	8.45094	8.59291	7.79432	8.38837
ANAPC5	7.87752	8.4385	8.54619	8.18967	7.7291	7.93016	8.2411	7.49357	8.52313	8.75084	8.99631	8.45577	8.39008	8.56571	8.57486	8.46966	7.50131	8.41413
IPO7	8.35441	8.98379	9.07529	8.99353	7.8178	8.81762	8.93842	8.67876	9.04999	9.30835	9.02817	8.78939	8.97698	9.36478	9.20126	9.21135	8.61076	9.23254
CT45A8///CT45A9///CT45A10///CT45A7///CT45A2///CT45A1///CT45A6///CT45A5///CT45A3///CT45A8	4.71604	4.75414	4.77616	4.77756	5.19706	5.17788	4.87249	4.85537	4.8158	4.5622	4.60976	4.71881	5.01187	4.54976	4.64307	4.53545	4.72119	4.50426
NEDD8-MDP1///NEDD8	8.69887	9.36115	9.25552	9.27558	8.8392	8.29192	8.7949	8.32956	9.18937	9.06165	9.38071	9.45376	9.28528	9.25009	9.29751	9.49329	8.60144	9.25018
ZNF566	6.87047	7.08049	7.1899	6.74582	6.18433	6.38253	6.45774	6.86889	6.72164	7.50422	7.45821	6.76155	7.11114	7.17921	7.47981	7.27249	6.40402	7.32383
FAM227B	4.79375	4.44246	4.487	4.64157	5.5647	5.22198	5.44149	5.18834	4.38469	4.66873	4.94303	4.67239	4.61642	4.51152	4.4091	4.63631	4.81728	4.53412
MIR122	3.79889	3.07754	3.06485	3.19569	3.71691	4.13871	4.64297	3.48661	3.40867	3.00298	3.17406	3.22214	3.25245	3.29587	2.88403	3.15644	3.50826	3.25111
HDDC2///HDDC2	7.83429	8.3938	8.41253	8.31845	7.78073	8.49744	7.65084	7.8016	8.24116	8.71936	8.55859	8.11677	8.64621	8.63731	8.48538	8.35563	8.05534	8.31434
FAM60A	5.63064	5.00132	6.02026	5.6681	5.01409	4.76607	4.72405	5.41	6.08808	5.91527	5.53488	5.25097	5.73643	6.14322	5.89467	5.62378	5.36189	5.45325
BREA2	6.91973	6.63695	6.37986	6.63108	6.45256	7.11755	6.45938	6.99774	6.24633	6.42293	6.2534	6.13987	6.15835	6.61732	6.58244	6.00015	6.96538	6.40846
APOM	7.12829	6.50742	6.46821	6.38006	6.61647	6.58017	6.57936	6.9143	6.40353	6.51014	6.07006	6.47433	6.47733	6.42855	6.26662	6.21317	6.68585	6.38869
APOM	7.12829	6.50742	6.46821	6.38006	6.61647	6.58017	6.57936	6.9143	6.40353	6.51014	6.07006	6.47433	6.47733	6.42855	6.26662	6.21317	6.68585	6.38869
APOM	7.12829	6.50742	6.46821	6.38006	6.61647	6.58017	6.57936	6.9143	6.40353	6.51014	6.07006	6.47433	6.47733	6.42855	6.26662	6.21317	6.68585	6.38869
SYPL1	8.96514	9.36944	9.61181	9.11846	8.18134	8.98588	8.61033	8.83508	8.99732	9.87494	9.44808	9.27681	9.22124	9.57151	9.54461	9.34768	8.85347	9.45572
ROCK1	8.38451	8.44	8.69542	8.44959	7.31522	7.1156	7.50744	7.85311	8.13051	8.67221	8.55937	8.34257	8.42033	8.59098	8.96817	8.55945	7.81292	8.59335
UBXN2B	7.32338	7.18078	7.54184	7.34368	6.60453	6.84379	5.84605	7.26503	7.13413	7.21431	7.37356	7.41393	7.70425	7.62869	7.79501	7.72518	6.89642	7.65243
ACKR4	5.05166	4.99965	5.1495	4.1233	4.65437	5.03496	4.91867	4.50501	4.49562	4.66826	4.53022	4.41395	4.41397	4.51698	4.41893	4.35971	4.47113	4.81622
COPZ1	8.82596	9.3047	9.32945	8.77903	8.41669	8.63452	9.09424	8.26743	9.18532	9.52126	9.61885	9.08577	9.38396	9.59356	9.65816	9.20088	8.20213	9.30664
CASC1	4.05318	3.87608	4.10845	3.76224	4.277	4.39101	4.37378	4.15097	4.07803	3.65571	3.95804	3.59271	3.91746	3.99506	4.06099	3.76081	4.00678	3.77396
COG6	8.18851	8.89861	8.85745	8.50263	7.73376	8.23733	8.27725	7.49414	8.61878	9.09293	9.08068	8.71156	8.60987	8.86616	8.89373	9.15867	7.75637	8.69942
MDH1B	4.72111	4.54258	4.57403	4.49901	4.98611	4.63975	4.9185	4.95226	4.34139	4.45606	4.43296	4.16214	4.79383	4.74779	4.53827	4.52766	4.50728	4.40858
TREX2	7.75586	7.45872	7.58563	7.85929	7.73286	7.49712	7.36474	7.7672	7.68605	7.74857	7.62216	7.79452	7.80024	7.82287	7.87031	8.52982	8.14201	7.99686
NMBR	5.71748	5.19721	5.36964	5.29128	5.41278	5.78381	5.56171	5.57344	5.29827	5.05782	5.14532	5.12317	5.59044	5.25851	5.28097	5.07639	5.48895	5.19697
NKAIN1	6.67278	6.3183	6.15338	6.52112	6.91574	6.91936	6.79192	6.82674	6.3496	6.39099	6.03438	6.3505	6.16449	6.46779	6.11547	6.10857	6.73574	6.68037
OR1L8	7.23676	5.99451	6.01397	6.47	6.29013	6.53506	6.54099	7.2496	5.80167	6.12304	5.7537	6.07155	5.80828	6.04506	5.88136	5.97971	7.1791	6.01962
WARS	7.69364	8.21665	8.05477	8.17716	8.22739	8.05124	8.48518	7.72791	8.17971	8.45281	8.64012	8.61161	8.21515	8.55867	8.59657	8.92534	7.88863	8.04925
FLJ42627	6.7552	6.56568	6.58425	6.34935	6.61052	6.99449	6.89206	6.87832	6.2912	6.58778	6.70357	6.43961	6.30377	6.67664	6.39406	6.16223	6.4698	6.5907
USPL1	7.26938	7.57973	7.78421	7.4174	6.61996	6.47699	7.08444	6.95242	7.22499	7.8803	7.67409	7.56684	7.84028	7.71475	8.04728	7.73453	6.71527	7.54607
ACE2	6.22595	5.64239	6.17129	5.95763	6.96644	6.57294	6.4768	6.51876	5.9129	6.07886	5.71638	5.80665	5.98555	5.96538	5.83644	5.83347	6.35913	6.22339
ORC3	7.53667	7.9432	7.89573	7.71732	6.86448	7.40829	8.02088	7.30707	7.67739	8.22206	7.86331	7.70907	8.1465	7.99211	8.08685	8.31002	7.46317	8.01033
PON2	9.27551	9.42891	9.34318	9.32282	8.85984	9.33878	8.72049	8.68901	9.20116	9.80122	9.43005	9.49091	9.27317	9.5654	9.58374	9.55152	8.91603	9.55855
PPARA	7.27203	7.16441	7.04514	7.08858	7.33232	7.52049	7.33345	7.03895	6.79991	7.1293	7.06491	7.10152	6.55055	7.04232	7.15136	6.92805	7.14168	7.0301
MOGAT2	5.59666	5.61309	5.34763	5.41198	5.70417	6.19882	5.84182	5.40694	5.42218	5.04063	5.33936	5.40843	5.69055	5.47064	4.97434	5.49376	5.37476	5.34444
TCEB1	7.49521	7.99471	7.87455	7.72675	6.62802	6.53896	6.92733	7.08513	7.64705	7.86216	7.66644	7.89595	8.00758	7.71389	8.02493	8.14729	6.83913	8.00445
SLC35A3	7.82134	8.23173	8.3219	8.13326	7.01967	6.83829	7.62666	7.26812	7.89707	8.58525	8.19361	7.97599	7.98354	8.4165	8.5642	8.0667	7.40368	8.44131
TM7SF3	8.17568	8.59685	8.90775	8.55286	8.52354	8.47491	8.34782	8.16143	8.5698	8.88293	8.82412	8.69846	8.93594	8.9852	8.99811	8.89314	8.05547	8.88615
ARL14	5.35097	4.88052	4.89248	4.84474	5.86604	5.44623	4.89088	5.27288	4.57207	4.88609	4.50812	4.94669	4.91536	4.87466	4.86339	4.59295	5.3635	4.8779
AIF1	7.51208	7.50422	7.64605	7.9641	7.05258	7.36923	7.06084	7.23155	7.47879	7.60309	7.6979	8.06122	7.52834	7.80996	8.18478	8.12007	7.31402	7.72507
AIF1	7.51208	7.50422	7.64605	7.9641	7.05258	7.36923	7.06084	7.23155	7.47879	7.60309	7.6979	8.06122	7.52834	7.80996	8.18478	8.12007	7.31402	7.72507
AIF1	7.51208	7.50422	7.64605	7.9641	7.05258	7.36923	7.06084	7.23155	7.47879	7.60309	7.6979	8.06122	7.52834	7.80996	8.18478	8.12007	7.31402	7.72507
SRSF11	9.54878	9.79713	9.77267	9.66381	8.83347	9.44875	9.49233	9.39945	9.60297	10.1604	10.0192	9.68837	9.73994	10.0489	9.86388	9.7951	9.31941	9.79972
GJA3	7.59031	7.39225	7.34751	7.26222	7.48027	7.37653	7.39764	7.56665	7.29521	7.18384	7.18506	7.26575	7.3197	7.18041	7.12988	7.10946	7.50899	7.29114
DEGS1	8.13374	8.48191	8.4831	8.23544	7.65766	7.18414	7.97921	7.47789	8.19504	8.47637	8.34008	8.57507	8.18074	8.44774	8.42761	8.54097	7.85679	8.35884
C12orf56	4.78527	4.45589	4.43842	4.49476	4.94139	5.01798	5.22338	4.85678	4.32268	4.50777	4.3697	4.52788	4.92453	4.29276	4.32195	4.5946	4.74142	4.23845
LINC00529	3.61575	3.46709	3.49153	3.44364	4.39265	4.25303	4.70901	3.5217	3.35222	3.48903	3.47362	3.21623	3.4301	3.61066	3.46455	3.65222	3.39719	3.68435
COL14A1	7.89202	8.93208	8.7949	8.99535	8.19989	8.67726	8.81991	8.68959	9.93519	9.09473	10.547	9.18793	8.70601	9.15063	9.55479	8.58139	8.26458	9.11906
CASC4	9.03332	8.98472	9.05561	9.21606	7.93892	8.32621	8.57652	9.08857	9.22867	9.3475	9.45947	8.82114	9.08959	9.3787	9.39602	9.10361	8.56531	9.40212
TSEN15	7.47896	7.83172	7.97345	7.85597	7.79555	7.78745	7.61769	7.19322	7.62874	7.75405	8.18068	8.10211	8.1379	8.071	8.1022	8.06932	7.53167	8.2264
ELAVL3	6.41335	5.87171	6.18497	6.11261	6.17853	6.48425	6.52442	6.52431	6.06277	5.8435	5.83475	6.14387	5.87817	5.83326	5.89738	6.02089	6.57485	6.0531
SLFN14	3.96037	3.65435	3.67197	3.70475	5.14802	5.31263	4.04626	3.83427	3.48757	3.67749	3.7778	3.44128	3.80587	3.45348	3.83005	3.77472	3.71816	3.8055
DAB2	9.98401	9.86164	10.1544	10.0247	9.05895	9.19644	9.7479	9.86506	9.83204	10.1933	10.276	9.89303	9.91503	10.5079	10.9164	10.3981	9.49429	10.2456
CALN1	6.51365	6.29698	5.9455	6.14773	6.5499	6.56552	6.01908	6.60854	6.07347	6.13184	5.81166	5.98266	6.02453	5.77122	6.00777	5.65832	6.78255	5.75398
LOC100287166	5.74923	5.64576	5.88456	5.81425	6.64923	6.07871	6.04269	5.91176	5.76977	5.79635	5.77966	5.39022	5.60972	5.72836	5.6226	5.62144	5.88174	5.80257
RPS21	7.93186	7.95675	8.2603	7.97957	8.4369	8.53253	8.7333	8.03099	8.32061	7.35003	8.04382	8.2577	8.2568	7.53574	7.39453	8.04865	7.77719	7.52105
FKBP1A	6.64486	6.97518	7.16911	7.25355	5.87587	6.6365	6.53752	6.79905	7.4435	7.1425	7.33521	7.28763	7.22673	6.86752	7.64826	7.03811	6.57465	6.84457
TFAP4	7.54394	7.08985	7.18488	7.23514	7.81849	7.54131	7.48175	7.5416	7.14981	7.23731	7.14261	7.06314	7.1004	7.2151	6.78807	6.99428	7.64658	7.25344
CHMP4C	7.08417	6.73197	6.79478	6.88362	6.82296	6.91035	6.75145	6.9085	6.61414	6.7434	6.6885	6.40449	6.91576	6.81168	6.53823	6.4199	6.88896	6.4294
IMPG1	4.80192	4.64312	4.6927	4.67192	5.1907	5.39727	4.57851	5.09011	4.55996	4.56049	4.44164	4.49349	4.52966	4.69085	4.39519	4.60169	5.10872	4.5652
ZNF676	5.5839	5.79444	6.19898	6.28473	5.14139	5.69863	5.91023	6.21072	5.40767	6.91824	6.48818	6.0332	6.70521	6.85213	6.45058	6.64801	5.70983	6.14802
MDM2	8.07795	8.72655	8.67131	8.58961	7.35361	7.72211	7.80713	8.07215	8.42156	8.61184	8.80561	8.47862	8.47159	8.61875	8.94438	8.68593	7.88826	8.57219
ANAPC1P1///ANAPC1	6.30799	6.85703	6.71389	6.22743	5.61952	6.1139	5.64433	6.34218	6.2401	6.90885	6.85744	6.732	6.5418	6.77223	6.94372	6.53156	6.09955	6.58474
POLR3G	7.18652	6.69614	6.67248	6.77667	7.71507	7.06676	7.67127	7.04543	6.56413	6.8905	6.73084	6.70816	6.91908	6.58502	6.70263	6.73248	7.1232	6.75439
TMEM174	4.84106	4.61445	4.64463	4.54986	4.92679	4.85057	4.47188	4.76156	4.64014	4.44673	4.49639	4.52685	4.51296	4.4456	4.48915	4.31031	4.7008	4.57671
ANXA7	8.39829	8.76935	8.70413	8.73131	7.27762	7.76601	8.36226	7.66413	8.41571	8.76916	8.58855	8.73084	8.47294	8.59235	8.7278	8.99429	8.28571	8.91876
METTL10	7.34354	7.58319	7.87672	7.14325	6.3998	7.17431	6.7926	7.11775	7.2927	7.79522	8.02857	7.38433	7.5052	7.7961	7.63012	7.55092	7.10112	7.64039
LMO7DN	7.05776	6.81951	7.0218	6.96103	6.98432	6.88838	7.0943	7.31471	6.81038	6.89595	6.75861	6.80748	6.9427	6.96957	6.87451	6.46771	6.90176	6.72489
FGFR1OP	6.87706	6.88677	7.01926	6.85552	6.39547	6.73864	6.86564	6.84692	6.91619	7.22117	7.15559	7.02844	7.09378	7.28241	7.28137	6.84421	6.6215	7.1067
XIRP2	4.92673	4.19625	4.23835	4.44849	5.51506	5.09904	4.88705	4.77366	4.45274	4.23458	4.57284	4.33881	4.1848	4.28041	4.14648	4.64887	4.66352	4.45415
COL23A1	7.74519	7.84226	7.73273	7.93357	7.50599	7.67755	7.6191	8.12398	8.01085	7.84388	7.953	7.989	8.01699	7.94616	7.89775	8.014	7.94581	8.04811
LGSN	4.57888	4.65054	4.51093	4.28096	5.63396	5.12659	5.68586	4.60611	4.81119	4.3971	4.40512	4.32853	4.7072	4.50411	4.32145	4.50052	4.38619	4.44063
TIPRL	7.32379	7.58505	7.41425	7.41752	6.86403	6.9498	6.82628	7.01697	7.26404	7.63428	7.63596	7.39002	7.36939	7.58578	7.75822	7.59005	6.95151	7.57194
SFTPC	7.52428	7.17178	6.97233	6.98213	6.88312	6.99601	6.87678	7.37435	6.93555	6.64615	6.54098	6.68923	7.22388	6.7282	6.73637	6.71098	7.18807	6.84553
RGPD2///RGPD6///RGPD8///RGPD3///RGPD1///RGPD4///RGPD5///RANBP2	9.08584	8.69904	9.0865	9.13561	8.01658	8.02535	8.44923	8.907	8.92624	9.08493	8.9918	9.01778	9.23503	9.12076	9.47167	9.03628	8.69497	8.9353
RGPD2///RGPD6///RGPD8///RGPD3///RGPD1///RGPD4///RGPD5///RANBP2	9.08584	8.69904	9.0865	9.13561	8.01658	8.02535	8.44923	8.907	8.92624	9.08493	8.9918	9.01778	9.23503	9.12076	9.47167	9.03628	8.69497	8.9353
TMEM60	6.15908	6.09553	5.99036	5.7591	5.92116	6.0486	6.48474	5.79129	5.64709	5.63392	5.86296	5.87162	5.89781	5.66639	5.61184	6.01521	5.88815	5.88208
ANKRD20A8P///ANKRD20A4///ANKRD20A2///ANKRD20A3///ANKRD20A5P///ANKRD20A1	7.20624	7.91809	7.95763	7.46685	8.00887	8.75028	8.35868	7.41975	7.40431	8.06701	7.5012	7.27957	6.97964	7.62314	7.51218	7.43043	6.80244	7.65694
CCDC172	3.97491	3.3255	3.47016	3.53956	4.53114	3.95398	4.3345	3.65485	3.56978	3.57583	3.53063	3.59571	3.3277	3.42807	3.45918	3.61107	3.69661	3.37973
ABCC11	6.53211	6.38609	6.40926	6.4196	6.61148	6.69942	6.51779	6.76681	6.37922	6.34083	6.19655	6.35106	6.18468	6.33917	6.2521	6.382	6.67134	6.37743
C1D	8.00306	8.1994	8.46534	8.16314	6.79079	7.05743	7.51225	7.91445	8.11718	8.58705	8.41291	8.09418	8.90578	8.48125	8.96203	8.4282	7.10934	8.31274
LGALS14	5.75253	5.55207	5.28821	5.5319	5.81009	5.64195	5.78396	5.98084	5.2018	5.34067	5.54812	5.25469	5.20341	5.57187	5.26548	5.19079	5.91416	5.52128
TYR	3.95853	3.84066	3.65072	3.99234	4.62551	4.21049	4.42072	4.05129	3.76237	3.87301	3.73348	3.88673	3.72098	3.97472	3.52142	3.68841	4.03019	3.95762
LOC729461///FAM230B///FAM230C	5.35004	4.89758	5.13277	5.0452	6.68804	5.7357	6.23853	5.72141	5.1031	4.94017	5.07425	5.25764	4.9316	5.0341	5.08458	5.63257	5.23667	5.04191
C11orf54	8.02931	8.35783	8.28834	8.51123	7.70749	6.98639	7.9196	7.79305	7.9018	8.60104	8.41143	8.32343	8.30757	8.64566	8.39151	8.26315	8.05251	8.52583
PAX6	5.3	4.93482	4.97436	4.89127	5.49948	5.48717	5.71401	5.25513	4.7163	4.89466	5.14771	4.87329	4.85727	5.24679	4.76916	5.03338	5.24455	4.94754
PRDM10///FABP1	5.19795	4.67752	4.68346	5.02924	5.3568	5.42606	5.18925	5.07263	4.88854	4.7451	4.88528	4.79235	4.83319	4.6946	4.85902	4.682	5.16072	4.68811
PECAM1	10.1405	10.5724	10.618	11.1326	10.2434	10.0401	10.3944	9.67229	10.9963	11.2314	10.7822	11.0943	10.3352	10.6341	11.0723	10.7797	10.09	10.7329
KIR3DX1	5.63473	5.98819	5.7598	5.62724	6.51827	5.37815	5.97419	5.69651	5.65332	5.456	5.67528	5.80468	5.81072	5.41452	5.13945	5.43464	5.33655	5.32273
LASP1	7.09767	6.67262	6.55512	6.74267	6.85943	6.80469	6.91832	7.17305	6.28363	6.71736	6.77816	6.48269	6.09517	6.71687	6.61415	6.65077	6.9323	6.55715
SPATA19	6.47769	5.94327	5.78862	5.95371	6.72046	5.80066	5.8804	6.53505	5.74501	5.72859	5.84374	5.79317	5.76912	5.73283	5.84816	5.69872	6.27488	5.80424
NPHS2	5.72402	5.37526	5.28539	5.38964	5.89686	5.16507	5.75316	5.6909	5.14769	5.33975	5.04031	5.1129	5.27792	5.45838	5.21787	5.23749	5.63953	5.2816
UBLCP1	7.00859	7.5971	7.4769	7.60299	6.70852	7.14499	7.2185	6.87502	7.54652	7.50659	7.68194	7.66027	7.41219	7.50806	7.98847	7.75916	6.77288	7.84005
CYP2C18	5.48292	5.0145	5.00329	4.89839	5.9781	5.78254	5.17662	5.52611	4.60573	5.25245	4.87481	4.811	4.858	4.89673	4.81802	5.24915	5.4919	5.09643
LRRD1	4.47071	4.35895	4.26284	4.3843	5.40473	5.38524	5.3248	4.66338	4.46996	4.19749	4.43982	4.33787	4.61477	4.0837	4.20659	4.91618	4.40875	3.90618
UBXN4	9.08305	9.32949	9.41034	9.22285	8.10411	8.72143	9.00557	8.95158	9.21281	9.7624	9.53338	9.09984	9.34512	9.76282	9.74012	9.36665	8.63742	9.4283
C11orf72	6.54276	5.58121	5.35206	5.58431	6.23716	5.99327	5.94347	6.45787	5.57336	5.64321	5.6022	5.3685	5.5122	5.57329	5.50495	5.52699	6.06747	5.72499
LOC729461///FAM230B///FAM230C	5.80683	5.34585	5.37001	5.378	6.12717	5.67515	6.0816	5.99851	5.40541	5.54335	5.54253	5.37501	5.31643	5.53818	5.39873	5.3867	5.61871	5.39658
FBXO24	6.96525	6.50851	6.47361	6.55268	7.10159	6.9996	6.55312	6.95417	6.578	6.74416	6.4909	6.53431	6.55001	6.60009	6.4054	6.32461	6.52826	6.49369
SNORD115-2	3.28233	3.50005	3.5634	3.32539	5.26222	4.78053	3.49415	2.97979	3.20321	3.05246	3.14055	3.55425	3.45808	3.09363	2.93695	3.23742	3.14953	3.18033
DCUN1D4	7.71993	7.91681	7.99038	7.83188	7.03718	7.20736	7.8743	7.62115	7.49117	8.07557	7.91694	7.80672	8.05405	8.1392	8.1184	8.19654	7.75534	8.14394
F13B	4.22575	4.03122	4.08355	4.17428	4.80805	4.7189	4.29455	4.31795	4.18168	3.9973	4.09114	3.99668	3.92976	3.93056	4.07603	3.82894	4.54095	3.96089
MICU2	7.30473	8.08536	7.93451	7.54474	5.97527	6.77471	6.9203	7.14983	7.49571	7.91702	7.97809	7.61484	7.87476	7.87717	8.18663	7.74186	6.96707	7.8464
CASP10	6.62989	6.4023	6.62692	6.60927	5.89759	6.53151	6.05785	6.37307	6.34181	6.83617	6.70572	6.84912	6.40219	6.77326	6.96399	6.85521	6.37309	6.67917
MBD4	6.63942	7.05885	7.17281	7.03629	6.82279	7.00241	7.35831	6.52524	6.98701	7.30554	7.42802	7.24802	7.28558	7.22177	7.54637	7.46673	6.70745	7.27334
EXOSC8	6.29382	6.94274	6.95497	6.57266	6.25207	6.60079	6.71627	5.93346	6.66255	7.12972	7.1671	6.87068	7.22357	7.07076	7.15322	7.02499	5.93097	7.1504
MFAP3	7.6175	7.978	8.12663	8.18952	7.21687	7.50004	7.75856	7.13178	8.248	8.26192	8.34054	8.12099	8.0497	8.30959	8.48469	8.1004	7.13863	7.96092
HNRNPUL2-BSCL2///BSCL2	7.12779	7.10552	7.31116	7.05727	7.11902	6.94262	6.95582	7.0018	7.22399	7.09883	7.37759	7.09065	7.34925	7.17052	7.52151	7.33646	7.1727	7.32121
CAPN12	6.88191	6.63542	6.4968	6.64842	6.89771	6.54413	6.81045	7.01694	6.56435	6.38322	6.40833	6.41028	6.62151	6.49722	6.48859	6.61668	6.83527	6.47701
HK2	9.24854	9.94234	10.0696	9.71996	10.6812	10.0468	10.5645	8.85558	8.86746	10.1748	8.96775	9.14681	8.84924	9.35449	9.37188	9.5384	8.85377	10.0702
NMI	6.17825	6.85898	6.97088	6.68849	6.75206	6.01412	5.69922	6.45693	6.93251	7.22166	7.31136	7.14013	6.86537	7.06965	7.15197	7.41755	5.61684	6.86989
EIF4G3	8.17518	8.54876	8.44809	8.67003	8.27535	8.22376	8.73116	8.08544	8.58078	8.80054	8.87184	8.72936	8.48533	8.61765	9.029	8.8118	8.12188	8.72762
STMN1	7.52612	7.46429	7.55096	7.51208	7.71374	7.65805	7.61285	7.04842	8.24475	7.68749	7.71352	7.8978	7.8491	8.05341	8.04665	8.04934	6.9511	7.93209
SERPINB11	5.66142	5.1688	5.28517	5.2669	6.21143	5.38781	5.89391	5.59531	5.21657	5.17405	5.1688	5.22375	5.50371	5.29688	5.08159	5.27729	5.48402	5.22995
MSRB2	8.74524	9.06626	9.00828	9.16963	8.69327	8.5858	8.62095	8.43496	8.92234	9.00688	8.93269	9.03277	9.20814	9.11743	8.90743	9.11224	8.86683	9.20035
CRYGB	5.78134	4.96156	4.94086	5.03109	6.08514	5.36738	5.06894	5.49113	4.95979	4.70834	5.16452	5.18687	4.94255	4.87708	4.85588	4.72971	5.38085	5.07437
RAP1A	8.72676	8.84821	8.73005	8.65089	8.39493	7.03884	7.69488	7.62154	8.63687	8.87087	8.67097	8.76716	8.80829	8.9883	9.12011	8.83355	7.83225	9.04424
SEC23A	9.67999	9.59427	9.56588	9.5928	8.76714	8.41979	9.35603	8.88906	9.65558	9.91842	9.83969	9.32835	9.31537	9.72629	9.93605	9.70031	9.13462	9.84924
PLAC1	5.33558	5.17119	4.93553	5.08482	5.54996	5.38178	5.721	5.01445	5.0648	5.00769	4.95124	5.043	4.91151	4.99376	4.97895	4.68801	5.47728	4.90557
TXNDC2	6.65956	6.13689	6.1855	6.13619	6.79967	6.37278	5.88142	6.92802	6.03723	6.01658	6.06154	5.80656	6.15849	6.18203	6.13445	5.46842	6.6243	5.69197
NBEAL1	8.01953	8.323	8.41028	8.27903	7.46467	7.17673	7.53788	7.55976	7.79559	8.71544	8.15852	8.16724	8.22993	8.32183	8.67691	8.67665	7.66398	8.44017
IBTK	8.38421	8.54994	8.58772	8.32918	7.29582	7.62734	8.30161	8.16775	8.34582	8.8937	9.02008	8.29645	8.26859	8.60365	8.91577	8.51456	8.10708	8.6912
CCDC53	7.13547	7.60458	7.34261	7.52547	6.50866	6.90838	6.83695	6.87281	7.48237	7.32967	7.65981	7.82076	7.81271	7.25231	7.61318	7.46004	6.88481	7.22741
PMS2P9///PMS2P7///PMS2P6///DTX2P1-UPK3BP1-PMS2P11///LOC441259///PMS2///PMS2P3///PMS2P5///PMS2P4///PMS2P1///PMS2P6///PMS2P3///PMS2P2///PMS2P1	9.72854	10.0353	9.82003	10.0457	8.43977	8.81659	9.42926	9.41461	9.54149	10.2693	10.163	9.88163	9.80747	9.95733	10.101	10.1459	9.46928	9.88667
PDE6C	5.22188	4.58242	4.27966	4.4952	5.49714	5.65656	4.76206	5.16402	4.38203	4.61903	4.29476	4.34774	4.44583	4.53893	4.53758	4.75433	5.14146	4.44444
PMEL	6.42537	7.09556	7.16304	6.13265	5.99281	6.4555	6.16012	6.56514	6.10483	6.10989	6.23968	6.54989	6.04019	6.20568	5.86764	5.62682	6.23915	6.28459
DAOA-AS1	6.13205	5.95309	6.03928	5.8262	6.17208	6.31274	6.26186	6.24538	5.90483	5.69016	5.84386	5.95361	6.01313	5.86356	5.80498	5.76661	6.21525	6.02645
OR1L4	5.74423	5.73418	5.42167	5.38408	5.74933	5.77837	5.47025	5.52577	5.25378	5.28742	5.67804	5.38012	5.18177	5.39694	5.17076	5.18635	5.71721	5.45268
CHGB	6.37699	6.01527	5.92306	6.08453	6.41583	6.66657	6.35127	6.70255	5.6967	5.82922	6.09219	5.77988	5.93771	6.01823	5.82505	5.89638	6.69322	6.19079
CPVL	7.22424	7.52029	7.57791	7.70004	6.71594	7.65908	7.49007	7.42446	7.45522	7.92654	7.90019	7.87247	7.99079	8.37605	8.68699	7.73804	6.8199	7.9219
MYB///MYB	5.77003	5.16314	4.93955	4.98116	6.12061	5.58772	5.40115	5.44336	5.32652	4.89868	5.0529	5.35957	4.95081	4.97347	4.91463	4.95957	5.41081	5.04842
B3GALT1	5.18259	4.45381	5.03445	4.79389	5.41011	5.65468	4.85039	5.39302	4.89329	4.72353	4.68258	4.66606	5.00675	4.76502	4.62735	4.60025	5.06187	4.7559
LOC93622	5.97753	6.62805	6.56072	6.50626	6.57508	6.58621	6.62693	6.16244	6.69353	6.55508	6.65998	6.64128	6.77607	6.99185	6.71445	6.74485	6.3995	6.77467
NOL12	8.36333	8.15209	8.04709	7.97559	7.84836	8.25885	8.06169	8.19907	7.57514	7.80701	8.04402	7.88719	7.94549	8.12958	8.00379	7.71263	8.05676	7.78847
CDKAL1	7.7583	7.98033	8.33798	7.97191	7.32671	7.84128	7.98398	7.66472	7.78726	8.53725	8.35405	8.0173	8.36912	8.44084	8.40449	8.36552	7.50459	8.26148
GGT6	7.68863	7.42948	7.45008	7.51829	7.72095	7.86368	7.48294	7.61219	7.48567	7.52411	7.37087	7.39602	7.4953	7.34659	7.19522	7.1603	7.55105	7.46024
NEB	5.81332	5.50647	5.52471	5.51024	6.02508	6.03327	5.74101	5.76271	5.49003	5.37002	5.40668	5.43269	5.58312	5.5111	5.60757	5.56596	5.70625	5.59563
RGSL1	4.55711	4.30527	4.28483	4.47241	4.78826	4.74672	5.0657	4.44359	4.30207	4.39251	4.22952	4.21901	4.36504	4.20914	4.32881	4.1177	4.66738	4.46588
ZNF718///ZNF595	6.31282	6.71079	6.63141	6.27994	6.37321	5.88619	6.40628	6.48271	6.02252	7.1591	6.84978	6.59742	6.83354	6.67001	6.83715	6.99012	6.51003	6.58168
LOC729461///FAM230B///FAM230C	5.24251	4.96526	5.09396	5.00227	6.51619	5.69187	5.92368	5.34658	5.03581	4.86444	4.99793	5.16965	4.92569	5.14931	5.07124	5.47247	5.11037	4.84325
PKN2	8.75172	9.1799	9.34976	9.04488	7.65272	7.97809	8.46545	8.58974	8.65844	9.58725	8.99844	8.75522	8.97534	9.27113	9.37628	9.10821	8.98531	9.21634
ZNF630	6.06816	6.19773	6.25526	6.48318	5.66834	5.80284	6.00936	6.10555	6.39247	6.58483	6.23022	6.63744	6.67571	6.30873	6.32383	6.26602	5.87227	6.26791
STARD6	3.25805	3.39899	3.51619	3.30662	4.89663	4.14743	4.13576	3.4302	3.31713	3.35858	3.01688	3.21513	3.68755	3.37353	3.23681	3.26791	3.33437	3.49753
SLBP	7.28952	7.67249	7.60498	7.79412	7.56616	7.50726	7.44149	7.33809	7.85378	7.56635	7.68861	7.91557	7.58324	7.62059	7.80647	8.01784	7.50427	7.92931
PRRT2	7.55565	7.14325	7.16383	7.27171	7.53496	7.43712	7.11677	7.70473	7.23127	7.09209	7.06183	6.93372	7.18307	7.16336	6.9692	6.95092	7.63729	6.70619
SLCO6A1	3.8391	3.52805	3.43825	3.49102	4.6366	4.19287	4.11338	3.74383	3.64839	3.58988	3.42893	3.47964	3.54778	3.49817	3.31542	3.48823	3.83003	3.63315
RGS7	5.53387	5.39769	5.26213	5.398	5.77994	5.85463	5.8883	5.5933	5.27837	5.23337	5.34348	5.43889	5.41274	5.44177	5.12554	5.32519	5.46377	5.55437
RMDN1	7.76417	7.97757	7.88321	7.69	7.00122	7.27105	7.5727	7.13065	7.61266	8.13176	7.79965	7.99465	7.7828	7.88928	7.79726	8.16903	7.45867	7.94795
OOSP2	4.56845	3.9685	3.87378	4.14771	4.62068	4.29343	4.76354	4.53951	4.03098	4.08145	4.09431	4.18758	3.87117	4.21643	3.93653	4.02271	4.36114	3.82427
ANKRD36BP1	4.4387	3.84498	4.05905	3.72904	4.43658	5.24479	4.63477	3.73712	3.92055	3.81289	3.63512	3.80985	3.78196	3.78821	4.11095	4.05284	3.82441	3.99925
SPTB	6.46103	6.40999	6.29242	6.61153	6.8389	6.7113	6.92586	6.83205	6.30058	6.47148	6.28212	6.47486	6.65383	6.3945	6.18471	6.21991	6.57534	6.45117
RNF138	7.08786	7.56235	7.57077	7.61548	6.18997	6.87186	6.77796	7.05663	7.45036	7.65911	7.43576	7.53593	7.34479	7.49662	7.7126	7.58256	7.05786	7.44198
AKAP3	5.97904	5.68883	5.5178	5.71205	6.15012	5.84112	5.58283	6.21984	5.19939	5.49878	5.46224	5.49416	5.58286	5.71802	5.65004	5.62009	5.78389	5.78829
LRRC66	4.75733	4.49305	4.52217	4.4112	5.55555	4.92141	5.2217	4.46085	4.54245	4.42578	4.37313	4.53948	4.66132	4.56278	4.49636	4.30485	4.40993	4.43739
DCK	6.17226	6.78569	7.00054	6.73167	6.05439	5.92295	6.05185	5.94718	6.59081	6.88747	6.69523	6.86216	6.90285	6.87556	6.95134	6.68777	5.93768	6.84858
BRE	8.48145	8.55541	8.61723	8.59299	8.03831	8.41179	8.54719	8.38123	8.75661	8.76629	8.83699	8.71232	8.72345	8.68454	8.67123	8.76948	8.23354	8.60816
MTUS2	6.78641	6.15838	6.28289	6.37514	6.52289	7.03099	7.17783	6.76498	6.10499	6.68309	6.36111	6.19629	6.36226	6.33483	6.12628	6.208	6.62139	6.23546
SF3A3	8.26258	8.64297	8.68668	8.48983	7.97513	8.47964	8.91648	8.22004	8.67664	8.99891	8.82297	8.61696	8.72133	8.8225	8.87851	8.79987	8.24544	8.87859
EXOC6	6.42246	7.24532	7.26133	7.19058	5.97432	6.4389	6.93644	6.44469	6.85415	7.52358	7.13129	7.27058	7.19806	7.60069	7.67152	7.10003	6.45419	7.0435
HIBCH	8.64539	9.08176	8.73802	8.5073	7.39733	7.10532	6.69671	8.18603	8.26407	9.01077	8.8944	8.55936	8.78542	8.7745	8.81375	9.03339	8.04522	8.67399
TRAPPC6B	7.82854	8.05613	8.04154	7.79491	6.53549	6.65113	7.27192	7.24347	7.55485	8.44072	8.16161	7.80199	7.69233	8.14256	8.28489	7.89445	7.26183	8.06793
CLCA3P	4.33703	4.17044	4.17441	4.17447	5.21625	4.58144	5.00025	4.39883	4.22407	4.13135	3.96798	4.41153	4.32567	4.11784	4.12493	4.09917	4.45999	3.92858
CHD9	8.79674	9.12007	9.23495	9.13244	8.5532	8.81532	8.85031	8.51363	8.9293	9.58766	9.17897	9.06915	9.21577	9.33407	9.45719	9.40119	8.51862	9.28771
PTH	4.05411	3.93425	3.87541	3.63577	5.10413	4.65621	4.50574	3.84786	3.94066	3.53884	3.95465	3.7622	3.96184	4.0099	3.55315	3.88383	3.87806	3.7095
HNF4G	5.08487	4.73768	4.77022	4.95179	4.94305	5.35734	5.03402	5.27163	4.90661	4.66854	4.85215	4.76558	4.69793	4.8895	4.58905	4.73046	4.98454	4.90417
CNGA4	7.04658	6.47533	6.47813	6.56261	6.84642	6.70563	6.97491	7.33778	6.57692	6.35904	6.35918	6.30363	6.51802	6.39147	6.35057	6.37809	7.2325	6.34938
RSRC1	7.91926	7.92666	7.94739	7.89207	7.50484	7.54731	7.84426	7.34851	7.66172	8.13712	8.06489	7.80766	7.90137	8.12217	8.32147	8.17978	7.65715	8.4715
PAPOLA	9.2319	9.26996	9.41783	9.28771	8.00112	8.7325	8.50814	8.95345	8.98852	9.69811	9.50184	9.21933	9.079	9.63957	9.84336	9.43477	8.79061	9.38171
RWDD2B	6.77465	7.25311	7.07918	6.84739	5.85165	6.76345	7.41541	6.68238	7.10957	7.52582	7.21341	6.96125	7.31009	7.47361	7.28557	7.19173	6.7353	7.40602
RPL7	10.3064	10.4717	10.9008	10.7855	9.50688	9.588	10.0908	10.9344	10.6867	10.8498	10.5672	10.7185	10.8244	10.6462	10.6181	11.0018	10.6967	10.7062
ATP6AP1L	7.48415	7.46832	7.47802	7.30057	7.54394	7.8445	7.30967	7.62446	7.132	7.52032	7.45258	7.19411	7.39253	7.41343	7.20883	7.22191	7.28655	7.21415
LINC00598	6.5502	6.29181	6.55647	6.26368	6.23072	6.90071	6.34585	6.62267	6.22535	6.38352	5.74597	5.80554	6.1244	6.33702	6.29778	6.23595	6.55657	6.22083
OR4S2	5.38123	4.56332	4.59154	4.3663	5.28371	5.16947	4.8857	5.16402	4.71269	4.50172	4.35937	4.56833	4.53576	4.6672	4.24248	4.59008	5.17234	4.48557
OR9H1P	5.17455	4.90543	4.72415	4.77306	5.56367	5.2886	5.118	4.86114	4.64901	4.842	4.69444	4.67347	4.91737	4.95699	4.66012	4.772	5.03311	4.75874
RAB1A	10.3357	10.2075	10.2979	10.1195	9.10195	8.62901	9.44391	9.62966	9.98222	10.5756	10.4143	9.97741	10.0255	10.4918	10.6018	10.1868	9.62477	10.3281
SMCO2	4.85243	4.47323	4.25462	4.45675	5.37986	5.6983	5.18828	4.78513	4.52611	4.50897	4.35875	4.56821	4.56039	4.4948	4.41639	4.80689	4.51291	4.39101
OR6C74	5.11031	4.3662	4.14618	4.3063	5.38001	5.13708	4.61391	4.85227	4.35456	4.23341	4.40357	4.19202	4.43054	4.25632	4.26511	4.36022	4.98879	4.18126
TMEM45A	6.52651	7.35493	6.84914	6.77217	6.68412	6.65145	6.57322	6.59481	7.83533	7.15839	7.86936	7.00027	7.10223	7.43214	7.71651	6.78739	6.0523	7.24936
ZNF626	7.80369	9.00204	8.81893	8.84114	5.13463	7.26877	8.2698	7.61629	8.70615	9.09264	9.06995	8.88365	8.87147	8.9968	9.08674	9.14122	7.38313	8.5881
PAIP2	9.42594	9.65897	9.70465	9.54402	9.13123	9.29357	9.52649	9.09312	9.28985	9.93847	9.58198	9.56558	9.50922	9.92543	9.8358	9.81445	9.55967	9.77681
RAB8A	6.9919	7.24341	7.19408	7.30037	7.19984	7.06198	6.78164	6.68258	7.33001	7.58705	7.34745	7.28068	7.26257	7.47627	7.54263	7.57079	6.69345	7.27591
CYLC2	5.62078	4.72497	4.7556	4.69124	4.95679	5.51377	5.05551	5.41302	4.57755	4.52283	4.47629	4.71079	4.86191	4.77977	4.65813	5.0735	5.18336	4.75852
BIRC5	6.42838	5.50556	5.68926	5.64383	6.44421	6.44403	5.69237	6.21823	5.41524	5.62165	5.62711	5.51656	5.74154	5.49531	5.65808	5.65047	6.22211	5.67304
SYCP3	3.83438	3.94519	3.70882	3.613	4.90637	4.64872	3.91498	3.60508	3.61883	3.34987	3.87242	3.60262	3.89758	3.6105	3.77187	3.61343	3.60098	3.58048
BUB1B-PAK6///PAK6	6.75547	6.17027	6.28542	6.52445	6.61809	6.27421	6.26961	6.85138	6.27549	6.17613	6.03142	5.96321	6.41614	6.16348	6.15714	6.27957	6.46675	6.29935
RSPH10B2///RSPH10B	5.92904	5.41516	5.47929	5.37734	5.73403	6.40751	5.87157	6.14192	5.36837	5.47497	5.4817	5.49371	5.55945	5.43367	5.34243	5.39972	5.88111	5.51007
MCF2	4.44884	4.10146	4.18719	4.03649	4.81347	4.18924	4.49088	4.69598	4.01963	3.97319	3.96251	4.30095	4.20841	4.12483	4.17717	4.02065	4.33326	4.05715
DPY19L3	5.85325	6.20227	6.23165	6.13277	6.13691	5.84686	5.5981	5.94818	6.47939	6.27043	6.55032	6.32624	6.18115	6.36212	6.54218	6.10912	5.62333	6.33564
STX12	8.4755	8.89065	8.91574	8.87959	8.29418	8.23447	8.65677	8.13916	8.72496	9.28654	8.66019	9.0658	8.57235	8.9473	9.06646	8.85468	8.51753	9.03418
HMGB3	6.47211	6.34145	6.26109	6.48377	6.86503	6.69991	6.77891	6.56289	6.73103	6.0103	5.71026	6.39314	6.32554	6.40107	5.99003	6.41637	6.44066	6.24938
ZC3H11A	9.48118	9.43244	9.425	9.55006	7.93704	8.30019	8.88487	9.19762	9.22594	9.8576	9.66473	9.30193	9.21712	9.5467	9.77062	9.53084	9.12522	9.67064
ZNF680	6.63652	6.91677	6.62963	6.57993	6.03985	6.50208	6.02311	7.01442	6.60777	7.25333	6.96522	6.7059	7.09546	6.89446	7.2355	7.28339	6.1399	7.08001
KRT20	6.13587	5.69722	5.70425	5.65934	5.84918	6.32284	5.9297	5.97363	5.67221	5.57363	5.74619	5.74343	5.47187	5.69525	5.60356	5.78936	5.87402	5.70517
TBC1D8B	6.76858	6.90494	6.64999	6.6175	6.1346	6.84968	6.83081	6.46699	7.24367	7.38654	7.81005	6.8961	7.10018	6.9941	7.0147	6.81196	6.16545	6.94052
ZMYM2	8.49411	8.81293	8.68871	8.84252	8.16885	7.80059	8.56257	8.17454	8.52266	9.04678	8.84332	8.74934	8.74924	8.87914	8.92642	8.99492	8.20562	8.84783
RPE	7.79321	7.99857	8.11563	7.79145	7.47838	7.11921	7.60606	7.48461	7.57507	8.3109	8.28092	7.87335	7.92603	8.28932	8.42776	8.00404	7.42647	8.14849
GLRX5	7.63014	8.88327	8.28062	8.53422	7.74496	8.43887	8.19403	7.25977	8.33799	8.53026	8.51556	8.62648	8.55166	8.41391	8.17442	8.86439	8.53961	8.70403
TRPA1	4.22669	4.24998	4.19574	4.00793	5.35497	4.70197	5.20339	4.61312	4.2054	4.09675	4.18841	4.11511	4.10543	4.62132	4.03907	4.31194	4.22058	4.01653
OR11G2	4.29815	3.89628	3.52481	3.69962	4.86329	4.44163	4.4526	4.12196	3.43591	4.01438	3.85148	3.65851	3.67976	3.85149	3.39916	3.49222	4.5409	3.59708
SCRN2	7.77738	8.73397	8.61119	8.24445	8.60773	8.91349	8.42349	7.77695	7.80372	8.17871	8.00212	8.3704	8.00776	7.80859	7.82186	8.31172	8.05772	8.04406
MAT2B	7.82224	8.27463	8.3636	7.93628	7.67102	7.52994	7.65728	7.64786	7.9845	8.37615	8.48319	8.04119	8.38573	8.45608	8.53196	8.20078	7.40999	8.26528
LOC100996455	6.83531	6.39471	6.45801	6.69354	6.73949	6.56913	6.97979	6.56536	6.51683	6.64537	6.24347	6.38708	6.63013	6.45897	6.46728	6.38655	6.40307	6.31766
IQCJ-SCHIP1///SCHIP1	7.03413	7.30125	7.28097	7.2207	6.91104	7.44899	7.23494	6.82994	7.64477	7.85124	7.54748	7.50555	7.66574	7.47469	7.32676	7.38164	6.91838	7.09431
NF1	7.4505	7.12958	7.38692	7.13465	6.54194	6.13104	6.34225	7.50319	7.18856	7.69951	7.63971	7.36759	7.35252	7.4877	7.79532	7.29706	6.77292	7.30746
NF1	7.4505	7.12958	7.38692	7.13465	6.54194	6.13104	6.34225	7.50319	7.18856	7.69951	7.63971	7.36759	7.35252	7.4877	7.79532	7.29706	6.77292	7.30746
TAS2R40	5.27039	4.52958	4.65427	4.71386	5.25681	5.47586	5.13981	5.50188	4.43	4.74434	4.58715	4.74941	5.08214	4.82122	4.87343	4.62549	4.98205	4.54878
GNG12	10.1404	9.94909	10.0786	9.90576	9.05435	8.60456	9.48955	9.34375	9.80012	10.3118	9.98608	9.8122	9.66388	10.1481	10.2888	10.0759	9.75575	10.0755
RBBP9	5.87092	6.43159	6.11454	6.04874	4.98071	5.36931	5.9303	5.55174	6.29088	6.1779	6.41921	5.7688	6.04914	6.38245	6.25425	6.22223	5.85244	6.15076
YIPF1	6.40257	6.3869	6.36974	6.42883	5.9754	6.55848	6.3319	6.30279	6.2417	6.52016	6.56204	6.62502	6.52636	6.49185	6.68597	6.90345	6.43867	6.60422
SLC12A6	7.15175	7.16359	7.5194	7.68427	7.40677	7.64116	7.26667	7.17601	7.7699	7.71435	7.77322	7.64505	7.66867	7.57866	8.00088	7.65799	6.96612	7.80021
MED8	7.25057	7.53694	7.46605	6.98181	7.05499	7.22248	7.34119	6.81208	7.23358	7.48867	7.40097	7.39477	7.80107	7.5891	7.69605	7.51675	7.01452	7.68995
SMC1B	4.79624	4.29311	4.54839	4.62599	4.56525	4.98987	4.94613	5.07606	4.5766	4.25474	4.38405	4.42043	4.61493	4.4653	4.04203	4.42252	4.86263	4.51079
SCARNA4	5.8	5.51951	5.4138	5.55292	6.33283	5.84403	5.83913	5.68659	5.72874	5.21992	5.24099	5.71362	5.43601	5.4262	5.50842	5.63586	5.50291	5.42617
KIAA1024L	3.97958	4.02932	3.85975	3.93298	4.90821	5.39477	5.05037	3.90119	3.7042	3.94036	3.55797	3.91333	4.20247	3.90408	3.95737	4.07368	4.11055	3.89326
C14orf39	3.9012	3.35543	3.21995	3.34763	4.02356	4.12481	4.19979	3.18352	3.43656	3.10274	3.422	3.626	3.41771	3.09503	3.01885	3.38028	3.31211	3.42553
CCDC17	7.05265	6.62969	6.82597	6.85392	6.58531	7.05563	7.01136	7.02908	6.59152	6.59234	6.75561	6.72839	6.68059	6.67781	6.68375	6.4185	6.79463	6.84286
C6orf52	5.91657	5.3354	5.51565	5.34148	6.1839	6.03194	5.84222	5.63708	5.5361	5.24491	5.42476	5.42856	5.36498	5.45397	5.03567	5.60309	5.58429	5.70819
SH3GLB1	9.93695	9.78144	9.9682	9.71971	8.93605	8.75398	8.98107	9.27591	9.35539	10.1912	9.74303	9.53302	9.71057	10.2733	10.1121	9.81974	9.64181	9.95021
PTGDR	7.42871	7.27492	7.49424	6.96089	7.24014	7.27383	7.09721	7.50216	7.21945	7.89128	8.04182	7.55316	7.50797	7.75024	7.59615	8.22792	7.18827	7.16188
FAM172BP	5.28605	5.29032	5.32304	4.89742	6.46983	5.82792	5.03493	5.28395	5.01674	5.12737	5.0922	5.00744	4.85157	5.27028	5.1501	4.82699	5.09241	5.13217
C11orf58	10.0358	10.2081	10.2443	9.91078	8.33596	8.26304	9.23713	9.65212	9.81311	10.3465	10.3156	9.83023	10.0547	10.2968	10.1205	10.038	9.69499	10.0452
POTEF///POTEJ///POTEM///POTEE///POTEKP	10.0901	10.5729	10.8581	10.8713	10.2667	10.3265	10.5524	9.69329	11.0489	10.5886	11.1097	10.7847	10.6857	10.8937	11.1622	10.7089	9.99339	10.9396
ZDHHC6	8.20362	8.36536	8.52992	8.07321	7.63716	7.8433	7.90004	8.13026	8.19083	8.61654	8.57918	8.36288	8.33674	8.59998	8.59276	8.57435	7.6563	8.58425
MIR146A	4.37629	3.47552	3.32845	3.72496	4.15235	3.49784	3.99639	4.0457	3.48331	3.64866	3.51306	3.19941	3.70506	3.67744	3.2865	3.46756	3.76966	3.36441
PMCHL1	4.25807	3.72605	3.58624	3.82921	4.20118	4.26081	4.06144	3.87917	3.63494	3.83159	3.37372	3.42151	4.16857	3.82043	3.36413	3.76931	3.80317	3.71013
PPIP5K2	7.75481	8.08482	8.19273	8.07586	7.01277	7.32499	7.97257	7.59729	8.07318	8.33412	8.47199	7.913	8.09831	8.49472	8.5934	8.21857	7.31572	8.10849
CYP4A22	6.53715	6.3914	6.29381	6.52765	6.38345	6.51308	6.1892	6.60182	5.98525	6.28838	5.86772	6.27836	6.36929	6.02305	5.38451	6.19934	6.7796	5.92654
GATA1	7.90167	7.31706	7.37674	7.30734	7.57687	7.58904	7.31194	7.85246	7.3125	7.28272	7.19458	7.26541	7.29715	7.31551	7.08317	6.87829	7.62129	7.47566
RPL7L1	8.50717	8.88927	8.78336	8.78138	7.68336	7.8755	8.59882	8.40023	8.44076	9.25733	8.84519	8.71476	8.59991	8.88882	9.16547	9.03268	8.32013	9.09245
SMG1P3///SMG1P1///SMG1P5///SMG1	11.1661	11.0259	10.9453	11.0778	10.1472	10.252	10.6586	10.9806	10.6825	11.4429	11.146	11.2953	11.2059	11.1641	11.3311	11.3687	10.8091	10.8511
PNLIPRP3	4.42956	4.14005	4.10672	3.89038	5.54048	5.24328	4.65263	4.41275	4.10054	3.90896	4.1936	4.01733	4.26302	4.09236	4.04756	4.42906	4.4013	3.7779
ROS1///LRIG3///SLC34A2///ROS1	5.39828	4.69911	4.73134	4.65381	5.28497	5.32114	4.77583	5.38453	4.63877	4.74253	4.71213	4.68912	4.7055	4.58756	4.71307	4.58051	5.27706	4.66011
PIKFYVE///SMR3B	4.83552	3.83592	3.69014	3.94617	4.76985	5.0046	5.0366	4.72123	3.94038	3.77648	3.93336	4.02679	4.09442	4.25692	3.60214	3.73804	4.91886	3.68385
LOC389765///KIF27	8.28032	8.36364	8.56834	8.096	7.87924	6.91375	7.74825	8.37688	8.26747	8.94718	8.40036	8.24982	8.7133	8.4673	8.50375	8.47618	8.15465	8.23024
FAM170A	6.75143	5.88292	6.01207	5.95664	6.43982	6.17447	5.94813	6.54164	5.88098	5.87919	5.67309	5.76673	5.90975	5.96795	5.91526	5.59927	6.52807	5.88651
KRTAP12-1	6.33051	6.60695	6.43275	6.42845	7.54959	7.08974	7.30741	6.66322	6.55367	6.31835	6.45124	6.50791	6.35516	6.42904	6.42139	6.70557	6.40846	6.48167
SLC35A5	8.23199	8.39976	8.63434	8.35126	8.19854	8.09462	8.80389	8.16618	8.3706	9.03285	8.72369	8.33645	8.54667	9.05898	8.99125	8.79233	8.13562	8.78411
TRUB2///TRUB2	6.93874	7.58129	7.63164	7.39311	7.25484	7.58608	7.19603	7.02135	7.52595	7.78556	7.82527	7.48926	7.60686	7.74247	7.69878	7.38354	7.19666	7.63306
MOSPD2	7.00229	7.17991	7.58387	6.89299	6.49164	6.82855	6.99287	7.22721	6.90458	7.77262	7.34012	7.28476	7.62379	7.7928	7.71727	7.3035	6.63573	7.74066
RNF219	7.4379	7.63395	7.66498	7.27978	6.72447	7.10383	7.37746	7.32182	7.21975	7.86619	7.56406	7.61393	7.57942	7.88074	7.69034	8.10706	7.14509	7.75172
CALCOCO2	8.88998	9.12422	9.18748	9.30701	8.56639	8.29248	8.70821	8.98527	8.97808	9.58028	9.05941	9.05368	9.03422	9.29924	9.4316	9.30174	8.84967	9.37944
RTN4RL1	6.95824	6.69213	6.84316	6.56535	7.11621	6.68831	6.89645	6.66281	6.59176	6.45545	6.35253	6.59181	6.71483	6.39099	6.71444	6.26025	6.9259	6.68707
FABP12	3.85467	3.73101	4.14684	3.79775	4.7182	4.48697	4.42095	4.06949	4.03992	3.68021	3.58862	3.92218	3.99884	3.60497	3.86417	4.20066	3.75392	3.79208
PDIA5	6.57234	6.92957	6.91082	7.22936	6.49815	6.87205	6.9675	6.75195	7.93328	7.18239	7.61555	7.19784	7.02183	7.02186	7.00731	7.01347	6.76886	6.94148
MRPL42	7.88744	7.94023	7.99485	7.86179	7.06241	7.08696	7.67393	7.4559	7.83756	8.27892	8.27072	7.88546	7.96965	8.09401	8.46748	7.90629	7.19534	8.12702
ANKRD31	4.81578	4.72157	4.44947	4.45397	4.86664	5.37004	5.38257	4.62806	4.50447	4.82245	4.38809	4.31144	4.55651	4.59123	4.30558	4.45267	4.73668	4.65437
CCL20	6.09774	5.20247	5.147	5.55538	5.58012	5.3339	4.93854	5.88906	5.17679	5.11264	4.74187	5.25761	5.08935	5.23679	4.82222	4.53575	5.75363	5.14404
PHF6	7.3481	7.48329	7.54265	7.43835	7.02118	7.0764	7.47953	7.01673	7.52638	7.97779	7.692	7.46034	7.57289	7.67052	7.8719	7.49258	6.97934	7.58319
LUZP2	6.07379	5.47501	5.28219	5.35073	5.87451	5.94326	5.90389	5.57681	5.36256	5.25984	5.41842	5.52145	5.4887	5.30542	5.37831	5.54572	5.67302	5.33984
CXCL8	7.31775	6.36974	6.78337	7.28993	7.60882	7.14596	6.94677	7.10551	6.68972	6.75781	6.51139	6.56516	6.73404	7.1221	6.96807	6.66557	6.9418	6.58063
OR51S1	7.08228	6.49662	6.34639	6.61346	7.07852	6.61136	6.86571	7.06944	6.49506	6.37199	6.2871	6.11512	6.11795	6.47687	6.1634	6.31881	7.3483	6.46927
TMEM106B	8.12627	8.63399	8.27901	8.00482	6.16088	7.03724	7.35755	7.85194	7.8715	8.65595	8.44674	8.09348	8.1589	8.43701	8.80841	8.20397	7.59828	8.61568
RGPD2///RGPD6///RGPD8///RGPD3///RGPD1///RGPD4///RGPD5///RANBP2	9.8434	9.60563	9.98068	9.94961	9.40625	8.87633	9.11305	9.61477	9.65328	10.0111	9.91045	9.79392	9.89692	9.97516	10.2776	9.9419	9.50277	9.83691
EYS	3.75431	3.29508	3.38098	3.40439	5.10497	3.92632	4.3953	3.77375	3.25075	3.37096	3.23537	3.46668	3.37966	3.2811	3.40507	3.87736	3.60417	3.46156
FBXW2	9.00637	9.36166	9.35988	9.27493	9.03783	8.84525	8.98816	8.74277	9.28888	9.44292	9.43762	9.45419	9.09783	9.51003	9.65042	9.50689	8.71646	9.52972
OR4C3	5.16641	4.74636	4.42745	4.52626	5.73463	4.7016	4.41608	5.14361	4.15823	4.52608	4.29845	4.38369	4.61215	4.44092	4.70151	4.16119	4.9744	4.53789
RIT2	5.65561	4.95054	4.89469	4.99851	6.26695	5.98396	5.54995	5.56866	5.08857	5.24653	4.87325	5.0016	5.12472	5.08427	4.97661	4.94096	5.62611	4.96979
GNPAT	8.87001	9.06481	9.17614	8.54842	8.62934	8.41959	9.01795	8.34955	8.80284	9.46145	9.07254	8.95239	9.12238	9.25384	9.25096	9.21588	8.51328	9.10301
LRRC28	6.98844	7.26693	7.27918	7.08748	7.2461	6.91889	7.23403	6.71066	7.10128	7.34416	7.34525	7.45577	7.46196	7.28593	7.41516	7.47622	6.92513	7.41346
LOC101929950///LOC440434///NPEPPS	9.10427	9.22736	9.28319	9.16167	8.43987	8.70682	9.0591	8.98298	9.04593	9.50779	9.43383	9.06433	9.25116	9.41016	9.54102	9.32705	8.88468	9.29549
ARL5A	8.69818	8.99733	9.03413	8.98053	8.38831	8.78938	8.54026	8.63457	8.86715	9.18882	9.21701	8.98602	9.01177	9.4218	9.12517	9.17257	8.37079	9.13744
TEX11	4.8177	4.05708	4.42271	4.27022	4.59089	4.79698	4.85471	4.55525	4.3253	4.50311	4.07181	4.28118	4.59648	4.36608	4.22185	4.15417	4.25812	4.04714
PRY2///PRY	6.52064	6.34246	6.26178	6.30703	6.16618	6.28603	6.68083	6.60475	6.00252	6.26636	5.86864	6.0356	6.34825	6.27045	6.04343	5.95492	6.65231	6.01545
REEP5	9.18227	9.26155	9.29966	9.47893	8.42126	8.26703	9.4743	8.58958	9.21988	9.49458	9.2074	9.43587	9.27838	9.39814	9.55166	9.69733	8.93043	9.63991
PPP1R3C	6.27237	7.26842	7.62302	7.44244	7.57174	7.33954	7.51012	6.97534	7.60903	7.9484	8.33415	7.62484	7.87929	7.57751	7.23583	7.61304	7.19983	7.53899
SNORD116-11	5.18739	4.82175	5.01646	4.9567	5.18149	5.59335	5.47552	5.4965	4.79585	4.86939	5.10993	5.26985	5.25316	5.1136	4.5778	4.54282	4.99479	4.48755
PLRG1	8.69954	9.00215	9.07015	8.53622	8.04556	8.33759	8.40455	8.37715	8.63058	9.4468	9.26984	8.77706	9.02743	9.33802	9.14435	8.78296	8.13619	8.95601
APP	10.1079	10.6447	10.4701	10.456	9.85325	10.2515	10.5922	10.2706	10.8148	10.9702	10.964	10.4711	10.2514	11.0433	11.1095	10.1471	10.2093	10.8698
ART3	5.77223	4.8382	5.05019	5.13869	5.36076	5.85526	5.26907	5.59244	4.66898	4.98584	4.94567	4.76198	5.38686	4.86051	4.96202	4.7269	5.6838	5.05257
MIR136	4.75785	3.3004	3.59728	3.68923	4.69208	5.18387	4.44612	4.85419	4.04888	3.53349	3.60179	3.54312	4.01911	3.56813	3.82012	3.82464	4.48012	3.40993
DCDC2	5.91001	5.37505	5.26711	5.33997	6.15737	5.41994	5.84034	6.04306	5.33434	5.30572	5.24022	5.35506	5.36825	5.44917	5.3532	5.23622	5.79641	5.32166
ANAPC1P1///LOC285074///ANAPC1	7.77633	8.03334	8.1135	7.82757	7.15681	7.6646	7.95049	7.54158	7.90135	8.22814	8.16297	8.0423	8.09723	8.09957	8.27019	8.29081	7.41143	8.15022
ZIM3	6.15723	5.17191	5.39837	5.33591	5.95616	5.6268	5.87139	5.83167	5.05052	5.1742	5.25876	5.42634	5.68685	5.51288	5.08794	5.26199	5.76244	5.3025
OR8H2	4.13231	3.55152	3.72127	4.00013	4.92226	4.13728	4.60886	4.3562	3.68352	3.65234	3.82863	3.70913	3.71037	3.96502	3.98442	3.88083	4.12734	3.8258
GSPT1	9.66943	9.48492	9.7821	9.57014	9.08864	8.11171	9.1204	9.06801	9.45823	9.9615	9.52923	9.46429	9.54457	9.71635	10.0076	9.66387	9.29371	9.84699
RPL41///RPL41	11.4311	11.2564	11.4381	11.4681	10.4582	10.6265	10.5661	11.9231	11.4521	11.5344	11.3614	11.5396	11.6412	11.237	11.4713	11.9786	11.6766	11.5668
RPL41///RPL41	11.4311	11.2564	11.4381	11.4681	10.4582	10.6265	10.5661	11.9231	11.4521	11.5344	11.3614	11.5396	11.6412	11.237	11.4713	11.9786	11.6766	11.5668
C6orf203	6.39099	7.09151	7.08125	6.92406	6.51672	6.41756	6.38436	6.20625	6.69118	6.98625	6.88682	6.92254	7.24722	7.19189	6.83017	7.24308	6.49261	6.97613
ARHGAP1	8.45699	8.95663	8.97131	9.04981	8.30285	8.5741	8.73023	8.13957	9.39732	8.9201	9.31592	8.98364	8.82616	8.84123	8.96024	8.95697	8.36749	9.314
OR1S1	4.21251	3.9438	3.72263	3.84446	4.93642	4.83065	5.37065	4.36706	3.92405	3.91313	4.12276	4.21029	3.71947	3.97684	3.77617	3.79639	3.92817	4.33413
ERBIN	8.59266	8.5612	8.94398	8.65478	7.6903	7.61171	8.02743	8.48979	8.66239	8.97233	9.02464	8.68051	8.641	8.95296	9.12776	8.79452	7.91411	8.70942
AMZ2P1	7.44701	7.61371	7.25948	7.0702	6.15064	6.75993	6.45499	7.09406	7.05885	7.48502	7.2318	7.44548	7.54188	7.37449	7.44499	7.34893	7.30547	7.2482
OR2M2	3.87995	3.35125	3.63161	3.4528	4.86472	4.50233	4.25412	4.01456	3.66249	3.67416	3.67107	3.58005	3.5543	3.7507	3.50085	3.57552	3.7204	3.50394
SLC36A2	6.40039	5.81372	5.83371	5.91067	6.28902	6.05488	6.00564	6.63939	5.85058	5.66962	5.74927	5.8497	5.85653	5.73138	5.85864	5.43004	6.43853	5.73977
LTV1	7.2387	7.34443	7.79583	7.2205	5.80415	6.72231	7.02291	7.14991	7.09836	7.75943	7.68375	7.43454	7.49887	7.69124	7.67843	7.43597	7.00871	7.53937
FSTL5	3.73724	3.6975	3.63934	3.69285	4.63366	4.34332	4.62123	3.74085	3.57348	3.48942	3.69476	3.74418	4.0251	3.50206	3.75949	3.72075	3.64382	3.60713
SLC6A15	5.48614	4.52607	4.89657	4.82661	5.52466	5.01283	5.08014	4.97679	4.65928	4.90837	4.83307	4.77121	4.96181	4.78888	4.67333	4.75057	4.80689	4.57642
MIR135A2	3.30325	3.26935	3.11724	3.16463	4.68367	3.96405	3.62639	3.09912	3.23821	2.97665	2.98658	3.04322	3.43264	3.03012	3.10893	3.12724	3.12308	3.23076
NFKBIE	7.9016	7.4982	7.54881	7.69028	8.00848	7.71823	7.85041	8.1054	7.64653	7.6701	7.50691	7.60677	7.51931	7.57571	7.60903	7.29779	7.81297	7.48458
TMPRSS11F	4.12152	3.86073	3.67415	3.66471	4.88674	4.96003	4.65468	4.22297	3.82106	4.03212	3.72483	3.8919	3.84193	3.88719	3.71504	3.95264	4.12527	3.76619
NRG1	5.98397	5.36536	5.45261	5.5831	5.61839	5.93382	5.77121	6.00241	5.4255	5.33203	5.56145	5.37324	5.54539	5.41256	5.35065	5.16792	5.92432	5.49175
PLPP1	8.9532	9.39443	9.05052	9.1752	8.37043	8.41774	8.96302	8.11584	9.0927	9.43404	9.03106	8.85209	8.90557	9.22743	9.29574	9.31104	8.96655	9.68265
C1orf123	9.35361	9.73316	9.77637	9.58687	9.34008	9.70056	9.56375	9.26313	9.72055	9.9103	9.85469	9.66011	9.89525	9.73582	9.75451	9.9077	9.35932	9.81589
STK17B	8.753	9.08676	9.52272	9.15681	8.35609	7.97435	8.2629	8.42996	9.20626	9.39039	8.90481	9.18107	8.81737	9.02714	9.60207	9.19477	8.68803	9.11674
NOL9	7.41296	7.92798	7.82656	7.64531	6.79432	7.78112	7.62533	7.3213	7.62609	8.05836	8.13571	7.66583	7.80802	8.13591	8.10171	7.8595	7.45446	7.81944
MIR519A2///MIR520B	3.99661	4.1631	4.03313	4.04595	5.11358	5.51202	5.33838	4.07588	3.98825	3.96813	3.98593	4.40566	4.38401	3.87921	3.77438	3.65109	3.93403	4.42237
ANXA13	5.75992	5.14757	4.94914	4.99702	5.41747	5.64637	5.09961	5.86083	5.3387	4.94446	4.87773	4.97481	5.30761	4.97781	5.07263	4.83813	5.33441	4.83704
KIAA0895	6.21798	5.73031	5.80559	5.7107	5.89412	6.2844	6.00219	6.18289	5.6727	5.92692	5.74085	5.60966	5.8067	5.82971	5.59409	5.5715	6.06013	5.66244
SULT1E1	3.55759	3.54106	3.51446	3.34812	4.21538	4.60498	4.04619	3.6765	3.54036	3.54706	3.48632	3.35896	3.53389	3.52864	3.26177	3.63327	3.55293	3.47019
ZIC3	5.15275	5.40929	5.32974	5.54025	5.88683	5.67714	5.70376	5.17532	5.41338	5.15806	5.11707	5.37137	5.22361	5.23297	4.97498	5.34176	5.33057	5.29738
MOAP1	7.9137	8.07319	8.04512	8.03851	8.00875	8.33499	8.57534	7.97068	7.72325	7.99845	7.85026	7.93258	7.90101	7.94973	7.8321	7.79125	8.10796	7.98549
ZNF302	8.20101	8.49325	8.49783	8.30525	7.35787	7.91103	7.84562	8.25029	7.79173	8.91476	8.62101	8.30997	8.53111	8.72302	8.71658	8.80035	8.03009	8.5105
SPINK1	4.99144	4.72178	4.53603	4.73453	5.74558	5.22779	5.35334	5.07665	4.78184	4.75776	4.49868	4.62496	4.51888	4.58234	4.65829	4.8538	5.18973	4.76491
DAP3	8.39642	8.23038	8.30967	8.3325	7.3974	7.91439	8.23888	7.9993	8.23501	8.46828	8.07813	8.50311	8.45141	8.24033	8.46235	8.59262	8.28322	8.50452
PSMD11	8.76696	9.26269	9.1732	8.98995	8.72267	8.55001	9.02711	8.32317	9.0014	9.34107	9.29823	9.20743	9.18707	9.20841	9.3671	9.02618	8.58726	9.31538
CYP1A1	6.08391	7.52905	5.42793	6.06143	5.912	5.47032	5.04812	6.20699	5.50271	5.42502	5.24097	4.87075	5.67853	5.43099	5.17247	5.10885	6.0884	5.52023
USP14	8.32752	8.39521	8.48064	8.21775	7.88869	7.75333	8.2582	8.04891	7.98314	8.68662	8.39881	8.34462	8.24918	8.51584	8.76243	8.43448	8.36319	8.74083
DNM1P46///DNM1P46	8.75483	8.46865	8.33106	8.31651	8.86534	9.1949	8.5996	9.01176	8.46953	8.16552	8.55717	8.20998	7.98584	8.46501	8.61068	8.2735	8.77133	8.39975
FAM69A	8.0475	8.15645	7.93388	8.32159	8.04744	7.83625	7.7417	7.40982	8.11662	8.50374	8.08121	7.62533	8.3778	8.43983	8.71925	8.64536	7.79712	8.63181
VTA1	7.90994	8.02882	8.16262	7.75774	7.6525	7.53865	7.91735	7.66625	8.0221	8.32146	8.28114	7.82113	8.08398	8.35789	8.40581	8.23719	7.48301	8.11389
HLA-DOA	7.54188	7.14667	7.05263	7.61677	7.70587	7.76514	7.81435	7.3652	6.93776	7.23467	7.00534	7.48385	7.30027	7.01584	6.77808	7.21164	7.76341	7.17725
LRRC37A6P	6.15715	5.04514	5.03057	5.08027	5.85223	5.86101	5.42373	6.06343	5.0098	5.14973	5.33046	5.30291	5.17499	5.21577	5.12088	5.11666	5.60103	5.00971
TRMT11	6.52946	7.14736	7.32437	6.84198	6.21164	6.60146	6.81359	6.73792	6.94515	7.22974	7.57461	6.9766	7.39142	7.37184	7.41118	7.26353	6.21546	7.25676
OGFOD2	7.23434	7.03348	6.95033	7.03063	7.35081	7.22403	7.51257	7.52854	7.06688	7.15031	6.94403	7.1035	7.02462	6.94523	6.79106	6.6029	7.23446	7.08767
EPRS	8.66199	8.64516	8.99038	8.68066	8.27364	8.4011	8.6245	8.22884	8.62311	9.07064	9.14148	8.55258	8.81411	9.12701	9.17066	8.8994	8.29907	8.94328
HMMR	4.75795	4.40272	4.05557	4.11294	4.87603	5.11191	4.82038	4.59373	4.45295	4.02059	4.25807	4.37976	4.291	4.23259	4.40543	4.43222	4.31394	4.18638
STX19	5.47075	4.76568	4.45628	4.59688	5.28288	4.58798	5.39617	5.18211	4.34266	4.56609	4.52297	4.66761	4.99461	4.68178	4.50626	4.42635	4.99767	4.58838
LY75-CD302///CD302	9.70245	9.74735	10.2397	9.84994	8.68719	8.89559	8.53958	9.45906	9.41524	9.94325	9.61502	9.42017	9.62724	10.124	10.2982	10.2392	9.97761	10.1097
SNORD115-25	4.16051	3.23782	3.31129	3.16146	4.82247	4.3986	4.57751	3.86564	3.93088	3.30289	3.4469	3.27401	3.46516	3.44667	3.41913	3.66745	3.54067	3.24665
CNNM1	6.68135	5.86309	5.83977	5.86277	6.46713	6.21058	5.75431	6.38968	5.65936	5.80489	5.81231	5.84007	5.7562	5.88034	5.87764	5.45053	6.23906	5.98014
CTRL	7.73679	7.10665	7.07668	7.16406	7.41126	7.2263	7.36679	7.70393	7.14144	7.13899	7.11409	6.86245	6.8809	7.16014	6.78761	6.90685	7.64687	7.05893
MMADHC	8.81891	9.12625	9.20514	8.70085	7.28924	7.94107	8.02908	8.1702	8.74648	9.1114	9.22172	8.92827	8.82142	8.98801	9.06045	8.90685	8.21813	9.06473
LINC01558	6.73931	6.34946	6.39534	6.59737	6.65576	7.03231	6.78125	6.8956	6.45698	6.42466	6.60001	6.51201	6.51347	6.65238	6.21881	6.52599	6.33642	6.33314
LINC01558	6.73931	6.34946	6.39534	6.59737	6.65576	7.03231	6.78125	6.8956	6.45698	6.42466	6.60001	6.51201	6.51347	6.65238	6.21881	6.52599	6.33642	6.33314
LGALS16	4.56041	3.68015	3.98818	4.08635	5.9754	5.02008	5.26174	4.75411	3.9739	4.26859	3.9498	3.93257	4.25505	4.06905	3.86929	4.26649	4.54416	4.20972
DENND4A	7.33706	7.79482	8.24609	8.05065	7.43142	7.25531	8.06026	7.65773	7.81683	8.2664	8.31393	7.99341	8.24768	8.32218	8.35835	8.21175	7.42533	7.87112
RHOC	8.52321	9.12372	8.99159	9.36513	9.05844	8.92865	9.1509	8.69906	9.52596	9.09886	9.499	9.33909	9.36708	9.24933	9.28111	9.36967	8.71216	9.1412
OR10G7	7.51318	7.31435	6.92711	7.18926	7.63759	6.91397	7.23076	7.97318	6.98117	7.24785	7.01644	7.04546	6.66716	7.0215	7.14103	6.79109	7.46565	6.80426
GYG2	9.85881	10.2333	10.4026	10.1611	9.98617	10.3126	10.4285	9.21766	8.99571	10.3771	9.02531	9.74125	9.17118	9.76855	9.76484	10.3265	9.33619	9.60659
DNAH8	4.64881	4.00783	4.04395	3.99078	5.01021	4.65209	4.72022	4.50977	4.14006	4.00408	4.06064	4.03758	4.01616	4.17309	4.11733	4.45773	4.39759	3.99521
VTRNA1-3	5.0734	5.17215	5.00374	5.51094	6.0551	6.0739	5.73783	5.73208	5.51345	5.00477	5.0073	5.13268	5.30985	4.88247	4.34473	5.52226	5.54484	5.09288
PLSCR2	4.81371	4.68042	4.68359	4.69329	5.04021	5.47836	4.62164	4.98848	4.96491	4.63705	4.65671	4.58781	4.57017	4.70958	4.46362	4.3471	4.64537	4.59147
PATE1	5.2265	5.33966	5.0871	5.1056	6.57505	6.34955	5.87207	5.23387	5.05358	5.1343	5.32484	5.18317	5.08449	5.25052	4.74021	5.09424	5.66272	5.04304
ZNF761///ZNF525///ZNF320///ZNF813///ZNF845///ZNF765///ZNF83///ZNF701///ZNF28	10.1051	10.0561	10.0774	10.0298	9.27607	8.68608	8.92754	10.1091	9.84388	10.3665	10.2857	10.0271	10.0725	10.1787	10.2705	10.1591	9.66256	10.113
SMARCAD1	7.14721	7.84449	7.71345	7.44373	6.58219	7.34108	7.20514	7.3599	7.49151	7.90848	7.8776	7.52529	7.85787	7.984	8.10936	7.68128	6.88058	7.80885
CYP26C1	7.25596	7.41426	7.30649	7.49526	7.04808	7.01343	7.08783	7.34086	7.47466	7.2651	7.23614	7.51553	7.52743	7.44765	7.51054	7.73011	7.23328	7.67808
COMMD2	7.38414	8.2335	8.15902	7.64135	7.97151	7.71433	7.91922	7.04947	7.96292	8.29712	8.38622	8.04214	8.06354	8.2817	8.40499	8.29461	7.3125	8.32676
FZD4	10.7341	11.0111	10.6926	10.6943	10.9699	10.4812	10.8552	10.1559	10.0214	10.7639	10.1651	10.3019	9.88285	10.2896	10.4254	10.4592	10.7684	10.7244
GJB6	6.0439	5.80432	5.662	5.96023	6.23262	6.20303	5.79359	6.06669	5.90077	5.74999	5.62423	5.92597	5.94291	5.72583	5.73478	5.3831	5.86847	5.56585
CNGB3	5.72317	5.23532	5.27724	5.3012	5.81262	5.66839	5.85619	5.84612	5.06476	5.52012	5.26014	5.32345	5.41223	5.1298	5.21504	5.23004	5.8654	5.00514
EIF2A	8.46426	8.61509	8.84053	8.29895	7.51489	7.86603	8.50062	8.14919	8.56632	8.96524	8.57087	8.52232	8.79334	8.7017	8.78745	8.68405	8.10217	8.62694
NPIPB9///NPIPB5///NPIPB6///PDXDC2P///NPIPB3///NPIPB5///NPIPB4///NPIPB3	8.55781	8.8385	8.72301	9.2048	8.1551	8.44715	8.85243	8.46746	8.85814	9.17282	9.06992	9.2122	8.90266	8.86854	9.20024	9.34132	8.41669	8.71805
TREML2	6.89684	6.42425	6.3948	6.58783	6.91792	6.49964	6.4786	7.06186	6.35823	6.35381	6.37537	6.43064	6.17194	6.35	6.34546	6.56251	6.68034	6.5581
MYL12B///MYL12A	10.4885	10.0594	10.2431	10.172	7.98891	7.71101	8.7006	10.2454	9.91768	10.289	10.1623	10.1488	10.1192	10.1493	10.3908	10.2434	10.4438	10.194
VSIG4	7.57459	7.78287	7.96844	8.24954	7.40407	7.5868	7.72986	7.1311	8.08664	7.74882	8.05198	8.20654	7.67926	8.37619	9.08088	8.46792	7.21078	8.47337
FKBP14	7.41499	7.5838	7.16864	7.02301	7.06695	6.98587	6.94182	7.12667	8.11346	7.7603	8.4092	6.94283	7.28171	7.75719	7.91643	7.54209	6.67618	7.561
MAG	5.66923	5.82317	5.68638	5.7384	6.14388	5.83352	6.29108	5.92725	5.83882	5.40379	5.62312	5.54576	6.07803	5.52821	5.6658	5.52289	5.74657	5.50232
TMLHE	6.98939	7.60937	7.72684	7.27196	7.26929	6.87944	7.23264	7.00299	7.28995	8.14355	7.77785	7.68902	7.76337	7.82014	7.84926	8.00283	6.52831	7.6949
GNPDA2	6.19986	6.64918	6.43688	6.00983	5.98423	6.18753	6.06328	5.58345	6.43992	6.56587	6.82744	6.29396	6.46522	6.69996	6.56616	6.41462	5.70258	6.85968
ITM2B///ITM2B	10.9289	10.8978	10.868	10.9462	9.72376	10.2466	10.2827	10.8419	10.7472	11.0915	10.9614	10.7594	10.8639	10.9965	11.1451	10.8937	10.8795	10.94
LGALS17A	5.7581	5.60865	5.59026	5.58946	5.80507	6.35118	6.0394	5.96602	5.45483	5.44868	5.51946	5.65995	5.72192	5.80993	5.21453	5.21918	6.03359	5.40626
VAMP5	8.19477	8.84751	8.93773	9.19704	9.04715	9.06966	9.09397	8.62195	9.2463	9.08299	9.01156	9.36683	9.25141	9.09638	9.07798	9.43284	8.77806	9.28826
ESD	8.41592	8.57664	8.69398	8.39888	7.6718	8.19658	8.45532	7.98335	8.40175	8.73533	8.77592	8.51397	8.65007	8.78856	8.65098	8.84729	8.04688	8.65959
ETF1	8.37778	8.59397	8.43193	8.50998	8.32959	7.69845	8.24464	7.98405	8.32222	8.58674	8.1986	8.60098	8.62585	8.5292	8.60707	8.77605	8.37637	8.82293
PNLIP///COL1A2	4.71555	4.46104	4.56573	4.46721	5.52249	5.70853	5.25446	4.6415	4.81445	4.52597	4.44172	4.43422	4.45418	4.41912	4.48643	4.45593	4.88577	4.54117
SMG1P3///SMG1P1///SMG1P5///SMG1	10.7095	10.7927	10.7245	10.8622	9.98457	10.1085	10.7343	10.6254	10.4547	11.1905	10.8819	11.0555	10.9702	10.9167	11.1046	11.1725	10.5378	10.5924
CCL28	6.1675	6.1051	6.30943	5.93084	6.1379	6.37615	6.13856	6.19115	5.6843	6.23581	5.80164	5.84467	5.98854	6.17043	5.59137	5.96698	6.04155	6.14757
BBS7	6.68642	6.78031	6.96901	6.62509	6.19329	6.66809	6.46877	6.35033	6.90791	7.14214	6.878	6.74295	6.78892	6.9258	7.22954	7.14194	6.2244	6.87727
OMA1	7.26154	7.54123	7.91144	7.18669	7.33521	7.3643	7.66196	7.03696	7.31191	8.29657	7.89117	7.59911	7.68255	7.93183	7.98146	7.81687	7.10956	7.87539
GOLIM4	8.52962	8.96453	9.01708	9.04414	7.61923	8.11535	8.17586	8.41128	9.11527	9.15488	9.40953	8.83405	8.74024	9.13883	9.31359	8.73333	7.95635	9.15709
KLHL41	5.01019	4.72139	4.89231	4.86468	5.21959	5.1273	5.07893	5.45281	4.66982	4.92248	4.89546	4.83213	4.96598	4.73749	4.84714	4.75313	4.8452	4.90008
PLA2G16	10.8112	10.74	10.8178	10.6076	11.238	11.1854	11.2726	9.62658	9.69894	10.4178	9.77736	10.7195	10.2805	10.0569	10.2281	10.64	10.4997	10.8776
NKG7	7.46179	7.75089	8.07481	7.99549	7.58901	7.78121	8.05963	7.71499	7.79392	8.14086	8.13788	8.38871	7.65956	8.23359	7.71995	8.68793	8.29837	8.03473
LOC100288208	4.55545	4.06334	3.88191	4.0646	4.72003	4.09802	4.57476	4.46632	3.95357	4.05017	3.89969	4.13625	4.05658	3.99755	3.92406	4.04936	4.31134	4.0999
EFHD1	8.07922	8.5356	8.54097	8.62809	8.58095	8.32892	8.27852	8.09096	9.09429	8.4276	8.53869	8.51357	8.62719	8.76683	8.70313	8.59503	8.25327	8.97835
PRY2///PRY	6.28466	6.15195	6.06464	6.13647	5.98145	6.06039	6.4947	6.36284	5.79418	6.05304	5.6566	5.87396	6.13331	6.08866	5.85617	5.79927	6.46149	5.7375
ERC2-IT1	6.7378	5.86036	5.8654	5.72932	5.97592	6.33129	6.15051	6.77571	6.02424	5.71091	5.85176	5.78668	5.67794	5.97045	5.8459	5.25516	6.39897	5.61241
CALML6	6.95813	7.01594	7.24306	7.08162	6.81421	7.29168	7.10567	7.35155	7.00563	6.70472	6.89225	6.76532	7.28271	7.01904	6.71765	6.84876	6.89663	6.75923
DHODH	7.09899	7.41596	7.40361	7.10471	7.59164	7.73028	6.9247	7.24913	7.07044	7.03783	7.16723	7.20383	7.20568	7.14841	7.09901	6.41461	6.94151	7.08042
SLC7A13	3.98725	3.77457	3.63343	3.70289	4.70742	4.9507	4.19829	4.09515	3.86479	3.66911	3.60998	3.66547	4.07177	3.81229	3.42606	3.86675	3.79639	3.91905
MLXIPL	7.57492	8.54833	8.36827	8.3566	8.43886	8.66974	8.20566	7.17082	7.61948	7.96295	7.36872	8.05902	7.64371	7.74068	7.53222	7.6585	7.7759	8.22536
LINC00680-GUSBP4///LOC100133050///GUSBP9///GUSBP1///GUSBP3///GUSBP2///SMA5///SMA4///GUSBP3///SMA5///SMA4	9.47533	9.46502	9.79396	9.16192	9.0469	9.22844	9.4112	9.50318	9.43773	10.1622	10.3122	9.943	9.78975	9.38337	9.85861	9.89098	8.99165	9.59846
SLC4A1AP	7.91596	8.2331	8.25147	8.08554	7.32728	8.24598	8.09325	7.59166	8.00095	8.7047	8.20028	8.27342	8.38742	8.56275	8.47036	8.35607	7.62456	8.55253
HLA-DRB1///HLA-DQB1	6.82061	7.11472	6.62953	7.18968	6.57215	6.65655	7.94088	6.6283	6.93611	8.43988	9.11882	7.57875	7.05574	7.27755	8.37543	7.29666	6.21879	8.47832
KCNJ1	5.82181	4.92908	4.81567	5.1149	5.33922	5.45921	5.36855	5.65911	4.55223	4.97119	4.8282	4.90071	5.07794	4.99336	4.83261	4.75283	5.68072	5.13939
ASAH2B///ASAH2	6.27586	5.97637	5.91074	5.73857	5.96563	6.08792	6.50789	6.25938	5.77783	5.98939	5.81542	5.73518	6.09335	5.76181	5.87292	5.63689	6.11066	5.73904
DCBLD2	8.58911	9.11965	9.03847	8.88541	8.00499	8.87863	9.46672	8.94322	9.42305	9.2114	9.68053	8.712	9.10557	9.45671	9.26029	9.26247	8.86997	9.38363
OTOGL	3.78914	3.40085	3.25927	3.73617	4.45276	4.50179	4.26328	4.02775	3.38918	3.4596	3.68866	3.40932	3.4186	3.38058	3.63822	3.74285	3.96059	3.63135
SEC31A	9.76159	9.82664	10.0082	9.94183	9.42658	9.34026	9.95302	9.34432	9.98815	10.1151	10.4432	9.88689	9.8119	10.1751	10.3101	10.0152	9.36289	10.0312
RNU5E-1	7.50907	8.7544	7.88486	9.18204	7.73691	6.93281	8.6495	9.29247	9.17346	8.47721	9.53258	10.7301	9.23851	7.64949	8.10296	9.58584	9.59616	8.89527
NSA2	8.65721	8.91999	9.30818	8.5949	6.51679	7.74434	7.97056	8.64611	8.61591	9.52366	9.66458	9.21868	9.05527	8.76575	9.00709	8.94485	7.79089	9.36043
SNTN	4.99411	3.91295	3.75536	3.74105	5.09605	4.62246	4.28611	5.01139	3.71976	3.87814	3.66355	3.91368	3.75947	3.90016	3.99775	3.84459	4.86811	4.0338
WFDC5	7.35127	7.31237	7.27659	7.21178	7.27958	7.5194	7.20826	7.45232	7.06184	6.9462	7.1628	7.28204	7.16688	7.22378	7.13843	6.85814	7.38122	7.17974
CRP	5.79297	5.52199	5.46791	5.45531	6.14227	6.09778	5.43434	5.88779	5.52631	5.52712	5.34126	5.41378	5.53039	5.57594	4.97599	5.53829	5.64733	5.48165
BNIP2	8.55308	8.83958	8.90267	8.77169	7.74455	7.68171	8.22813	7.97856	8.51018	8.97514	8.82722	8.67606	8.64478	9.03682	9.03175	8.78403	8.0246	9.04272
EEF1D	7.05573	7.09553	7.32725	7.37606	7.49586	8.0084	7.23068	7.22881	7.18646	7.06565	7.42284	6.84537	7.10805	7.13472	7.18609	7.04306	6.96419	6.94223
NUP43	7.53243	7.90144	7.87282	7.72012	7.03928	7.57638	7.7284	7.46778	7.65006	8.43611	8.13902	7.97865	7.67993	8.16715	8.01493	7.85115	7.28728	8.09766
TES	7.57282	8.25982	8.30461	8.33399	7.44993	7.473	8.06522	7.04823	8.94469	8.25117	8.6109	8.06555	8.20496	8.273	8.75496	8.19519	7.2983	8.27107
CD72	6.75884	6.17552	6.298	6.43604	6.99688	6.57169	6.51339	6.89103	6.18103	6.30654	6.36267	6.40364	6.24347	6.32703	6.21144	6.29075	6.62658	6.40442
SLC35G5	5.49361	5.02851	5.11742	4.96507	5.89626	6.08374	6.22128	5.72713	4.8521	5.2711	5.19229	4.98033	5.02965	5.27873	5.09849	5.23572	5.69761	5.21288
COG5	8.81347	8.93687	9.08106	9.02031	8.68992	8.24573	9.10116	8.37108	8.9255	9.37161	9.40998	8.98108	8.9222	9.47745	9.35156	9.2111	8.43425	9.131
RAG1	5.47992	5.01553	4.78482	4.93535	5.09216	5.20347	5.20559	5.35954	4.64732	4.95658	4.6322	4.8792	5.00921	5.00518	4.9003	4.80912	5.27986	4.83213
ATPIF1	6.48684	7.10708	7.06589	7.07884	7.05181	7.00228	6.78451	6.55573	7.5816	6.9464	7.13655	7.2614	7.36753	7.13882	7.10616	7.32251	6.63539	7.21134
RSPH10B2///RSPH10B	5.92998	5.42399	5.51877	5.39074	5.74139	6.34344	5.88853	6.15889	5.39837	5.49193	5.49881	5.50141	5.62114	5.49622	5.38577	5.38343	5.89808	5.50109
RBM11	3.8795	4.3229	4.06519	4.12675	5.47689	4.36221	4.10357	3.77565	3.80737	3.73927	3.98659	3.80547	4.33402	3.76101	3.93589	3.85058	3.81526	3.71509
SNORD54	5.49577	5.83325	6.14741	5.95038	5.48173	5.39921	5.28766	5.64392	5.97383	6.6017	6.37507	6.2357	6.53639	6.07602	6.41266	6.84902	4.74216	5.69061
CFL2	8.30324	8.86706	8.93217	8.59522	7.77149	7.64719	7.59297	7.98999	8.25082	9.0339	8.59727	8.53167	8.66865	8.98305	8.82384	8.47062	8.18309	8.87901
VPS8///VPS8	7.25101	7.39442	7.46478	7.54505	6.87959	7.35252	7.31747	6.90459	7.25195	7.80291	7.60609	7.41648	7.58153	7.80449	7.95599	7.85882	6.84666	7.70989
ODAM	4.52483	3.947	4.01224	4.05067	4.51496	4.86029	4.89176	4.27799	4.14527	4.02772	4.01626	3.97652	4.10693	4.02346	3.98607	4.3081	4.39203	3.90889
CCDC60	7.1466	6.09905	5.85762	5.89935	6.4528	6.22715	6.2658	7.01012	5.78629	5.84681	5.73341	5.87533	6.18224	6.21152	5.91965	5.46363	6.60932	6.00211
SNX10	8.22027	7.23298	7.683	7.48885	7.19535	7.11195	7.79657	6.78045	7.22968	7.1629	7.46526	7.81934	8.23784	8.48283	8.45619	8.32658	7.86494	8.18261
SMARCA1	8.42711	8.95198	8.71333	8.94129	8.19836	8.16067	8.67551	8.49497	9.13056	9.11056	9.1647	8.76019	8.62849	9.03047	8.95666	8.98787	8.1912	8.94661
ANGPTL7	5.72153	5.75813	6.01202	5.79432	6.74478	6.75829	6.37261	6.64341	5.63726	6.00763	6.02388	5.40348	6.27085	6.35224	5.72522	5.53879	5.75718	5.55204
ABCC13///ABCC13	4.5144	4.37646	4.33724	4.54091	5.21721	5.23981	4.76983	4.53286	4.38242	4.3209	4.43114	4.45875	4.33578	4.55087	4.13066	4.64167	4.37965	4.45297
ASAH2B///ASAH2	6.36444	5.82385	5.83305	5.74076	5.97628	6.07923	6.41061	6.28451	5.73937	5.88156	5.81142	5.73791	5.99934	5.75926	5.82779	5.71368	6.10514	5.72738
ZNF780B	7.69303	7.74412	7.85837	7.58771	6.91209	6.98609	7.35728	7.60742	7.37591	8.42065	8.07947	7.70034	7.90069	8.14039	8.32519	7.83898	7.13685	7.70816
OR5T1	3.90009	3.17081	3.28766	3.22999	4.03094	3.50126	4.19436	3.76479	3.31955	3.18414	3.09597	3.0557	3.23095	3.45973	3.30981	3.39135	3.69062	3.44874
ATL3	9.26294	9.15802	9.10535	9.03376	8.28025	8.21625	8.60318	8.60532	8.8783	9.33469	9.28245	9.09494	8.82892	9.20665	9.45019	9.21138	8.6625	9.40448
CENPV	7.19657	6.82935	7.03602	6.89069	6.8481	7.30164	6.97184	6.98269	6.5431	6.88792	6.7138	6.70005	6.78649	6.8513	6.62294	6.91244	7.2091	6.6598
FAM133A	4.81032	3.7232	3.74557	3.76463	4.95385	5.20306	4.25601	4.91014	3.90423	3.94408	3.76828	3.68127	3.8034	3.96937	3.95417	4.32918	4.424	3.89064
CELF6	6.97853	7.1417	7.15877	7.24383	7.37094	7.39295	7.39232	7.04404	7.08718	7.04008	6.96873	7.14277	7.01285	7.10424	6.99622	6.91332	7.10331	7.04493
LINC01530	6.10402	5.49767	5.43326	5.43369	5.91141	6.25655	5.76669	5.6966	5.44462	5.67057	5.56003	5.42059	5.19074	5.65739	5.55977	5.16254	5.68827	5.52279
POTEB3///LOC102723502///POTEB///LOC100288966///POTEB2///POTEF///POTEJ///POTEM///POTEE///POTEKP///POTEG///POTEC///POTED///POTEH	5.82605	5.58121	5.54559	5.53151	5.89923	5.95429	5.73903	5.81508	5.56351	5.61255	5.6073	5.56293	5.49829	5.66278	5.4088	5.36018	5.73113	5.48669
TEX43	4.43804	4.3284	4.59972	4.48187	5.07657	5.43073	4.61536	4.48927	4.42587	4.51025	4.23015	4.23671	4.42734	4.3456	4.41787	4.37591	4.64016	4.32373
MED6	7.41943	8.14701	8.25429	7.84922	7.15914	7.47947	7.5754	7.47372	8.00948	8.24217	8.10063	7.99146	8.1168	8.14065	8.24014	7.89309	7.35577	7.94788
ARL8B	8.27123	8.71546	8.76295	8.61104	7.15106	7.24615	7.99454	7.89314	8.40269	8.87623	8.60659	8.59532	8.46934	8.82354	8.79944	8.50148	7.85271	8.65587
PKIB	5.11545	4.72381	4.75117	4.76333	5.1288	5.46391	5.34461	5.21935	4.59346	4.79434	4.73278	4.85674	4.85809	4.95501	4.74509	4.79849	5.11173	4.70895
ZC3H15	5.80533	4.63619	4.56854	4.81058	5.79583	5.53437	5.37236	5.67478	4.36066	4.7196	4.09759	4.71226	4.60714	4.6305	4.61724	4.613	6.31977	4.40803
SNORA15	5.53779	5.631	5.49942	5.53679	5.92923	6.24928	5.94462	5.87335	5.14697	5.67548	5.57724	5.52095	5.27747	5.71723	5.90994	5.27344	5.47182	5.44747
ZNF564///ZNF490	6.60384	6.64081	6.81138	6.44639	6.58413	6.72311	6.5381	6.5511	6.97593	6.89032	6.90967	6.68546	6.69186	6.85371	6.71398	6.81745	6.49269	6.93355
TMED10P1	7.40175	7.0615	7.14775	6.94861	6.54659	6.35601	6.93844	7.21927	7.11574	7.53428	7.26603	7.1797	7.17922	7.31095	7.32759	7.41793	6.94301	7.11461
SHE	8.07439	8.27449	8.22476	8.54332	8.25106	8.11808	8.30935	8.10876	8.41424	8.45673	8.40773	8.40839	8.35853	8.47843	8.60083	8.35249	8.31081	8.32523
C1D	7.98193	7.80127	7.91942	7.5731	7.07059	6.42325	6.83319	7.85094	7.62666	7.95408	7.86046	7.60428	8.37633	7.99308	8.47254	7.99859	7.31606	7.82601
RGS5	10.0188	9.8507	10.258	10.439	9.17779	9.25243	9.7537	9.86996	10.3364	10.8321	10.5077	10.2396	9.89151	10.2563	10.4285	10.4117	9.35431	10.2606
GAFA3	5.82217	5.41749	5.34684	5.12289	5.97714	5.40453	5.38866	5.86778	5.34714	5.30277	5.22796	5.22651	5.66653	5.13066	5.15909	4.74843	5.54845	5.09556
DSCR3	8.04618	8.19815	8.35332	7.91653	7.81425	7.64941	8.11874	7.65517	8.19713	8.36049	8.29671	8.25123	8.13083	8.31341	8.52748	8.37183	7.64683	8.29174
QRFPR	5.055	4.99716	4.8671	4.80121	5.59561	4.98731	5.49762	5.35922	4.71209	4.89387	4.76787	4.92729	4.75426	5.14965	4.89303	4.77027	5.20934	4.72879
OR8D4	5.55433	5.14776	4.77633	5.00794	6.1276	5.09769	5.31671	6.08245	4.58017	4.95662	4.92664	4.83163	4.63962	5.07192	4.84439	4.99963	5.8027	5.01636
CD34	9.41983	9.72507	9.35186	9.98085	9.44716	9.52603	9.62546	9.63706	10.2124	10.0459	9.97593	9.86573	9.67554	9.76735	9.88406	9.92869	9.28889	9.81313
MAP3K19	4.54952	3.78151	3.75856	3.96175	4.62063	4.67637	4.44241	4.28126	3.90745	3.74371	3.94516	3.85758	4.23634	3.80916	3.79661	3.84443	4.34992	4.00071
SYT10	6.50946	6.05201	5.92106	6.05794	6.27772	6.59121	6.28276	6.59416	5.83415	6.02723	6.04354	6.12783	6.03958	6.14355	5.91026	5.53799	6.48628	5.94725
TMEM87A	8.75203	8.71469	9.01707	8.64602	7.79858	7.92718	8.36021	8.52055	8.63534	9.21343	9.22563	8.6725	8.83864	9.133	9.02731	8.49954	8.30285	8.88579
MGC20647	5.74702	5.7052	5.69316	5.9896	6.64671	5.86642	6.16994	5.87336	5.72418	5.44708	5.50016	5.74039	5.6398	5.65287	5.5558	5.48873	6.29172	5.57185
HMGN2	9.89367	9.80099	10.0336	9.70764	8.90561	8.77167	8.57635	9.78008	9.93976	10.1191	10.0026	9.61913	9.85109	10.033	10.1188	9.7995	9.2871	9.92714
PGAM4///PGAM1	8.54772	9.07433	8.82695	8.91185	9.04463	8.8887	8.67415	8.35052	9.14375	9.01862	9.07377	8.95598	9.02423	9.02134	9.13975	9.17118	8.59393	9.16078
CBY1	6.95821	7.00686	6.90743	6.79622	7.24484	7.11296	6.92913	7.2308	6.75268	6.78823	7.00387	6.73963	6.72426	6.86916	6.84201	6.95435	6.89615	6.87678
RBMY1J///RBMY1E///RBMY1D///RBMY1B///RBMY1A3P///RBMY1F///RBMY2FP///RBMY1A1	4.2302	3.9477	4.01583	4.02109	4.85062	4.1765	4.72787	4.1385	4.08272	4.02416	3.92606	3.96566	4.1903	4.06886	3.90404	3.88015	4.01826	3.94858
TMEM72	7.10832	6.91425	6.96421	7.12113	7.6352	7.39662	7.09725	7.52057	7.18995	6.81279	6.88144	6.8407	6.96281	6.88906	6.65129	6.71257	7.56691	6.79978
NFE4	5.53898	5.62936	5.27851	5.22094	5.76396	5.55839	6.1064	5.29671	5.20639	5.31955	5.39749	5.58302	5.30475	5.3266	5.00518	4.93893	5.55102	5.0769
ZC3H11A	9.16759	9.31327	9.30791	9.45269	7.72997	8.52453	8.88843	9.12313	9.11463	9.75708	9.56721	9.11257	9.11088	9.25155	9.6707	9.55131	9.04504	9.55231
LOC400943	6.74175	6.15648	6.18569	6.45308	6.43217	7.29145	7.2709	6.56102	5.79103	6.77278	6.01946	6.35627	5.91308	6.37029	6.33827	6.13706	6.50217	6.39065
SERPINB12	4.14073	4.08841	4.21224	4.02523	4.41551	5.15383	4.60359	4.3971	3.97353	3.98714	3.96691	4.04203	4.08503	4.19257	3.87625	4.15497	4.42367	4.17209
XBP1	8.926	9.1268	9.35001	9.18811	9.12239	8.91183	9.13468	9.19032	9.5814	9.24584	9.70397	9.19627	9.43341	9.49122	9.63609	9.26952	8.88254	9.17687
CALU	9.06856	8.48307	8.44647	8.67299	7.66988	6.61595	8.08689	7.91691	9.01134	8.67142	9.09555	8.58229	8.01843	8.71305	9.38878	8.56026	8.01741	9.14341
CLRN1	6.24787	5.2896	5.25835	5.28024	5.91405	5.67936	5.67496	6.24559	5.22149	5.324	5.20524	5.21098	5.12223	5.47059	5.19772	5.3806	6.0187	5.35205
SPIN2A	5.39362	5.47582	5.72834	5.47476	6.36295	5.55715	5.94496	5.52165	5.57929	5.44791	5.3176	5.5482	5.28889	5.7081	5.28638	5.11161	5.4455	5.32343
SLC25A43	7.03174	7.27434	7.27036	7.27595	6.98246	6.96059	7.29643	6.79631	7.44422	7.09223	7.43296	7.36223	7.46697	7.16012	7.31111	7.53746	7.03534	7.45914
HSBP1	8.02693	8.46307	8.37687	8.54561	8.15639	7.35018	7.86418	8.07485	8.52601	8.56522	8.68947	8.44791	8.60912	8.72286	8.73725	8.29706	7.72129	8.30959
STAT2	8.22345	8.62198	8.78021	8.89266	8.10467	8.55348	8.08017	7.94037	8.80645	9.14057	9.04812	8.75054	8.55726	8.67267	8.8536	9.01003	7.93406	8.82721
TTTY2B///TTTY2///TTTY2	5.56584	4.96315	4.89562	4.94045	4.98932	6.01327	5.12528	5.64738	4.89769	4.90899	4.6231	4.92821	4.93087	4.83594	4.92885	4.92498	5.53594	4.71069
TTTY2B///TTTY2///TTTY2	5.56584	4.96315	4.89562	4.94045	4.98932	6.01327	5.12528	5.64738	4.89769	4.90899	4.6231	4.92821	4.93087	4.83594	4.92885	4.92498	5.53594	4.71069
GAGE10///GAGE12D///GAGE8///GAGE12F///GAGE2A///GAGE12H///GAGE12E///GAGE12C///GAGE12J///GAGE12G///GAGE13///GAGE2E///GAGE6///GAGE2C	5.65114	5.45917	5.08522	5.14332	5.03834	6.03645	4.39339	5.62515	4.88088	4.93558	5.13324	4.93558	4.91328	5.11057	4.9487	4.76262	5.20003	4.33274
OR5H2	4.19275	4.01107	3.98432	4.01573	4.86165	5.4494	4.73072	4.00283	4.15277	3.91227	4.01703	4.01936	3.95334	4.05546	3.96491	4.0527	4.03812	4.12049
SLC30A9	7.95211	8.39608	8.3704	8.00489	7.26781	6.99497	7.78126	7.8339	7.80072	8.64416	8.53375	8.01084	8.12575	8.65969	8.54314	8.27461	7.60898	8.34209
SKP1	8.97512	9.43594	9.52934	9.30031	8.1293	8.00005	8.60064	8.90097	8.9971	9.40045	9.39301	9.28621	9.39933	9.24772	9.45126	9.51014	8.81669	9.30509
EFHB	4.9185	5.01313	4.33277	4.52119	5.09202	5.48397	4.92078	4.89385	4.46049	4.94903	4.53936	4.64161	4.34382	4.82829	4.43689	4.52721	4.79841	4.49187
DUSP10	6.4939	6.12511	6.59385	6.42769	6.62577	6.46248	6.35309	5.83349	6.76897	6.82836	6.20249	6.88997	6.49258	6.44177	6.6471	7.11217	6.32083	6.97237
FBXL3	9.48613	9.6881	9.89064	9.46235	8.7433	8.95525	9.13282	9.07851	9.38305	10.0284	9.7309	9.45983	9.64913	9.94731	10.0518	9.57756	9.00833	9.90878
IL12B	6.15788	6.32651	6.4076	6.20235	5.66407	6.74709	6.53636	6.11803	6.25793	5.94606	6.14512	5.9512	6.2352	6.02617	5.84438	5.78751	5.82551	5.9628
SNRNP48	7.0567	7.49493	7.34717	7.20318	6.54847	6.79938	7.17756	6.77972	7.20573	7.5427	7.44998	7.36862	7.59215	7.62703	7.37779	7.2819	6.74397	7.35329
PSMA4	9.76543	9.68701	9.64	9.45871	7.83171	8.85278	8.71114	9.18851	9.42549	10.1432	9.87941	9.54498	9.00098	9.84806	9.94093	9.67011	9.32678	9.66199
CAMTA2	7.97854	8.21221	8.03965	8.25121	8.24587	8.29769	8.32279	7.85343	8.09922	7.89586	7.99665	8.01498	7.84739	7.96066	7.85404	7.99944	7.97204	8.06602
HTATSF1	7.8838	7.88326	8.09247	7.85807	7.15887	7.72557	7.42159	7.32314	7.78672	8.05576	7.97918	7.82075	7.8292	8.0108	7.96676	7.92893	7.82619	8.04694
SNORA69	3.93249	3.80643	3.71886	3.55954	4.94711	4.16179	3.77628	4.03802	3.7337	3.67939	3.97365	3.82915	3.52194	3.42695	3.52929	3.80771	3.64312	3.49673
ZNF32	6.71334	7.08382	7.06055	6.64389	6.53566	6.87721	6.17728	6.33308	6.90591	7.06678	7.30616	7.21416	7.34846	7.16268	7.1403	7.50328	6.01449	6.96701
ZNF146	7.42722	7.49583	7.35346	7.52063	6.47796	6.37521	6.704	7.07432	7.14429	7.92866	7.93472	7.44242	7.5259	7.88831	7.80633	7.44914	6.5115	7.4709
IL2RB	7.59572	6.94578	7.17402	7.17739	7.22402	7.19936	7.02902	7.48072	6.87486	6.95559	6.96423	7.10996	7.09447	6.98898	7.09412	7.08816	7.10055	7.03808
MBD3L1	4.73722	4.13197	4.4147	4.43491	6.1208	4.97455	5.09758	4.97407	4.01192	4.37021	4.38941	4.18629	4.46867	4.58656	4.45588	4.18288	4.75352	4.74086
GLRA1	6.30848	5.70245	5.85043	5.82847	5.98376	6.49069	6.01266	6.12522	5.61759	5.69158	5.59368	5.74523	5.76729	5.54547	5.86477	6.06306	6.1798	5.72934
UTS2	4.91953	4.49743	4.45689	4.4829	5.07632	4.64967	5.23703	5.20883	4.49321	4.57214	4.62918	4.21707	4.62183	4.34942	4.50603	4.55968	4.89954	4.50172
ADRB3	6.87537	6.51979	6.31986	6.48471	7.26285	6.8252	6.80408	6.99349	6.18407	6.62401	6.31509	6.32511	6.16035	6.22536	6.37988	6.23148	7.12211	6.78092
DRG1	7.90579	7.78971	7.94971	7.82948	7.65797	7.7769	7.10661	7.36317	7.64121	8.05219	7.82821	7.80252	8.57818	7.6854	8.096	8.29392	7.68961	8.28767
BMP5///BMP5	5.68883	5.32733	5.07637	6.85118	5.78814	5.93283	5.21482	5.49726	5.33652	5.0778	5.31675	5.64642	5.58006	5.21543	5.17752	4.67209	5.37057	5.01562
BRI3BP	7.09558	7.02126	6.9258	7.13159	7.22438	7.1197	7.44327	6.99603	6.86502	6.90059	7.04969	6.89297	6.78331	6.9555	7.0384	6.87694	7.06868	6.98898
KRTAP13-2	4.53817	3.63554	3.67404	3.68146	4.74947	4.25571	4.41859	4.21874	3.21327	3.72584	3.83079	3.81903	3.68383	3.81961	3.90634	3.80485	4.25894	3.83705
TMPRSS15	4.74641	4.34467	4.21008	4.46661	4.58048	5.04838	4.28884	4.81937	4.28964	4.30527	4.31679	4.29678	4.37244	4.3897	4.02885	4.38484	4.56022	4.22516
CSGALNACT2	7.89725	8.26848	8.33459	7.9756	6.85113	7.47402	7.92431	7.24573	8.25512	8.37371	8.45517	8.25331	8.11832	8.22278	8.42264	8.13905	7.29997	8.17281
LINC00028	6.95942	6.70158	6.31016	6.4957	6.96531	6.56036	6.39488	6.85483	6.6051	6.39967	6.14637	6.40986	6.60122	6.51062	6.52754	6.21827	6.47751	6.29594
SNORD114-2	5.52884	6.56686	5.32202	5.5182	5.30983	5.70174	5.10552	5.88034	6.20701	6.41665	6.77549	5.85651	5.50074	6.56766	6.25544	5.3178	5.7317	6.18114
PMS2	7.35958	7.78046	7.56417	7.56456	7.07913	7.21328	6.67758	7.00889	7.49297	7.85735	7.70951	7.7345	7.18623	7.81499	7.82388	7.67293	7.0748	7.72819
NAIP	7.88755	8.27525	8.46807	7.54155	8.02094	8.23423	7.81989	8.12844	7.98055	8.85793	8.48298	8.93338	8.50878	8.48704	10.0811	9.22263	7.31987	8.37878
NAIP	7.88755	8.27525	8.46807	7.54155	8.02094	8.23423	7.81989	8.12844	7.98055	8.85793	8.48298	8.93338	8.50878	8.48704	10.0811	9.22263	7.31987	8.37878
H3F3AP4///H3F3A	9.41651	9.73378	9.8282	10.0238	9.16758	9.09608	9.91895	9.05928	9.99061	9.97393	10.0093	9.83561	9.81273	9.81685	10.1394	10.1577	9.07625	10.1152
ACTR3BP2///ACTR3BP5	3.73457	3.67118	3.36244	3.42062	4.64696	4.57179	4.44583	3.69589	3.45238	3.376	3.61483	3.58618	3.92304	3.69674	3.33832	3.80465	3.5044	3.22125
TRIM49D2///TRIM49D1///TRIM48	4.27565	4.53057	4.44197	4.5446	4.98381	4.5801	5.16671	4.78798	4.58298	4.40939	4.25598	4.47556	4.57194	4.3969	4.23936	4.60215	4.37014	4.23423
TRIM49D2///TRIM49D1///TRIM48	4.27565	4.53057	4.44197	4.5446	4.98381	4.5801	5.16671	4.78798	4.58298	4.40939	4.25598	4.47556	4.57194	4.3969	4.23936	4.60215	4.37014	4.23423
OR5K1	3.12456	2.93622	3.01029	2.99451	4.06818	4.89209	4.15976	3.36238	3.03297	3.34583	2.72704	3.31638	3.30776	2.93275	2.79156	3.20427	2.90142	3.08532
C15orf48	4.8188	4.56796	4.37063	4.75826	4.86233	4.56114	5.50267	4.79745	4.64456	4.39654	4.42078	4.48873	4.49236	4.44692	4.38191	4.80156	4.60335	4.44578
GSK3B	7.95396	8.17432	7.94732	8.10308	7.63405	7.29981	7.79482	7.48974	7.83365	8.3171	8.14195	8.02463	7.96496	8.08969	8.28909	8.3723	7.62166	8.22499
TPST1	7.71252	8.00308	7.41822	8.10642	7.48563	7.80441	7.6756	7.5175	8.13717	7.94358	8.26103	8.04098	7.79351	7.86261	8.0576	8.01941	7.55846	7.94734
SPATA22	5.25958	4.5069	4.72823	4.77342	5.18633	5.41027	5.35844	5.25939	4.68636	4.77237	4.62237	4.91733	4.83391	4.80276	4.35377	4.63277	4.7594	5.22794
ARHGEF4	6.96622	7.23064	7.15114	7.12895	7.24144	7.26702	7.37934	6.85192	6.85593	6.83817	7.02939	6.78133	7.03652	7.17887	6.99763	6.9362	7.02896	6.95657
DHX15	8.58978	9.13304	9.43644	9.10573	8.553	8.42958	8.6314	8.75389	9.11768	9.35079	9.5433	9.08977	9.09642	9.45278	9.49997	9.1071	8.47656	9.00243
LEPROTL1	7.672	8.18074	8.54412	8.26711	8.08441	7.85964	8.01759	7.54431	8.07093	8.64096	8.22926	8.25444	8.25214	8.50887	8.52087	8.51625	7.85871	8.34055
INTS6L	6.6077	6.80734	7.03841	7.07525	6.5513	7.0136	6.88501	6.89399	7.06709	7.40522	7.40076	7.11128	7.05606	7.08727	7.19829	7.35021	6.64168	6.80336
LINC00680-GUSBP4///LOC100133050///GUSBP9///GUSBP1///GUSBP3///GUSBP2///SMA5///SMA4///GUSBP3///SMA5///SMA4	9.58183	9.59205	9.90968	9.26877	9.1427	9.35602	9.54753	9.61546	9.55915	10.2736	10.4221	10.0679	9.91273	9.48625	9.9587	10.0153	9.09209	9.71216
RPL5	12.4212	12.1864	12.5482	12.079	9.91331	10.8395	11.1766	12.537	12.1173	12.6633	12.4866	12.092	12.5681	12.4124	12.398	12.2397	12.2595	12.3148
EXOC6B	8.37986	8.48195	8.669	8.39295	7.79431	8.1026	7.9725	7.93399	8.1383	8.66128	8.36377	8.38717	8.45206	8.6928	8.78647	9.0592	8.12789	8.64669
SLC44A2	9.05325	9.41644	9.57577	9.46185	9.43989	9.38042	9.73314	8.85506	9.69311	9.65305	9.66487	9.68591	9.48438	9.70417	9.61193	9.76098	9.27457	9.54269
VNN3	4.82841	4.40973	4.27673	4.58136	5.45655	4.95423	4.3895	4.82149	4.28146	4.3989	4.30619	4.29939	4.37925	4.37444	4.52118	4.24405	4.90665	4.33815
FSTL1	11.4682	11.3199	10.7378	11.5305	11.1703	10.3556	11.1152	11.1393	11.411	11.2576	11.4357	11.2031	10.9501	11.507	12.0558	11.6094	11.3446	11.9795
PGAP1	6.25117	6.85464	6.91399	6.62307	5.72347	5.75267	6.25507	6.27202	7.69959	6.64403	7.28655	6.61527	7.02011	6.82449	7.87761	7.14464	5.36629	6.74276
OR2T3///OR2T34	6.62272	5.91467	5.75945	5.97493	6.50352	6.7116	6.25688	7.03164	5.66131	5.99549	5.7136	5.95328	5.79793	5.95687	5.58704	5.92162	6.98052	5.67096
LUZP6///MTPN	9.1454	9.3277	9.44056	9.32425	9.06219	8.79837	9.042	8.57934	9.28012	9.56036	9.42025	9.16562	8.98563	9.64521	9.71837	9.36657	9.06168	9.58511
SLC7A14	5.971	5.24806	5.31841	5.30931	5.98524	5.14897	5.76577	5.75671	5.16561	5.07395	5.30005	5.49583	5.19693	5.36827	5.04151	5.25355	5.73876	4.97735
EPB41L3	8.41977	8.75256	8.88928	8.96916	8.88914	8.23842	8.40633	8.27507	8.96188	8.84273	8.97195	8.72952	8.72746	8.79415	9.44049	8.98737	8.43135	9.22623
FAM96A	6.64471	7.29	7.42439	7.11916	7.24664	6.45202	6.82505	6.16489	7.1306	7.83043	7.45514	7.41163	7.36769	7.81084	7.58955	7.44777	6.16708	7.34986
GRB14	5.39205	5.72648	5.78323	6.01061	6.33736	5.66563	6.0518	5.36147	6.58127	6.31585	5.57045	5.9877	6.10041	6.3265	6.151	6.72721	5.89432	5.81016
SLC30A5	7.61412	7.99347	8.09823	7.78522	7.70828	7.45792	7.45368	7.4136	7.63246	8.22655	8.09217	7.76376	7.73446	8.27273	8.1654	8.06149	7.67021	7.98916
IFT140///IFT140	7.37415	7.41874	7.4298	7.40992	7.91539	7.71128	7.69049	7.51104	7.64415	7.15438	7.42511	7.27374	7.12116	7.39813	7.37827	7.03277	7.55654	7.33921
FMO9P	5.81576	4.86979	5.20584	5.15245	5.33062	6.14754	5.40066	5.59511	5.20668	5.09938	4.83098	5.05167	5.16862	5.36558	5.13512	5.23423	5.32311	4.82218
HNRNPCL3///HNRNPCL2///HNRNPCL1///HNRNPC	9.97789	10.1201	10.2916	10.2023	9.77723	10.0333	9.9656	9.93011	10.1554	10.485	10.4007	10.0666	10.2712	10.4155	10.4016	10.2656	9.81756	10.2821
PSMD5	7.63608	7.80057	7.85067	7.77844	7.07169	7.49688	7.75005	7.44978	7.71004	8.2795	7.95011	7.80587	7.89102	8.02687	8.14527	8.09324	7.1478	8.08809
TRY2P	5.5743	4.85727	4.73616	4.64118	5.3533	5.28979	5.70979	5.34399	4.59241	4.85947	4.80267	4.66985	4.5292	5.10136	4.64274	4.98533	5.44853	4.79491
C17orf64	6.16242	5.84906	5.52469	5.70932	6.06778	5.77708	6.18961	5.869	5.4553	5.58613	5.43152	5.62199	5.41772	5.73412	5.66515	5.71711	6.06044	5.82632
MAP4K3	8.58445	8.75525	8.61445	8.55884	8.51124	8.03865	8.20485	7.76069	8.27542	8.74761	8.48056	8.91918	8.47674	8.58178	8.98828	9.13286	8.59896	8.73871
HAX1	7.46291	8.25697	8.31082	8.03542	7.32366	7.51441	7.32958	7.33311	8.10715	7.73248	7.9542	8.28322	8.40866	7.96678	7.97368	8.35004	7.66782	8.01869
NDST4	4.93143	4.08369	3.93621	4.07754	4.71885	5.02121	4.63745	4.80354	4.17095	4.24205	4.21674	3.94907	3.95311	4.13989	3.77099	3.82128	4.86694	4.35982
OR5K3	5.46978	4.96375	4.74749	4.86978	5.18726	5.74355	4.90743	4.92017	4.76482	4.49392	4.65672	4.87148	4.60545	4.80762	4.93686	4.88512	5.26791	4.7697
CSN3	6.06749	4.93601	4.79248	4.75886	5.77138	5.81812	5.48138	5.91547	4.86005	4.94763	4.96402	4.83424	5.10627	5.17178	4.78375	4.86514	5.85338	4.70242
GK2	5.58858	4.7939	4.89739	4.73005	5.69954	5.07144	4.99581	5.51023	4.96958	4.863	4.72527	4.611	4.79699	4.93181	4.92088	4.7915	5.31076	4.54978
SPG11	8.01668	8.19932	8.38288	8.21595	7.81192	7.88101	8.00816	7.83432	8.06276	8.40142	8.34843	8.17661	8.20125	8.34254	8.70349	8.70479	7.80254	8.37902
SUMO4///SUMO2	8.47953	8.80157	8.98121	8.60154	7.1097	7.75124	7.83258	8.22026	8.72223	8.97671	9.08836	8.74178	8.67558	8.81927	8.87287	8.70059	7.80335	8.6756
RDX	8.84595	9.0574	9.07713	8.94508	7.56211	8.0377	7.44948	8.58804	8.72021	9.1329	9.09474	8.8486	8.7225	8.97275	9.09943	8.79201	8.63108	9.0818
ZNF136	7.27043	7.50569	7.61372	7.34719	7.1997	7.04336	7.03608	7.45761	7.23143	7.81429	7.61799	7.49891	7.57134	7.7622	7.9013	7.67723	7.00151	7.73644
TMEM14A	7.72473	7.72605	7.92326	7.60057	6.9218	7.4016	7.69332	7.69712	8.07581	7.82708	8.09424	7.75825	8.09555	7.92154	7.72227	7.83835	7.55368	7.66446
VMP1	9.67934	9.81688	9.8994	9.94187	9.71862	9.07522	9.54744	9.42627	9.74791	10.0943	10.1046	9.76038	9.91817	9.93658	10.4221	9.98739	9.32556	10.1443
SYNPO2	7.11242	7.88814	8.61299	9.27141	8.3381	8.11566	7.97377	7.80314	9.12384	8.4433	9.55849	8.88508	8.75964	8.62967	8.77113	8.41322	8.29648	7.88588
CCL2///CCL2	8.82373	7.80884	9.69338	9.5608	8.81486	8.50689	8.77027	9.32438	9.87146	9.31022	9.00375	9.22828	9.93193	9.15247	9.15982	9.36476	9.65505	9.15337
KRT6A	7.41911	7.17176	7.24481	7.5274	7.71239	8.06274	7.42634	7.6437	7.29157	7.15067	7.45782	7.1804	7.5586	7.48897	7.01314	6.56251	7.29546	7.24561
ARMC1	7.43089	7.42171	7.48579	7.34231	6.83408	6.52885	7.15656	6.95164	7.15457	7.98839	7.38249	7.2211	7.18369	7.78899	7.86197	7.72445	6.98797	7.73578
RBP3	6.58182	6.25964	6.10242	6.26449	6.76477	6.56113	6.39689	6.36359	6.23148	6.2842	6.21666	6.29873	6.279	6.13281	6.1463	6.19324	6.1715	6.25679
PDPK1	8.26303	8.16599	8.40425	8.06658	8.59966	7.95502	8.1828	8.08706	7.8125	8.23366	8.2291	7.9753	7.88214	8.08397	8.03087	7.57419	7.71979	8.18284
OR6K3	3.97079	3.7855	3.63034	3.7431	4.49733	4.4862	4.28812	4.09171	3.62664	3.82381	3.71674	3.69603	3.72755	3.75055	3.60578	3.84795	4.23884	3.78455
FAM71F1	6.83729	6.38531	6.16583	6.41613	6.94574	6.65685	6.39168	6.97239	6.18719	6.24104	5.93502	6.21852	6.38221	6.23654	6.1898	6.06458	6.91131	6.57212
BOLA2-SMG1P6///LOC101060386///SMG1P3///BOLA2B///SMG1P1///SMG1P5///BOLA2///SMG1P2///SMG1	9.77095	10.0364	10.0038	10.0235	9.31617	9.2668	9.88757	9.57938	9.82196	10.3719	10.1685	10.1874	10.14	10.1347	10.2615	10.1588	9.4579	9.75194
KCNV2	7.0207	6.59162	6.80525	6.78094	6.84415	6.61162	6.95219	6.80333	6.71904	6.70885	6.65433	6.69253	6.39981	6.73938	6.37836	6.67547	6.73904	6.32672
ATG7	7.53202	7.99716	8.10803	7.93445	7.69093	7.51246	7.61842	7.32072	7.84652	8.00835	8.23608	8.10622	7.83205	8.21672	8.52881	8.27602	7.2361	8.17526
LPAR6	8.8486	8.82509	9.38786	8.88191	7.978	8.21744	8.63606	8.28121	8.52765	9.3581	9.1255	9.15641	8.94835	9.32346	9.06166	9.24816	8.43425	9.00229
CAMK2D	8.36401	8.29122	8.79479	8.50405	7.78874	7.6939	8.20488	8.1656	8.65114	8.87329	8.80775	8.31949	8.50021	8.87275	8.99727	8.62384	7.91433	8.25952
DEFB4B///DEFB4A	6.24601	5.42745	5.47584	5.51436	6.15225	5.70546	5.83664	6.03224	5.54757	5.43324	5.32582	5.3453	5.65524	5.50673	5.14415	5.48356	6.07726	5.49603
DEFB4B///DEFB4A	6.24601	5.42745	5.47584	5.51436	6.15225	5.70546	5.83664	6.03224	5.54757	5.43324	5.32582	5.3453	5.65524	5.50673	5.14415	5.48356	6.07726	5.49603
ANKRD35	6.2093	6.18811	6.04788	6.10121	6.69995	6.46949	6.06183	6.09394	5.80793	6.08796	6.04989	5.73801	5.8399	5.96666	5.84614	5.75502	6.49479	6.17808
LOC728024	7.76306	7.79889	7.88414	7.46563	6.74606	7.34511	7.85685	7.5127	7.61545	7.99903	7.73974	7.74707	7.8831	7.86076	7.82398	8.41835	7.81322	7.71841
RAB9BP1	4.20411	4.156	3.85632	3.96807	5.23806	4.86298	4.56454	4.23168	3.8856	4.0187	3.90157	4.03853	4.25617	4.0407	4.09129	3.86392	4.1174	4.2476
MYH14	7.45422	7.61256	7.51388	7.62551	7.62548	7.68608	7.66166	7.35199	7.31632	7.41666	7.28067	7.51337	7.28477	7.43371	7.36164	7.30206	7.41629	7.64844
NXF4	5.75377	4.89815	4.99404	5.05651	5.9754	5.20732	5.48198	5.37929	5.0731	4.78512	5.03521	5.00961	5.48806	4.99263	4.60794	4.9981	5.26911	4.95678
FAM185A	7.59257	8.13346	7.94333	8.08118	8.20264	9.1029	8.31982	8.43184	7.70237	7.88916	7.88081	7.79279	7.85935	7.9303	7.86369	8.15844	8.02375	7.9855
SNORA70///RPL10	9.36312	9.78316	10.3628	9.93815	9.73294	9.86681	10.1501	9.29916	10.2258	10.4488	10.7669	10.3091	10.5365	10.5102	10.3914	10.1315	9.21753	9.73571
SSTR2	6.9722	7.00806	6.84561	7.24433	6.76823	6.99186	6.52728	7.06944	7.30585	6.8966	7.01601	7.21401	7.35604	7.00489	7.08608	7.08825	7.15963	7.32429
ACTR3BP2///ACTR3BP5	3.46677	3.39004	3.10364	3.19448	4.67011	4.82039	4.26647	3.3709	3.15663	3.15194	3.33101	3.24334	3.57889	3.37413	3.11962	3.67869	3.33329	3.1331
TMC8	7.25591	7.44384	7.50288	7.51706	7.43957	7.4111	7.33148	7.30853	7.56985	7.37645	7.50762	7.7424	7.40061	7.59074	7.519	7.57977	7.76982	7.63431
PRR23C	5.19128	4.70424	4.51557	4.63933	5.87571	5.38204	5.14557	5.16174	4.69679	4.65612	4.63884	4.53079	4.7455	4.91884	4.60913	4.61165	5.22054	4.72167
MS4A8	6.28594	5.66646	5.5979	5.64772	6.01041	6.14368	5.76201	6.14314	5.54954	5.73973	5.50238	5.68353	5.70869	5.72205	5.64405	5.42283	6.05181	5.58959
OR13C8	4.8846	4.31445	4.34333	4.17766	4.7427	4.8342	4.44864	4.71601	4.50045	4.38646	3.97228	4.45171	4.20183	4.33853	4.1748	4.48874	4.33131	4.3087
NMU	5.00821	4.97339	4.64681	4.68823	5.3313	5.65448	5.29199	4.87559	4.76754	4.52943	4.64877	4.82805	4.95474	4.97405	4.48635	4.6774	4.82585	5.03509
GABRR3	4.31883	4.13231	3.90142	4.37149	5.18123	5.56275	4.77166	4.45832	4.17628	4.05171	3.82173	4.30119	4.41012	4.0582	4.00534	4.18445	4.38581	4.46605
DKK4	6.03314	5.79537	5.55333	5.3936	6.22095	6.353	6.16884	5.87861	5.53041	5.40892	5.63321	5.74535	5.69453	5.69304	5.41701	5.82174	6.0279	5.41465
SUN3	5.05287	4.50384	4.44105	4.57292	4.79675	5.0171	5.05155	5.14799	4.58171	4.50709	4.49619	4.6858	4.63714	4.74274	4.36444	4.45768	4.87833	4.39598
TRIML2	6.72404	5.83671	6.09258	6.25207	6.01362	6.25811	6.05127	6.82366	6.12673	5.85333	5.98988	6.17006	6.26469	5.97164	5.86447	5.64107	6.02611	5.77714
CAGE1	4.39068	4.29118	4.41302	4.32498	5.03895	5.14803	4.80987	4.43202	4.52207	4.12159	4.30229	4.37962	4.50709	4.14706	4.13185	4.55803	4.28966	4.33655
MITD1	6.58267	7.12964	6.96115	6.59809	6.33719	6.23073	6.65609	6.41735	6.89867	6.77898	6.96971	7.33733	7.33169	6.93109	6.87592	7.16784	6.31105	6.72091
C10orf55	5.88877	5.46983	5.58854	5.5161	6.27158	5.75264	5.63542	5.51079	5.27992	5.49049	5.39316	5.48407	5.88001	5.571	5.49763	5.28185	5.33927	5.34943
LHFPL3	6.96832	6.32737	6.37875	6.71954	6.76764	6.69535	6.6842	6.9687	6.24072	6.63715	6.40977	6.29038	6.25265	6.6027	6.12046	6.40342	6.90386	6.45929
PMFBP1	6.32185	5.43587	5.59985	5.58371	6.19867	5.90181	5.71038	6.11848	5.41058	5.752	5.29358	5.33606	5.70825	5.56722	5.62617	5.53665	5.86663	5.71908
RPA4	6.27572	6.17822	6.06497	5.9973	6.43671	6.27625	6.49048	6.22464	6.09056	6.09761	6.14844	6.04496	6.18759	6.09418	6.25506	5.96634	5.59817	5.73112
DYX1C1-CCPG1///CCPG1	7.47554	7.44183	7.36583	7.54054	6.9756	6.52808	6.99223	6.58533	6.9779	7.5146	7.3145	7.50187	7.32261	7.61967	7.71528	7.73344	7.12707	7.71546
PRRG1	7.13509	7.65114	7.47096	7.58067	7.2433	7.052	7.0977	7.06628	7.48072	7.7482	7.38192	7.65734	7.27696	7.6374	7.9025	7.58451	7.10233	7.74827
CCDC189	6.27805	6.2479	6.08844	6.01488	6.55589	6.63375	6.4177	6.48979	6.29673	6.02207	6.13271	6.09596	6.284	6.20037	6.23598	6.00248	6.10903	5.961
DTX3L	7.40989	7.60481	7.91461	7.63564	7.39687	7.51324	7.9509	7.69878	7.79478	8.05677	8.15584	7.86681	7.88068	8.22298	8.36168	8.1587	7.08198	7.95207
MAGEH1	7.79318	7.47987	7.80053	7.53515	7.27369	7.69429	7.33	7.54032	7.90808	7.53699	8.05803	7.78884	7.97345	7.76614	7.91057	7.563	7.67793	7.58505
XAGE-4	7.46143	7.01279	6.70348	6.24766	7.25757	6.46669	6.37313	7.10813	5.62023	6.57467	6.39834	6.46447	6.4033	6.54216	6.29583	5.89495	7.26332	6.46764
MSX1	7.42288	7.38958	7.50702	7.73219	7.74463	7.50432	7.0904	7.37683	7.78715	7.59639	7.53151	7.97642	7.78965	7.75682	7.55208	7.67066	7.62637	7.52836
RAB7A	9.8454	10.1476	10.3396	10.1206	9.53807	9.57208	10.2395	9.63553	9.99668	10.4679	10.2214	10.0106	10.0103	10.339	10.5307	10.256	9.91344	10.4259
SNORA62	6.26579	6.53602	6.73874	6.97581	6.43506	6.4003	7.60563	6.93278	7.04475	7.21254	7.16683	6.77011	6.90276	7.16753	6.97097	7.55373	7.01614	6.94505
PCP4	7.25663	6.54264	6.50154	6.6895	7.06391	6.80691	6.70559	7.3001	6.30749	6.4957	6.46823	6.25045	6.92306	6.8961	6.36598	6.45572	6.95118	6.46597
PCDH15	5.25669	4.28597	4.19395	4.38787	4.77639	4.74785	4.6274	5.32818	4.32733	4.3208	4.12047	4.23036	4.58625	4.31673	4.32774	4.35162	4.88517	4.2055
ADAM29	5.0441	4.32571	4.36703	4.21714	5.02033	5.08237	5.00025	5.07817	4.35996	4.12048	4.11326	4.31837	4.282	4.42844	4.30183	4.71241	5.13517	4.39459
DLG1	9.10212	9.31052	9.28249	9.40037	8.03819	8.69098	9.0023	8.57967	8.77349	9.765	9.13374	9.20366	9.31607	9.41499	9.47837	9.48322	8.91927	9.65997
NEUROD4	6.59738	5.82702	5.58585	6.01985	6.53499	6.63164	5.95209	6.75763	5.79452	5.68537	5.58752	5.91141	6.01973	5.73034	5.63286	5.88115	6.68429	5.62067
RPL7L1	8.03562	8.55909	8.48867	8.03907	7.72867	7.23473	7.99523	8.06381	8.08807	8.63407	8.28312	8.35366	8.0223	8.51886	8.89423	8.91032	7.77325	8.69043
ESM1	5.27296	5.21905	4.98205	4.98599	5.48625	5.39007	5.50995	5.13973	5.26544	5.03688	5.07355	5.25075	4.86523	4.99812	4.8238	4.78899	5.13828	5.07259
ZMPSTE24	8.69615	8.71013	8.79592	8.57302	7.91624	7.2469	8.29961	8.17938	8.58237	9.09643	9.1518	8.69282	8.42578	9.07051	9.0561	8.54807	8.00165	8.79745
SEC13	8.44852	8.72549	8.7904	8.47879	8.37643	8.64696	8.66697	8.04807	8.85131	8.68462	9.19225	8.5683	8.74614	8.81879	8.8756	8.74588	8.35257	8.92453
CCNYL1	6.59706	6.9094	7.1919	6.79104	6.29562	6.49866	7.36868	7.34556	7.26233	7.15606	7.65261	7.00479	7.38295	7.4849	7.41625	7.179	6.58925	7.14372
GNAQ	8.99472	9.26707	9.4659	9.39602	8.33691	8.63807	8.88401	8.58538	9.2174	9.36636	9.37415	9.23964	9.14114	9.33785	9.55365	9.30901	8.81778	9.29112
NPIPB9///NPIPB5///NPIPB6///PDXDC2P///NPIPB3	8.612	8.8814	8.7534	9.1947	8.35582	8.78494	8.83871	8.53189	8.85708	9.2221	9.12446	9.21932	8.99049	8.94323	9.25943	9.4047	8.44817	8.81588
APBA2	6.4002	6.09008	5.97959	6.21183	6.48023	6.17336	6.38176	6.5415	6.09237	6.18219	6.0083	6.05363	6.28887	6.04465	6.02159	5.70015	6.24328	6.06756
ARMC3	4.36342	3.88728	3.84426	3.87804	5.13463	4.67922	4.21503	4.55435	3.91572	4.0629	3.86951	3.97014	3.81666	4.06083	3.87506	3.90988	4.4248	3.89916
FAM172A	8.30755	8.76596	8.75559	8.52004	7.59079	7.78788	8.56483	8.01217	8.37415	8.9014	8.74512	8.4936	8.49761	8.89077	8.86326	8.70416	8.11726	8.93499
C9orf84	3.76988	3.86021	3.64446	3.69241	5.03153	4.28752	4.31332	3.61485	3.542	3.64601	3.62241	3.77346	3.56047	3.69541	3.50905	4.05463	3.65303	3.69622
CCNB3///BCOR	6.26362	5.52623	5.61538	5.60407	6.43612	6.26952	5.97153	6.2404	5.21625	5.57657	5.13218	5.61312	5.75927	5.49843	5.34499	6.14685	6.2626	5.66553
ZNF252P-AS1	6.93567	6.8888	6.61479	6.78732	6.91297	6.98857	6.78797	6.97509	6.63774	6.53489	6.47378	6.61611	6.5499	6.97613	6.59737	6.73322	6.88799	6.73013
CHN1	6.57309	6.85373	6.87542	7.1883	6.25071	6.3887	6.56673	6.50518	7.3918	6.88763	7.46762	7.34532	7.02562	7.0956	7.10017	6.7711	6.18278	6.77951
FLJ45079	6.11082	5.20021	5.16292	5.46066	5.64249	5.95537	5.77483	6.19792	5.38328	5.2108	5.20859	5.30387	5.13875	5.0447	4.83666	4.72101	6.36761	5.42684
OR7D2	5.82275	5.32728	5.38213	5.43386	6.16539	6.22927	5.61348	5.60543	5.37684	5.44118	5.25128	5.39561	5.47386	5.40905	5.14389	5.61077	5.81509	5.14385
MIR130A	5.26176	5.10299	5.04281	5.01275	5.63018	5.09995	5.88148	5.16733	5.05409	5.26026	4.87458	4.59441	4.70266	5.22249	4.89924	4.89994	5.08682	5.27772
CLCA2	5.94467	5.97408	5.30438	5.89778	6.37026	5.90672	5.83735	5.618	5.25363	5.92825	5.2912	5.57614	5.3373	5.4352	5.43287	5.82665	5.84281	5.73178
HMGN2	9.96662	9.85294	10.0606	9.76563	8.95423	8.78314	8.96509	9.83203	10.0204	10.1805	10.0667	9.66136	9.90189	10.0807	10.1687	9.78835	9.36564	9.96648
LLPH-AS1///LLPH	5.45288	4.68339	4.86176	4.79406	5.35123	5.23065	4.74873	5.54899	4.68384	4.77137	4.7197	4.48578	4.76986	4.89791	4.37138	4.51929	5.51701	4.72686
BMX	6.2297	6.45546	6.13344	6.59959	6.01677	5.816	6.02095	6.14306	6.64162	6.39392	6.52624	6.63383	6.32383	6.41275	6.35698	6.14827	6.44557	6.21527
LOC729461///FAM230B///FAM230C	5.27598	4.81803	5.05792	4.9273	6.5252	5.56963	5.91087	5.50529	5.02156	4.96822	4.99965	5.09521	4.79712	5.07076	5.0462	5.34665	5.27736	4.91804
RXFP1	4.06199	4.14037	4.0892	4.01221	4.73939	4.48332	4.58401	4.37577	3.89296	4.20461	4.10196	4.02718	4.31343	3.95055	4.0596	4.09261	4.11235	4.05889
EFCAB10	3.94846	3.95433	3.55361	3.63097	5.60202	4.5502	4.45698	4.0371	4.03091	3.40539	3.7327	3.52418	3.78058	4.08892	3.62217	3.61908	3.89108	3.86579
ATP11B	8.3054	8.76703	8.87878	8.58986	7.78691	7.88278	8.48817	8.31837	8.40891	8.92823	8.64357	8.63933	8.6279	8.71608	9.15029	9.06544	8.16805	8.90568
FAM81B	5.92514	5.68829	5.25489	5.64229	6.05386	5.60521	6.24227	6.10087	5.30441	5.39576	5.10794	5.53121	5.44296	5.68086	5.542	5.56362	5.90464	5.76525
A1CF	6.10231	5.85845	5.97098	5.89109	6.27824	6.29332	6.44948	6.10994	6.05208	5.83081	5.83915	5.85228	6.04553	5.92689	5.89529	5.9903	6.00989	5.8105
SRPX	8.48285	9.52547	9.24292	9.27393	8.91018	9.09464	9.33014	8.51009	9.719	9.7211	9.54742	9.26939	9.08678	9.17383	10.1547	9.57856	8.58273	9.8011
TEX15	4.9512	4.73279	4.66285	4.87659	5.16512	5.52971	5.84363	5.26849	4.74375	4.80129	4.87138	4.70918	4.69955	4.95223	4.6296	4.93147	5.19248	4.65423
RERG	7.70386	8.01626	8.21864	8.15918	7.63755	7.84622	7.98597	8.04775	8.52416	8.51518	8.65966	7.84775	8.66853	8.91633	8.67941	8.25396	7.12382	8.46658
EVI5	6.78161	7.58455	7.63177	7.40526	6.91982	7.33565	7.15104	7.26661	7.56367	7.62728	7.77714	7.47785	7.72302	7.7657	8.01547	7.6767	6.62532	7.85282
SCAF11	8.08685	8.30601	8.46431	8.30306	6.77103	7.37312	8.16851	7.86184	7.97089	8.66777	8.34364	8.2144	8.13318	8.55038	8.7158	8.54682	7.8698	8.50328
ZSCAN29	6.57618	7.16958	6.92792	6.91861	6.43264	6.49632	6.89252	6.70868	6.90556	7.07834	7.08604	7.12366	6.894	7.1215	7.20619	7.20335	6.42194	7.32271
CHD1L	6.50217	6.86822	6.82559	6.62898	6.72807	6.33963	6.48413	6.63856	6.71865	6.86025	7.21764	6.89535	6.96362	6.75422	7.05699	6.77464	6.37878	6.98918
ANAPC1	7.14987	6.96449	7.17309	7.0599	6.75309	6.97858	6.30743	6.88908	7.09548	7.14577	7.15456	7.06566	7.14397	7.17334	7.21113	7.42784	6.87621	7.16372
AKR1B10	4.59661	4.382	4.26678	4.12739	4.28556	4.23195	4.77447	4.43249	4.01446	4.07585	3.81934	4.13959	4.02741	3.99801	4.00614	4.34041	4.67525	4.27479
ZNF776	6.903	7.30918	7.13258	7.00148	6.40758	6.83046	7.40717	6.90113	6.85067	7.60785	7.62229	7.21102	7.30145	7.66244	7.5029	7.48093	6.63286	7.35667
CMPK1	9.35906	9.19993	9.29913	9.39955	8.08817	7.98303	8.6893	8.46355	9.01964	9.20414	9.05246	9.44052	9.12745	9.14194	9.37439	9.36515	8.98646	9.45864
HIGD1A	8.78267	8.83154	8.5643	8.52302	6.63007	7.01824	8.2806	8.31219	8.21971	8.90102	8.40294	8.38889	8.64707	8.84414	9.09943	9.13071	8.51486	8.80911
ANKRD30B	4.42808	3.65116	4.4871	3.58814	4.32526	4.85153	4.14405	4.74698	3.78975	4.00788	4.22753	3.78743	3.84135	3.91344	3.73136	4.16297	4.02082	3.92063
PPIAL4C///PPIAL4A///PPIAL4G///PPIA	11.6614	11.7422	11.6923	11.6224	10.542	11.5646	11.504	11.2853	11.5164	11.9677	11.8215	11.6409	11.657	11.7563	11.8541	11.8489	11.6133	11.7768
UPRT	6.74508	7.26654	7.46654	7.13898	6.80263	6.33768	6.70436	6.63005	7.19628	7.53032	7.49736	7.1826	7.10422	7.27064	7.23737	7.23994	6.59145	7.22568
GCRG224	5.80158	5.46973	5.14959	5.4517	5.58738	5.40128	5.58724	6.16677	5.19939	5.19937	5.18389	5.01519	5.23639	5.30603	5.14095	4.94025	6.13699	5.15355
REPS1	7.13403	7.92106	7.96266	7.70052	7.34007	7.30341	7.67523	7.47562	7.79453	8.02408	7.8625	7.91253	7.89523	7.95563	7.96491	7.68045	7.36108	7.82324
CPSF4L	5.89572	5.72719	5.87963	5.94243	6.67891	6.87559	5.93559	5.92382	6.00854	5.48645	5.8037	5.54433	6.11301	5.92863	5.53091	4.91941	5.98133	5.8857
FSD2	6.40962	5.94667	5.91835	5.93781	6.33961	6.52792	5.82557	6.26018	5.96275	5.86459	5.71982	5.89665	5.91988	5.91518	5.97454	5.69768	6.14053	6.05766
H19///RPS12	10.1901	11.0193	10.7925	11.2051	11.0942	11.1111	10.8453	10.7054	11.8351	10.989	11.5239	10.8859	11.1114	11.556	10.998	11.1341	11.3411	10.7421
LINC01597///FAM27B	7.72961	7.47978	7.38574	7.557	7.70629	7.78245	7.70565	7.62456	7.39893	7.49889	7.43441	7.43691	7.30272	7.22264	7.04786	7.51251	7.63906	7.68513
ARL6	6.05822	6.30881	6.1404	6.02088	5.92056	5.52714	5.75611	5.69096	6.16878	6.49421	6.29041	5.85636	6.30279	6.28642	6.4308	6.35885	5.66122	6.17383
PTRH2	6.26623	6.07593	6.26338	6.10079	5.9756	6.03162	6.37362	5.94776	6.01034	6.25058	6.32323	6.31253	6.40431	6.4191	6.32551	6.55657	6.20402	6.37903
MEX3C	8.10843	7.95624	8.06174	8.04375	7.53153	7.85612	7.9346	7.64609	8.4318	8.01293	8.20919	8.30434	8.13489	8.03128	8.11634	8.19258	7.774	7.94917
TRPM1	5.8031	6.10976	6.02214	6.16422	5.98863	6.69187	6.49159	5.98209	5.96917	5.80084	5.83323	6.06233	6.03675	5.93578	5.7778	5.94887	6.07261	5.74133
VAMP4	7.11422	7.44495	7.37397	7.28379	5.49891	6.35559	6.90542	6.69815	6.98453	7.48312	7.48348	7.2581	7.13428	7.47493	7.47991	7.62705	6.70605	7.44108
DQX1	6.8474	6.29925	6.15258	6.36949	6.77477	6.13484	6.14762	6.80618	6.05921	6.18133	6.0597	6.1623	6.06737	6.11158	6.2576	6.12348	6.57667	6.22978
ARL1	8.25505	8.45759	8.53012	8.1606	6.83238	7.88078	7.04566	7.4572	8.25399	8.67306	8.75814	8.13695	8.21879	8.72358	8.53451	8.36914	7.31919	8.4664
TAF7L	5.15512	4.6698	4.5999	4.51939	4.67484	5.16345	5.29515	4.95312	4.6754	4.58698	4.73922	4.48501	4.63241	4.69782	4.26386	4.39489	4.98494	4.66822
LAMB4	6.31073	5.07133	5.32042	5.44294	5.62461	5.13133	5.81116	6.27925	5.32198	5.28775	5.00633	5.10007	5.30102	5.35567	5.14604	4.79819	5.98636	4.9638
FXN	7.35001	7.54488	7.73112	7.4924	7.05483	7.4195	8.00374	7.28505	7.58334	7.85218	7.56053	7.70843	7.71906	7.81577	7.80786	8.03171	7.48106	7.7664
SLC25A39	7.95519	8.73792	8.54669	8.42373	8.06861	8.44846	8.32617	7.75599	8.81903	8.35067	8.69565	8.61111	8.76117	8.61228	8.51317	8.41236	8.22722	8.56989
TRIM5	7.41869	7.99902	7.69328	7.73197	7.10719	7.54146	7.83988	7.55706	7.72719	8.26529	8.18687	7.71721	7.74411	8.08694	8.03613	7.92421	7.37082	7.88898
SKP2	7.51732	7.97899	7.60701	7.80407	7.55254	7.81238	8.21841	7.29367	7.76163	8.05367	7.93604	7.96378	7.86288	8.08705	8.11939	8.27488	7.59264	8.26272
C1QTNF3-AMACR///C1QTNF3	6.08773	6.35175	6.14953	6.86721	7.16099	6.721	6.55297	5.88726	8.17327	7.06711	8.19313	6.47397	6.79439	7.11667	7.18593	6.80339	5.65249	7.36227
NPVF	5.794	4.62473	4.48551	4.91468	5.90222	5.74065	5.59218	5.66715	4.8318	4.85948	4.60767	4.68415	4.88398	4.56512	4.72492	5.13622	5.66977	5.02164
ASGR1	7.06192	6.82743	6.75521	6.74378	7.00071	6.89564	6.74143	7.0698	6.66227	6.78239	6.5982	6.7695	6.72405	6.83679	6.72448	6.67408	6.7881	6.69647
COPB1	9.06119	9.41502	9.31742	9.1254	8.84603	8.73963	9.03317	8.74064	9.18023	9.64483	9.65969	9.1417	9.28191	9.68962	9.68915	9.41556	8.51713	9.3918
ZNF224	6.93032	7.23974	7.21336	6.81432	6.01243	6.27065	7.11326	6.77895	6.98195	7.31139	7.5204	7.18493	6.91925	7.17947	7.40425	7.51731	6.54581	7.11097
EEA1	8.5175	8.65246	8.2593	8.45883	7.80415	7.44478	8.13795	7.73367	7.97098	8.81428	8.24877	8.37821	8.34503	8.57861	8.98472	8.90714	8.06409	8.93119
OSMR	7.1832	7.62659	8.34003	8.13153	7.90696	7.61432	8.20886	8.51776	8.80995	8.40346	8.68081	8.04204	8.15345	8.80056	8.96517	7.88511	7.84905	8.07075
SYN2	7.78631	7.76136	7.68705	7.44172	7.98308	7.4975	7.88678	7.50669	7.09406	7.67122	7.09509	7.54819	7.60994	7.65501	7.53427	7.45188	7.4612	7.52636
C1orf100	5.39091	5.14487	4.8454	5.26115	5.6398	5.45034	5.54916	5.44731	5.11527	5.06524	4.83345	4.90135	5.34812	5.01385	4.8512	5.22734	5.43752	5.13844
ZNF663P	6.07995	5.17077	5.24224	5.29851	5.79446	5.81414	6.0506	6.02522	5.2881	5.34252	5.18637	5.29582	5.26068	5.26701	5.13955	5.71807	5.86435	5.30273
MC2R	5.75755	5.10987	5.03526	5.22308	5.69646	5.79002	5.28542	5.87414	4.96197	5.0396	5.34804	4.93058	4.78765	5.21781	4.97654	4.83481	5.92885	5.26335
OR7A5	4.27787	4.01444	3.85543	4.07285	4.782	4.69391	4.27788	4.3507	3.83104	3.91957	3.93212	4.04349	3.97845	3.94939	4.01792	4.14659	4.45382	3.97684
GZMB	7.40566	7.0922	7.40614	7.42364	7.56723	7.48747	7.31764	7.78946	7.00433	7.23141	7.25372	7.56101	7.1848	7.36486	6.9891	7.32239	7.10098	7.20642
ZNF512	7.53308	8.18913	8.2049	7.94759	7.11998	7.72039	7.90663	7.37717	8.14953	8.58542	8.41676	7.9781	7.98116	8.48504	8.30513	8.13446	7.17019	8.19776
PPIAP30///PPIAL4C///PPIAL4A///PPIAL4G///PPIA	11.0581	11.4212	11.3637	11.3081	10.8109	10.878	11.4245	10.9334	11.2597	11.5235	11.4675	11.3768	11.3419	11.3346	11.423	11.465	11.1305	11.3643
NPIPB9///NPIPB5///NPIPB6///PDXDC2P///NPIPB3	8.58743	8.85104	8.7219	9.16442	8.3646	8.63008	8.82145	8.52954	8.8245	9.18174	9.07156	9.13269	8.9253	8.89011	9.21687	9.35333	8.4277	8.79076
CPTP	8.07424	7.483	7.27102	7.17204	7.30503	6.85778	7.83044	7.90752	7.17881	6.99726	7.01929	7.35726	7.02144	6.93316	6.84779	6.51214	7.99784	7.04202
CATSPER3	5.9993	5.58227	5.64707	5.41672	5.68741	5.73178	5.70486	5.88644	5.41682	5.46008	5.57029	5.38509	5.60924	5.60165	5.65286	5.20469	5.55	5.66009
ELF1	8.9388	9.12568	9.35536	9.61797	9.17714	8.75845	9.20611	9.07307	9.47006	9.76266	9.35683	9.28468	9.23919	9.54151	9.85714	9.52163	8.83694	9.58296
ADAM5	4.09884	3.76412	3.75507	3.72466	4.4568	3.81964	4.2213	3.90076	3.68956	3.68341	3.79986	3.83834	4.05571	3.70372	3.78021	3.34649	3.79704	3.50359
USP16	8.24355	8.63027	8.75316	8.25226	7.55629	7.12461	7.11912	7.86477	7.89509	8.8125	8.37733	8.23818	8.60725	8.61358	8.63357	8.52495	7.85867	8.60414
C5orf46	5.21915	4.62224	4.48734	4.96822	6.2451	5.73976	5.21106	4.97128	4.75623	4.63872	4.38305	4.90006	5.02413	4.52516	4.51308	4.84861	5.22676	4.80103
IGFBPL1	7.13929	7.56555	7.49259	7.81948	7.4847	7.75724	7.86643	7.60864	7.69832	7.74181	7.55785	7.8767	7.75932	7.70283	7.70549	8.07252	8.00314	8.13621
WDR49	5.08559	5.01595	4.93509	5.38292	6.14197	5.65462	5.70445	5.23797	5.03144	4.8951	5.25324	4.75843	4.94597	5.05958	5.42939	4.95195	5.23261	5.19466
NAIP	8.14106	8.34746	8.55713	7.56612	7.99528	8.24713	7.88732	8.31278	7.96066	8.9615	8.59036	8.99016	8.59253	8.56605	10.1651	9.30835	7.408	8.50294
OR2K2	6.11793	5.3366	5.1518	5.46568	6.15183	5.59707	5.89822	6.09662	5.35865	5.49215	5.39242	5.18195	5.24424	5.44569	5.20598	5.04333	6.14938	5.28863
MID1	7.47641	7.09652	7.55308	7.77315	7.55398	6.85757	7.44346	6.87008	7.68157	7.81278	7.63648	7.51687	7.57445	7.75471	7.58945	7.70827	7.16164	7.62072
TUBB2A	8.32976	7.94445	7.85855	7.90942	8.39198	8.1007	8.82862	8.12415	8.09117	7.77432	7.577	8.01882	7.80432	7.86826	7.65993	7.93319	8.28279	8.04593
TUBB2A	8.32976	7.94445	7.85855	7.90942	8.39198	8.1007	8.82862	8.12415	8.09117	7.77432	7.577	8.01882	7.80432	7.86826	7.65993	7.93319	8.28279	8.04593
DAB1	6.81806	6.34678	6.27872	6.28537	6.4569	6.50211	6.52757	6.66548	6.10203	6.06111	6.13706	6.1539	6.27254	6.26643	6.23229	6.07222	6.90853	6.20132
STK31	4.26519	4.24649	4.17177	4.23653	5.66873	5.28731	4.6238	4.33169	4.09507	4.16608	4.28638	4.15173	4.58383	4.15737	4.18949	4.14543	4.04078	4.33087
SUMO4///SUMO2	8.83182	9.16033	9.32536	8.91836	7.71844	8.31529	8.10814	8.55143	9.08583	9.28192	9.38062	9.08067	9.06781	9.12406	9.21683	9.04147	8.17736	9.00521
PGBD4	7.24403	7.14866	7.19793	7.22839	7.43291	7.43716	7.16449	7.22502	6.89288	7.05128	7.09498	7.14042	7.34722	7.17169	6.98923	7.07268	7.07867	7.09832
SLC22A2	5.8449	5.02551	5.27115	5.3891	5.63701	5.67839	5.87327	5.58527	5.17048	5.39183	5.02272	5.15897	4.99403	5.4558	5.30256	5.35702	5.69219	5.17071
ANXA2P1	9.41649	8.59399	8.29363	8.70465	6.90919	6.84882	7.35003	8.91599	8.59104	8.66895	8.34953	8.90729	8.79199	8.67464	8.9694	8.69872	8.93551	9.04233
FAM208A	7.71569	8.15181	8.26786	8.09234	7.66297	7.78652	7.83894	7.54554	8.06949	8.30242	8.3504	8.06523	8.16558	8.31607	8.44179	8.21306	7.51072	8.1269
SLC30A6	7.75429	8.27528	8.06824	7.8332	6.94927	6.88613	7.71461	7.40735	7.70789	8.53593	8.08368	7.86968	7.74055	8.34695	8.38016	7.92101	7.42473	8.27546
LOC101059935///ANKRD20A8P	5.97684	5.81431	5.26236	5.17755	5.25271	6.20484	5.76519	6.01374	4.76554	5.83524	5.47806	5.40617	5.49014	5.15288	5.44776	5.33697	5.07594	5.40945
PCNP	9.3399	9.49428	9.47045	9.23808	7.37015	8.20907	9.02036	9.09103	9.04812	9.92699	9.44464	9.30733	9.31338	9.73197	9.62298	9.3803	8.96215	9.51815
NAT8L	7.96561	8.77787	8.04187	8.18241	8.96775	8.64164	8.73119	7.72995	7.88186	7.9039	7.89475	8.22907	8.07678	8.03496	8.03805	7.93038	7.87706	8.5239
SLC3A1	5.37718	5.095	5.20923	5.06679	5.43849	5.48465	5.51885	5.244	5.17108	5.27281	5.17851	5.37073	5.13317	5.08516	4.97652	4.38143	5.10462	4.76789
C12orf42	4.95423	4.70955	4.65781	4.43708	4.85897	5.04423	4.81553	5.11119	4.7174	4.49268	4.50483	4.59248	4.75598	4.57102	4.47266	4.59754	4.84071	4.64806
C3orf49	5.92394	5.02453	5.26569	5.11706	6.0273	5.51003	5.86272	6.144	4.9001	4.95766	5.18581	5.44171	5.23081	5.37427	5.16113	5.3363	5.878	5.03229
DUSP4	6.83595	6.66897	7.91893	6.10754	6.47312	6.62552	6.30504	6.44597	6.51199	6.21402	6.2159	6.08849	5.95873	6.49088	6.35025	6.04564	6.26907	6.62362
NSL1	8.29545	8.46127	8.49486	8.09735	8.02358	7.97043	7.79281	7.82719	8.10088	8.74132	8.50156	8.4748	8.30208	8.66541	8.75835	8.65187	7.67842	8.48642
PMS1	6.91021	7.21653	7.29291	7.12483	6.37279	6.92598	7.08367	6.79968	7.15307	7.65237	7.51356	7.10588	7.25353	7.43455	7.42084	7.32095	6.58045	7.24296
GKN1	3.72673	3.64696	3.58006	3.69651	4.97952	4.79157	4.12241	3.87956	3.46207	3.62007	3.49251	3.62231	4.03342	3.67998	3.69463	3.85769	3.66534	3.61587
RPS3A	10.4346	10.5676	11.0354	10.7209	9.03861	9.15944	9.4978	11.0837	10.9127	10.4615	10.7999	10.9154	10.9416	10.5205	10.6071	11.0555	10.7287	10.5138
PSG11	4.76178	4.16019	4.1322	3.90299	5.03908	4.23902	4.32629	4.77352	3.84748	4.37496	3.78858	4.0248	3.98289	4.17926	4.2074	4.0335	4.52347	4.0279
TAAR6	5.42352	5.13566	4.93161	4.64902	5.13115	5.66477	5.50672	5.45131	4.95035	5.16335	4.75985	4.91123	4.92496	5.10119	5.0745	4.4567	5.25645	4.8431
ACTR3BP2///ACTR3BP5	3.46175	3.407	3.06262	3.23528	4.4551	4.39741	4.00714	3.36955	3.29604	3.16763	3.3114	3.2346	3.57553	3.3832	3.04955	3.64302	3.18088	3.07785
CCDC158	5.17783	5.00069	5.0494	4.69609	5.00923	4.88064	5.31521	5.25572	4.6989	4.90919	4.71281	4.75656	4.73122	5.0064	4.90501	4.87537	4.88327	5.03467
TSHB	5.00179	4.51135	4.67358	4.79815	5.33111	5.29719	5.51219	4.89684	4.57696	4.70397	4.67577	4.64615	4.90834	4.62174	4.58111	5.05826	4.93144	4.50838
STMN2	6.38045	5.91485	5.7318	5.94093	6.3904	6.56027	6.46507	6.61266	6.00418	6.08892	5.56396	5.5771	6.24936	5.97621	5.57686	5.73604	6.57585	5.77152
CHST9	5.62539	5.07287	4.95029	4.97287	5.26427	5.4862	5.24535	5.64013	4.75594	4.88869	4.84013	5.19759	5.06996	4.85911	4.8726	5.09327	5.58151	4.93407
COLEC10	5.47867	5.44508	5.56605	5.34714	5.70994	5.38818	5.81999	5.73402	5.3389	5.21099	5.38822	5.45553	5.45248	5.52534	5.37116	4.94287	5.57888	5.24488
ASCC3	6.91584	7.27728	7.59439	7.1593	6.48392	7.05712	7.5003	6.96764	7.32145	7.56697	7.9808	7.27164	7.54128	7.85231	7.93337	7.49633	6.63433	7.35024
PRKD3	6.67795	6.94256	6.76436	6.80927	6.04502	6.25485	6.15414	6.32859	6.83176	6.92368	6.99782	6.72381	6.96226	6.71893	6.87567	6.62061	6.28801	6.89684
CTNNAL1	6.46162	7.1021	7.02925	6.3708	6.78814	6.68168	6.99437	6.84063	6.90289	6.95297	7.29454	6.85997	7.49474	7.40142	7.1727	6.99838	6.64372	6.91539
SLMO2-ATP5E///PRELID3B	8.70073	8.86943	8.87552	8.3751	7.70069	8.16086	7.97493	7.98881	8.34184	9.18718	8.49419	8.68161	8.49749	8.83655	9.01039	8.7798	8.2636	8.91502
OR5M1	4.14001	3.80924	3.73646	3.86735	4.12502	4.62155	4.08809	4.11469	3.77688	3.92829	3.81343	3.92416	4.03324	3.71435	3.62452	3.62337	4.06046	3.73573
C12orf4	6.97899	7.06239	7.1793	7.0227	6.01732	6.41952	7.21093	6.68374	6.99867	7.41142	7.11093	6.96439	7.13868	7.30941	7.54516	7.48787	6.56964	7.21873
CLRN3	4.88283	4.61789	4.63927	4.60986	5.27677	5.03004	5.43671	4.89946	4.49359	4.36464	4.50044	4.82831	4.71206	4.4114	4.49099	4.78226	5.18673	4.5865
TSHR///TSHR	5.54441	5.33688	5.14968	5.18656	5.79042	5.5485	5.99092	5.41388	5.21583	5.25335	5.28734	5.21875	5.16523	5.29968	5.42039	4.99766	5.45208	5.27882
ARPP21	5.73456	5.28761	5.37222	5.38173	6.21643	5.8777	5.69651	5.66279	5.35318	5.44437	5.30694	5.31541	5.43164	5.47682	5.35304	5.31294	5.61005	5.53714
LDHC	4.72178	4.2694	4.1155	4.25215	5.05343	5.04356	4.96873	4.4727	4.83223	4.22772	4.05761	4.06747	4.36774	4.38005	3.9496	4.50775	4.35017	4.12771
UBQLN3	6.15013	5.88581	5.80351	5.99741	5.9307	6.01984	6.07557	6.04594	6.05051	5.77558	5.97956	5.75361	5.78642	5.78715	5.59889	5.3588	5.94234	5.85713
APOB	6.90702	6.85941	6.67554	7.21654	6.8071	6.19245	6.37708	6.63216	6.06568	5.92885	6.15305	6.39036	6.21248	6.49649	6.7937	6.45425	6.65343	6.78529
SPINK6	4.79332	4.2466	4.54863	4.2474	4.69781	4.94378	5.09958	4.91666	4.38396	4.37276	4.51829	4.13772	4.18292	4.56034	4.45925	4.54205	4.61199	4.50916
RPL22L1	5.03065	5.41223	5.5306	5.51066	5.34454	5.46298	5.40704	5.2987	6.25253	5.30105	5.87066	5.72092	6.14192	5.55981	6.10198	5.78991	4.92768	5.41151
ALOX12	6.26544	5.84631	5.97647	5.9334	5.86721	6.16934	6.11918	6.43698	5.80572	5.58188	5.64759	6.04035	5.63814	5.87373	5.58775	5.79947	6.30574	6.03617
ADA	7.56472	7.43157	7.48163	7.79386	7.55432	7.15774	7.13576	7.49127	7.52148	7.78333	7.40131	7.63433	7.71762	7.50937	7.57749	7.79114	7.8211	7.94173
ZNF260	7.1016	7.49471	7.34082	7.20859	6.6162	6.83271	7.42615	6.82177	6.86581	7.77825	7.78425	7.29855	7.2568	7.81167	7.64704	7.56664	6.86941	7.62909
LDLRAD3	8.57353	8.5877	8.72568	8.49976	8.68443	8.74062	9.0168	8.47591	8.34367	8.63746	8.38065	8.47652	8.52177	8.48798	8.48473	8.50565	8.47365	8.5694
FILIP1	6.46886	6.96449	6.70559	7.1118	6.52217	6.68503	6.7696	6.60292	7.35281	6.985	7.3248	6.9626	6.84847	6.986	7.19779	6.68661	6.69339	6.76539
GTF2I	9.27633	9.09855	9.22785	9.17282	8.83273	8.17849	8.42946	9.0002	8.87989	9.52572	9.29113	9.19137	9.20108	9.05811	9.48033	9.18389	8.97615	9.37107
TSLP	4.80762	4.85664	5.03875	4.82419	5.82169	6.0785	5.45155	4.79643	4.65269	4.82856	4.64324	4.74109	4.98667	4.68707	4.85118	5.10191	4.62732	5.25568
PLS1	6.24735	5.62634	5.74171	5.52952	5.75729	6.01924	5.76634	6.15393	5.73077	5.54412	5.4208	5.39011	5.54259	5.83514	5.68269	5.66969	5.85453	5.57786
ATP7A	7.42015	7.48867	7.61302	7.52988	6.8458	7.28876	7.57569	7.27273	7.50371	7.66053	7.68968	7.5564	7.5603	7.61822	7.86706	7.81278	7.21901	7.65257
CERS3	5.98238	6.13044	5.94296	5.99747	6.00171	5.99173	5.85192	6.15279	6.00036	5.7868	5.7347	5.88419	5.96198	5.8356	5.78655	5.58421	5.93866	5.91404
OSTN	4.6448	4.29461	4.30386	4.48705	5.60938	5.28408	4.45449	4.42594	4.13884	4.2053	4.41786	4.56425	4.39656	4.14915	4.21426	4.50532	4.3927	4.44856
SYT11	6.75202	6.86711	6.66957	6.95688	7.05407	6.32972	6.58258	6.52614	7.08092	6.77638	7.04487	6.95351	6.84862	7.07508	7.01848	6.60456	7.15818	6.88082
PALD1	7.45624	7.15651	7.1401	7.19691	7.38317	7.41837	6.97876	7.52115	7.06891	6.96224	6.98103	7.17256	7.19465	7.22124	6.87682	7.06108	7.31506	6.99662
SPATA1	4.27634	4.23255	4.14895	4.06822	5.13563	4.80138	4.39001	4.26507	4.07169	4.03609	4.11571	4.21989	4.04924	4.08765	3.96349	4.39046	4.17017	4.30079
HEXB	9.23471	9.0639	9.17197	9.22415	8.38713	8.82684	8.84463	8.52588	9.2483	9.19175	9.36233	9.25135	9.20344	9.23307	9.58245	9.20237	8.53903	9.27556
POTEB3///LOC102723502///POTEB///LOC100288966///POTEB2///POTEF///POTEJ///POTEM///POTEE///POTEKP///POTEG///POTEC///POTED///POTEH	5.02262	4.62214	4.54048	4.45294	4.78095	5.12287	4.78827	5.12077	4.55599	4.73775	4.51094	4.43492	4.62268	4.61694	4.53362	4.14402	4.8921	4.5603
DEFB126	5.37405	5.16104	5.163	5.05478	5.07382	5.5916	5.27116	6.02844	4.81503	5.10196	4.95204	5.09117	5.24605	5.06428	4.37268	4.75142	5.7334	4.80445
CHRNB3	5.55283	5.128	4.83247	4.86624	6.13894	5.13355	5.17032	5.58172	4.82904	4.97454	4.90272	5.04923	4.89578	4.95675	4.85721	5.05332	5.30228	5.06037
SEPT14	5.45134	5.62425	5.24949	5.35096	5.66668	5.89881	5.62967	5.52118	5.21978	5.45622	5.44655	5.33206	5.49371	5.3952	5.26231	5.52773	5.11716	5.22742
CELSR2	7.54081	7.30955	7.35785	7.5157	7.56147	7.46549	7.58957	7.64273	7.30992	7.26213	7.37546	7.25288	7.29689	7.38208	7.27724	6.98936	7.65035	7.35332
GLRA3	4.52589	4.4845	4.41574	4.26391	5.05035	5.64246	4.8038	4.25748	4.22042	4.35503	4.15234	4.28416	4.59731	4.35274	4.27109	4.68821	4.27482	4.20917
TGFBI	8.62053	8.98287	8.99296	9.42228	8.83296	8.69168	8.98177	8.25097	10.5885	8.8651	9.60797	9.23453	8.99212	9.21628	9.71953	9.36427	8.29831	9.46193
C6orf99	6.81959	6.54762	6.5602	6.26436	6.82904	7.19569	6.65169	6.92394	6.62444	6.25264	6.18249	6.60578	6.67886	6.78022	6.40544	6.38609	6.24531	6.50179
PRH2	5.48988	5.13204	5.22353	4.83497	5.56567	5.72911	4.862	5.60336	5.13643	4.79038	5.19041	4.93538	5.13087	4.95076	5.05839	5.27094	5.06829	4.8213
RALGAPA1	8.02948	8.48034	8.69391	8.34769	7.43959	8.23822	8.06115	8.26092	8.30269	8.95121	8.76007	8.46393	8.71221	8.77081	8.82042	8.77781	7.68883	8.38679
RALGAPA1	8.02948	8.48034	8.69391	8.34769	7.43959	8.23822	8.06115	8.26092	8.30269	8.95121	8.76007	8.46393	8.71221	8.77081	8.82042	8.77781	7.68883	8.38679
NOVA2	6.78531	7.25546	7.1744	7.48154	7.47419	7.63078	7.19288	7.09835	7.33052	7.45361	7.18546	7.72343	7.46499	7.47626	7.49199	7.6812	7.52823	7.63112
ABCC4	6.60532	6.21338	6.5283	6.6466	5.94629	6.1611	6.39665	6.47727	7.18253	6.65563	7.18642	6.47904	6.57768	6.65821	6.81554	6.43395	6.39646	6.27394
SNORD115-27	3.31128	3.21971	3.42299	3.29151	5.70157	4.78595	4.2257	3.34377	3.44842	3.29285	3.56733	3.3479	3.49344	3.10149	2.94166	3.3682	3.21682	3.41188
SULT1C3	5.09356	4.14269	4.31607	4.33352	5.14159	4.49253	4.54927	5.0773	4.38561	4.37697	4.07287	4.20155	4.45095	4.25536	4.21479	4.2218	4.80032	4.35221
VPS45	8.64004	9.04102	8.89236	8.83103	8.74241	8.59666	8.5923	8.11892	8.57596	9.3909	9.15391	8.91373	9.09211	9.13522	9.1624	9.03149	8.30004	9.14754
FERMT2	10.1454	10.1513	10.1076	9.93185	8.94363	8.7523	9.45275	9.32389	9.54199	10.5095	9.62298	9.78423	9.81168	10.1006	10.2673	10.3294	10.0199	10.4178
ZNF638	8.38147	8.73005	8.78602	8.7327	7.91785	7.84703	8.23305	8.37545	8.40394	9.04426	8.92162	8.71475	8.76024	8.91502	9.07496	8.64123	8.0456	8.61414
RFPL4A	5.48172	5.13619	5.14957	5.25631	5.93939	5.45418	5.22729	5.49769	5.12437	4.88341	4.97199	5.01786	5.12372	5.15057	5.06578	5.33468	5.36364	5.46335
HIVEP3	6.79916	6.46163	6.62608	6.83577	6.97241	6.62362	7.08415	6.80217	6.49754	6.62056	6.65991	6.46955	6.48781	6.67891	6.61213	6.43993	6.8377	6.49018
IDE	7.72134	7.83132	7.65812	7.83572	7.49486	7.16375	7.88157	7.22142	7.62296	8.142	8.03292	7.74845	7.83022	7.84796	8.1974	7.93561	7.35781	8.08983
ZFP62	7.01694	7.38898	7.45572	7.11339	6.03916	7.15473	6.88475	7.07161	7.03718	7.66094	7.76868	7.23242	7.18561	7.53689	7.52358	7.42566	6.8617	7.50819
WDR82	9.14154	9.29621	9.40284	9.05232	7.91452	8.35704	8.64683	8.99741	9.02566	9.44948	9.57182	9.09762	8.85405	9.39757	9.55801	9.29906	8.82969	9.31042
KIFAP3	7.92575	8.46392	8.59352	8.24565	7.67544	8.09011	8.68512	7.93738	8.53487	8.8869	8.92635	8.38175	8.6008	8.83553	8.69216	8.69388	7.64045	8.4582
C1orf168	4.25367	3.7846	3.64664	3.60379	4.55022	3.56574	4.55068	4.05048	3.42703	3.29987	3.68365	3.64721	3.52813	4.0462	3.71508	3.60248	4.08267	3.66763
CXCL17	6.62962	6.10551	6.19741	6.29256	6.44392	6.51212	6.33246	6.65835	6.32223	5.93815	5.76198	6.09134	6.37395	6.25386	6.10844	5.85908	6.52346	6.28955
API5	8.07007	8.49912	8.58499	8.04157	7.66695	7.4348	7.89379	7.82254	8.1821	8.52371	8.48191	8.11158	8.17609	8.60033	8.84112	8.68947	7.62826	8.4452
FLJ43879	6.48751	5.84166	5.84481	5.9586	6.26842	6.36092	6.29474	6.40171	5.8712	6.10032	5.82802	6.06741	5.88603	5.99334	5.84056	5.97408	6.21891	5.7947
RGS8	6.68262	6.27781	6.21694	6.10114	6.19906	6.92532	5.78771	6.89371	6.12748	6.10933	5.92953	6.23141	6.08954	6.26222	6.13604	5.77598	6.1203	6.10996
STXBP3	8.06735	8.18114	8.5798	8.12392	7.25882	6.99723	7.87539	7.7194	8.02047	8.51415	8.37898	8.20572	8.27207	8.53875	8.58706	8.35896	7.45295	8.30121
THY1	8.00748	9.07335	8.59258	9.09319	8.28691	8.57771	8.7174	7.9232	10.1538	9.25892	9.86669	9.3284	8.56038	8.7937	9.34137	8.56657	7.99693	8.89057
STX7	9.17844	9.38759	9.36758	9.13932	8.39846	8.4349	8.70677	8.30876	8.86091	9.72132	9.05283	9.18541	9.08025	9.42749	9.57694	9.53502	8.6166	9.54904
USP8	7.13718	7.31935	7.35918	7.2071	6.71137	5.99417	6.4565	7.00482	6.78337	7.54963	7.17387	7.14891	7.34503	7.35746	7.59867	7.46003	6.89037	7.3969
RAD21L1	4.22634	3.90917	4.07803	3.95677	5.60116	5.07719	4.62327	4.38987	4.21089	3.99629	3.69314	4.10088	4.40467	3.64269	4.19413	4.17861	4.28648	3.86558
CALML4	6.76375	6.5917	6.59475	7.06578	6.60113	6.65087	6.68775	6.61012	6.963	6.96567	7.01095	7.05166	6.6618	7.0065	6.98755	6.73138	6.61836	6.89744
SNORD51	6.63932	5.16361	5.27122	5.70617	6.04002	5.69187	5.72257	6.76855	5.54677	5.3967	5.50234	5.14404	5.71049	5.36195	5.27263	4.76224	6.34631	4.64459
OTP	6.13699	6.29903	6.16284	6.46575	6.81875	6.57787	6.30639	6.1824	6.26666	6.19005	6.09003	5.89696	6.23203	6.20761	6.07627	6.14764	6.17405	6.3164
GSDMC	5.23235	4.95148	4.97512	4.76155	6.30659	5.52728	4.92296	4.94001	5.19643	4.78662	4.65432	4.70811	5.02766	5.16789	4.5178	4.16899	5.08447	4.66162
COL12A1	9.55836	9.27553	9.79983	9.33403	9.73867	8.69294	9.43824	8.5808	10.2752	9.45165	10.1029	9.42758	9.14044	9.49449	10.3039	9.93033	9.13166	10.2426
BPIFA4P	4.87535	4.59722	4.94195	4.61846	4.91488	4.70412	5.15794	4.81829	4.44444	4.73498	4.79005	4.43647	4.51078	4.69379	4.68156	4.19312	5.04612	4.30466
TIMMDC1	8.57837	9.46532	9.55851	9.00061	8.61886	8.70781	8.95589	8.09844	9.14613	9.6134	9.66248	9.28094	9.21818	9.37846	9.45621	9.09016	8.51166	9.30504
EFCAB2	6.69737	6.13257	5.99636	6.04145	6.47645	6.27217	6.49296	6.75274	5.92585	5.97492	6.2411	6.10347	5.763	5.92704	6.11545	5.70812	6.73006	6.12282
TDGF1P3	5.71588	5.13473	5.42672	5.42731	6.12343	5.90133	5.70284	6.10223	5.31809	5.79301	5.32232	5.26264	5.41081	5.5444	5.56749	5.04383	5.46275	5.3391
OR10A2///OR10A5	4.94909	4.20683	4.05241	4.13405	5.26488	4.92403	4.63673	4.75748	3.8484	4.43129	4.25763	4.31047	4.3484	4.36476	3.83154	4.09647	4.92963	3.9875
MR1	6.88237	6.95498	6.74808	6.93142	6.83028	6.61726	7.10376	6.81776	7.07842	7.25771	7.10488	6.92808	6.94644	7.25906	7.37792	7.01177	6.63936	7.117
TRNT1	5.97387	6.40381	6.48678	6.01478	4.8188	5.52335	5.70094	6.017	6.04529	6.59165	6.66619	5.86226	6.06329	6.76656	6.53714	6.38307	5.62635	6.5303
MTX2	6.75368	7.59658	7.37312	7.05962	5.51719	6.34774	6.81292	6.45686	7.07595	7.33404	7.17331	7.21559	7.27647	7.36572	7.48259	7.2769	6.55622	7.18716
SNORD13P3	8.002	8.05421	8.15413	9.33983	8.51158	8.75102	8.57436	8.40128	9.55284	9.21764	8.62363	9.98641	9.55303	8.2128	8.38197	10.0502	8.66255	8.25883
RIMS2	5.77955	5.43682	5.5393	5.58839	5.69947	5.50125	5.89251	5.49541	5.35311	5.57168	5.36524	5.49032	5.53096	5.44877	5.14002	5.5132	5.63496	5.15848
OR2M7	4.36654	3.54032	3.55651	3.53124	5.14396	3.76336	4.01349	4.35878	3.56714	3.5176	3.47205	3.76107	3.51707	3.67544	3.55013	3.7029	4.0983	3.56575
ESR1	6.86541	6.10004	6.41919	6.52951	6.65986	6.77387	6.37328	6.81013	6.49739	6.31019	6.24437	6.24328	6.23342	6.37125	6.09204	5.71636	6.87571	6.19789
COG2	6.87282	7.02505	7.20178	6.58902	6.28413	6.95632	6.34794	6.28803	6.56468	7.04284	6.9663	7.09525	7.22464	7.16147	7.25552	7.14659	6.47618	7.23051
ERGIC2	7.80915	7.89084	8.16708	7.66398	6.5047	7.20583	7.28753	7.3671	7.46399	8.24828	8.0823	7.70064	7.7767	8.2574	8.39499	7.97551	7.19351	8.09651
TFB1M	6.10953	6.17601	6.41913	5.79369	5.70594	6.11641	5.84266	6.28373	5.92392	6.67718	6.41682	6.08493	6.55362	6.51893	6.49952	6.698	5.80224	6.32524
LZIC	7.36361	7.99235	7.96524	7.74181	6.85704	7.71109	7.16167	7.08683	7.63007	8.09561	7.99613	7.71276	7.76466	8.18067	8.25224	7.89986	7.07839	7.98922
SLC39A10	7.30445	7.69906	7.70694	7.4858	7.10055	7.20915	7.36072	7.33927	7.64663	8.03069	8.00757	7.66442	7.63798	8.06803	8.22416	7.62366	6.8587	7.51277
MANF	7.79268	8.17949	8.08009	8.19153	8.07991	8.05621	8.08516	7.96696	8.48175	8.17703	8.5221	8.29231	8.2212	8.20248	8.1815	8.42058	7.80294	8.27349
EXOSC7	7.17354	7.33333	7.49702	7.38166	7.66709	7.54742	7.84263	7.30006	7.30795	7.14264	7.38319	7.41825	7.25293	7.38778	7.37558	7.00504	6.91658	7.30802
CASP14	5.59315	5.00587	5.03314	5.07949	5.67744	5.76822	5.4748	5.25075	5.12214	5.25131	5.03147	5.05877	5.04109	5.175	5.13131	5.23373	5.14459	5.10028
OR51A7	6.14805	4.76479	4.66356	4.67249	4.5833	5.05123	4.7498	5.828	4.54484	4.67335	4.97495	4.6987	3.44245	4.72342	4.41407	3.87463	5.12994	4.83502
ARID4A	7.04565	7.64985	7.60426	7.49012	6.24055	6.77902	6.72554	6.62279	7.18435	7.74609	7.4739	7.28873	7.14367	7.54201	7.68339	7.69893	6.81401	7.63606
HGD	5.80654	4.85639	5.16147	5.28944	5.99502	5.84263	5.22587	5.44109	5.22437	5.00272	4.86692	4.99903	5.28349	5.24506	5.16761	5.05257	5.50272	5.18213
HGD	5.80654	4.85639	5.16147	5.28944	5.99502	5.84263	5.22587	5.44109	5.22437	5.00272	4.86692	4.99903	5.28349	5.24506	5.16761	5.05257	5.50272	5.18213
GPR151	7.03997	6.14089	6.23534	6.22426	6.20009	6.56473	6.85058	6.96744	6.14977	6.2382	6.19018	5.7764	6.13821	6.33792	6.28813	5.8202	6.77816	6.29437
MYBPC2	6.3785	6.29815	6.0432	6.17885	6.41262	6.19953	6.09201	6.39632	6.17913	5.79701	6.01154	6.17696	6.20658	6.10521	6.06546	5.69357	6.17778	6.13999
MRPL48	7.22705	7.23796	7.27353	7.1656	6.93789	6.49335	7.03506	7.17806	7.27882	7.43714	7.34472	7.42221	7.55268	7.31897	7.34909	7.35817	6.86187	7.1592
PEMT	9.15917	8.63136	9.4385	8.45845	9.18338	8.70679	8.65376	8.27951	8.12247	8.82633	8.09931	8.62059	8.71711	8.69551	8.61309	8.3947	8.44448	8.3482
TTC23L///TTC23L	4.60777	4.76487	4.66907	4.52164	5.04864	4.76158	5.45212	4.50913	4.73539	4.50755	4.40989	4.65387	4.66363	4.68753	4.38899	4.5538	4.55442	4.14527
DTWD1	5.44412	5.60458	5.90189	5.15083	4.45234	4.72052	4.99933	4.84468	5.198	6.0981	5.70199	5.59354	5.49239	5.43139	6.05877	5.86218	4.67506	5.6389
FAM135A	6.24013	6.73314	6.81652	6.68999	5.59437	6.48808	6.88094	6.29328	6.60571	6.95847	7.06992	6.95292	6.88104	6.95269	6.98432	7.19254	5.97828	6.81972
UNC5CL	6.85278	6.03645	6.11039	6.18459	6.66886	6.31508	5.62872	6.63056	6.05828	6.18018	5.84782	5.80424	5.68143	6.15614	5.83809	5.87392	6.49843	5.8735
MIR140	4.7271	4.73644	4.69073	4.94895	5.25097	5.19008	4.62267	4.84511	4.7905	4.41135	4.62872	4.94722	4.71743	4.73882	4.65978	4.45918	4.66101	4.56244
SLED1	6.84896	7.76483	7.15466	7.53736	7.62278	6.62871	6.85765	6.86771	6.90615	7.62094	6.45751	6.64776	6.5167	6.88386	7.10999	6.05336	6.74013	6.53518
PCP4L1	8.10904	7.47294	7.39448	7.63964	7.92939	7.90706	7.73453	8.2901	7.46591	7.46248	7.30725	7.35573	7.60662	7.39163	7.32384	7.51697	8.22792	7.51538
OLFML2B	7.25693	7.40939	7.18463	7.67781	7.1459	7.09197	7.05976	7.28412	8.72017	7.53679	8.45953	7.8059	7.39687	7.38566	7.69512	7.17532	7.16779	7.36137
REG1CP	4.96303	4.27765	4.34768	4.19452	5.02867	5.1834	4.35706	4.53745	4.38096	4.39599	4.4298	4.25607	4.39002	4.37894	4.34826	4.2667	4.34224	4.19816
FAR1	8.61982	8.50576	8.73651	8.52429	8.07719	7.6011	8.24316	8.1886	8.44053	9.03989	8.79777	8.46664	8.48616	8.87967	9.0588	8.67482	8.03772	8.59469
EIF3E	9.05804	8.88128	9.4704	9.08099	7.72523	8.60063	8.48181	9.31541	8.97151	9.61237	9.0471	8.94735	9.46305	9.49929	9.36332	9.34535	8.87234	9.19496
LINC01554	6.10608	6.56077	6.28309	6.23351	8.01259	6.6956	6.63475	6.24259	6.29769	6.26968	6.00115	6.06244	6.10575	6.11219	6.44664	6.19441	6.17975	6.24574
ATL2	7.96969	8.56133	8.67734	8.36146	7.44577	7.80354	7.73657	8.12105	8.09571	9.15102	8.52396	8.0998	8.62058	8.93331	8.84196	8.32486	7.77798	8.61781
PGAM2	7.69131	7.71362	7.38454	7.70085	7.65124	7.66418	7.58723	7.62356	7.58776	7.36226	7.28704	7.56629	7.68455	7.47083	7.40899	7.54652	7.33718	7.35418
PHF14	8.07397	8.21321	8.3318	8.22488	7.81209	7.93292	8.08918	7.94073	8.2888	8.48595	8.47928	8.20715	8.27829	8.42687	8.42191	8.22275	7.80369	8.30251
GABRA4	5.10172	4.95228	4.7619	4.87881	5.13814	5.53505	5.56514	5.09766	4.71844	4.95375	4.60244	4.762	4.77262	4.82018	4.52743	5.03943	5.40749	4.91721
CTNNA3	5.63736	5.16174	5.4924	5.35775	5.85802	6.25338	5.9936	5.8809	5.20576	5.76073	5.61691	5.35648	5.70972	5.2961	5.31078	4.86118	5.55116	5.21192
DSC1	5.48646	4.91588	5.08193	5.03463	5.3801	5.24246	4.83509	5.5198	4.75498	4.78546	4.93237	4.65803	4.93702	5.0229	4.6837	5.04778	5.50454	4.90897
HSP90B2P	6.01845	5.82916	5.37575	5.37814	6.12498	5.30319	5.43175	5.70568	4.81316	5.29616	5.5816	5.45176	5.27805	5.28704	5.12397	5.34268	5.87059	5.40687
ATP6V1C1	8.2593	8.64262	8.80462	8.22217	6.72533	7.41438	7.43328	7.94505	7.97097	8.87722	8.58447	8.30285	8.36255	8.82489	8.85554	8.49132	7.64089	8.66826
BEX1	6.67165	6.16804	6.19022	5.9918	6.80568	6.19055	5.94311	6.70706	6.21132	5.81325	5.94997	5.85555	6.23693	5.99169	5.71422	5.87307	6.52129	6.19343
FER	7.662	8.16931	8.21108	8.00763	7.01812	7.11666	7.46323	7.71798	7.72095	8.28297	8.2025	8.12381	8.1948	8.26436	8.38435	8.04873	7.16664	8.26762
ISY1-RAB43///ISY1	6.7082	7.4444	7.38261	7.13153	6.57429	6.77424	6.99133	6.56197	7.47937	7.5999	7.52841	7.2424	7.42294	7.44478	7.61777	7.20575	6.339	7.16335
THSD7B	6.3478	6.40449	6.18825	6.08967	6.45144	6.26734	6.55568	6.00113	5.88379	6.49229	5.74397	6.3022	6.23904	5.65374	5.97717	6.01457	6.20444	5.87357
NFXL1	6.94487	7.22983	7.14083	7.03182	6.73694	6.99539	7.25339	6.86683	7.08922	7.21996	7.59551	7.13934	7.18587	7.40978	7.52813	7.07486	7.02811	7.131
ZNF607	5.90407	6.27878	5.9336	5.62194	5.63448	6.20733	5.98752	5.76945	6.04456	6.30293	6.39895	6.25603	6.60377	6.3765	6.34351	6.14797	5.50423	6.02761
LOC441242	5.79854	5.54923	5.60235	5.5875	5.78042	5.7073	5.96317	5.79821	5.28115	5.64165	5.40099	5.50909	5.3656	5.63744	5.42683	5.61819	5.80821	5.66236
TMEM167B	8.69135	9.15589	8.9803	8.92869	7.93307	8.68145	8.49481	8.46328	8.82909	8.89265	9.04964	9.06516	8.81973	8.97932	9.0372	9.12511	8.59661	9.16043
TMEM167B	8.69135	9.15589	8.9803	8.92869	7.93307	8.68145	8.49481	8.46328	8.82909	8.89265	9.04964	9.06516	8.81973	8.97932	9.0372	9.12511	8.59661	9.16043
FHIT	6.86568	6.84928	6.63243	6.74319	7.58759	7.09901	6.86478	6.82338	6.59014	7.02324	6.38565	6.64584	6.46274	6.66445	6.36612	6.87882	6.58553	6.99537
ODF1	5.66361	5.38787	5.43119	5.41633	5.49829	5.63889	5.59283	5.80483	5.46507	5.41904	5.41768	5.35804	5.23512	5.43794	5.12885	5.25315	5.6303	5.39366
P2RX4	6.60443	6.94862	7.15075	6.81472	6.99507	6.80186	7.03059	6.31673	7.05828	7.03564	7.18721	7.41285	7.18058	7.36176	7.6062	7.13111	6.4236	6.94358
SLC24A2	6.70148	5.58699	5.45147	5.64337	6.31182	6.23331	6.13713	6.94194	5.51166	5.66512	5.19313	5.62898	5.43394	5.75267	5.47449	5.90684	6.54716	5.81829
ARMC10	7.62833	8.15321	8.24056	7.87437	7.26369	7.9538	7.66224	7.4868	7.87725	7.99885	8.17285	8.03626	8.21822	8.221	8.01785	8.10619	7.69766	8.12038
LOC100130331	8.66232	8.95605	9.02766	8.91939	7.63651	8.04605	8.70746	9.04828	9.03711	9.17462	9.0505	8.85263	8.8012	9.08846	9.20536	8.61558	8.89097	9.17591
RFWD2	7.27839	7.38391	7.50596	7.45117	6.18941	6.82262	7.24988	6.66636	7.21287	7.47391	7.62067	7.63016	7.31053	7.44776	7.63486	7.63853	6.84322	7.42452
NSUN7	5.22987	5.25573	5.19678	5.13135	5.64642	5.45335	5.10766	5.11751	4.7277	5.02496	4.99834	5.03966	5.21227	5.18269	5.14797	5.17175	5.06158	5.15131
WDR43	7.77147	8.15424	8.36573	8.00792	7.59026	7.88122	8.18557	7.89333	7.98023	8.35213	8.30367	8.22208	8.1387	8.3672	8.41035	8.42664	7.74204	8.34889
BTBD1	8.74176	8.90679	8.84542	8.75578	8.40774	8.55186	8.45402	8.26783	8.74993	8.95219	8.86774	8.91573	8.71474	8.87766	9.01057	8.92924	8.42062	8.93946
NBPF25P///NBPF19///NBPF20///NBPF10///NBPF8///NBPF9///NBPF15///NBPF11///NBPF12///NBPF3///NBPF1///NBPF14	10.6577	10.3883	10.3646	10.5325	9.42795	9.77564	9.9544	10.2577	10.1392	10.7579	10.4995	10.3614	10.3765	10.4731	10.581	10.6482	10.3314	10.6309
ARF4	9.96155	10.054	10.053	9.96985	9.10192	8.96718	9.53792	9.3629	10.1827	10.3373	10.6459	9.77264	9.8251	10.318	10.4294	9.88945	9.08051	10.058
ARRB1	8.2459	8.92852	8.82607	8.79016	8.57538	8.28511	8.56775	7.93282	8.75983	9.01469	8.7224	8.90381	8.67428	8.89472	8.89898	9.07303	8.21245	9.00832
PFKFB3	9.62982	11.0035	10.1628	10.6326	10.7923	10.9672	10.5728	9.59838	9.476	10.7634	9.19161	9.72948	9.8038	9.64085	10.3849	9.64521	10.2616	10.3299
VSTM2A	6.49207	6.14664	6.09252	6.14732	6.27868	6.41497	6.04104	6.48062	6.13179	6.04024	6.02249	6.08065	6.26861	6.12237	5.95442	5.82489	6.28331	5.97238
CYP20A1	7.45642	7.66073	7.96455	7.42962	6.79307	6.93527	7.5548	7.08494	7.59021	7.70837	8.07013	7.48475	7.68808	7.88136	7.85539	7.75902	7.14065	7.63429
LHX8	6.04504	5.27482	5.34585	5.54098	6.03883	6.26628	5.73039	6.0483	5.70628	5.42808	5.12482	5.61149	5.62975	5.46273	5.2516	5.38794	5.81545	5.50421
F8	7.51946	7.81051	7.52815	8.06607	7.2844	7.39673	7.67089	7.45284	8.13769	8.34337	7.85112	7.86898	7.54124	7.99925	8.00516	7.94101	7.25019	7.84735
NAA35	7.89597	8.28108	8.35662	8.01699	7.65517	8.08881	7.85668	7.71718	7.93137	8.56179	8.39682	8.2424	8.45741	8.30719	8.42079	8.40299	7.60017	8.31097
HMGB4	5.8765	5.75346	5.63013	5.48424	6.10499	6.44131	5.46963	5.81907	5.6467	5.22908	5.6249	5.53068	5.69568	5.39757	5.68564	5.72322	5.69786	5.36777
SNORD28	6.59612	8.07448	8.21337	8.48777	6.16645	6.52218	7.37584	7.79722	8.45442	8.21937	8.35622	8.74392	8.72135	7.71316	8.27176	8.59209	6.44874	7.78732
NBPF7	5.48862	5.42394	5.20541	5.19446	5.64387	5.43378	5.59068	5.30237	5.09018	5.34866	5.33512	5.40811	5.22511	5.13142	5.19804	5.28471	5.13194	5.19703
OR2W1	5.76394	5.0449	4.9941	5.11486	5.67091	5.25146	5.37819	5.96585	5.19265	4.98643	5.18229	4.99861	5.01096	5.22408	4.79928	5.16713	5.53204	5.0113
OR2W1	5.76394	5.0449	4.9941	5.11486	5.67091	5.25146	5.37819	5.96585	5.19265	4.98643	5.18229	4.99861	5.01096	5.22408	4.79928	5.16713	5.53204	5.0113
OR2W1	5.76394	5.0449	4.9941	5.11486	5.67091	5.25146	5.37819	5.96585	5.19265	4.98643	5.18229	4.99861	5.01096	5.22408	4.79928	5.16713	5.53204	5.0113
METTL21A	5.98504	6.31086	6.59963	6.33033	6.27885	5.89765	6.14368	5.74087	6.53207	6.43418	6.4779	6.51202	6.40103	6.58856	6.43244	6.49786	5.86025	6.38939
OR4Q3	4.82448	4.51603	4.76619	4.53783	4.41866	5.31407	4.85561	4.94695	4.56158	4.3131	4.30685	4.1706	4.60393	4.56823	4.55552	4.77205	4.85814	4.41144
PPP2CB	8.28015	8.57534	8.79884	8.432	7.78912	7.52402	7.93706	7.67238	8.46008	8.68928	8.38171	8.43058	8.45642	8.53734	8.77223	8.59748	7.85281	8.61309
DOC2B	6.80132	7.30025	7.41057	7.76487	6.74775	6.99882	6.92757	6.8763	7.62229	6.94739	7.41046	8.10574	7.59532	7.38121	7.7474	7.38715	6.90288	7.42899
MAGT1	3.30011	3.36642	3.3863	3.20668	5.06688	4.38261	3.88393	3.25307	3.25785	3.13763	3.23732	3.39502	3.32296	3.24922	3.33443	3.56983	3.14087	3.28762
TMEM132C	8.17755	8.63192	9.30718	8.01445	8.65739	9.25643	8.56572	8.02753	7.66224	8.27225	7.87795	8.2482	8.02244	8.2396	8.3199	8.26552	8.32608	8.71024
GCM1	5.48957	5.16385	5.08895	5.17142	5.44871	5.83957	5.11477	5.56119	4.99648	5.0974	5.11695	5.04037	5.06295	5.13604	5.01211	5.02391	5.50109	5.29583
HTR7	5.98203	6.18974	5.8442	6.08956	6.55798	6.27036	6.48256	5.90117	5.90739	5.86025	5.82125	6.30412	5.9114	5.95115	5.94028	5.66961	6.06516	5.90495
MPP3	7.68827	7.60662	7.55028	7.64175	7.50179	7.85221	7.49989	7.68399	7.66656	7.23641	7.53043	7.44507	7.63459	7.55691	7.25401	7.46742	7.41735	7.31516
CFAP53	5.1335	5.20926	5.17681	5.10098	5.9261	5.57925	5.09609	5.07899	5.12055	5.16939	5.09923	5.01945	5.16477	4.87389	5.07365	5.00934	5.08604	4.93858
SNX14	7.44809	7.70905	7.84978	7.76426	6.88571	7.1431	7.46565	7.01467	7.6389	7.94825	7.93998	7.87631	7.62995	7.99206	8.16955	7.87413	6.824	7.79189
MZT2B///PHGDH	10.1357	9.83304	9.93761	10.2957	9.71747	9.51448	9.63436	10.4609	9.95358	10.2994	9.7063	10.2191	10.1722	10.0887	10.2567	10.8242	10.7014	10.4986
DMC1	5.07657	4.36274	4.53992	4.53654	5.35607	5.47105	4.2988	5.12375	4.57831	4.50759	4.39633	4.40773	4.58282	4.52289	4.51259	4.5773	4.7856	4.40453
MIR301A	3.20561	3.27742	3.42021	3.31383	5.44382	4.48259	4.3969	3.26572	3.2651	3.38144	2.99365	3.1084	3.23289	3.5228	3.53092	3.47555	3.3069	3.36104
DYM	7.73007	8.08125	8.22421	8.02077	7.7257	7.8464	7.96678	7.52729	8.13487	8.31939	8.34574	8.24497	8.26276	8.13075	8.31594	8.48362	7.33973	8.16347
GBP2	7.07823	7.21603	7.68707	7.6947	6.58095	7.2203	6.56879	7.22109	7.48345	7.75063	7.58481	7.45867	7.52135	7.33918	7.45826	7.9303	7.02958	7.3466
ABRA	6.60421	6.21514	6.18679	6.32017	6.66249	6.40704	6.4054	6.66121	5.90518	6.33001	5.98482	6.24338	6.25433	6.2268	6.23017	5.80156	6.76056	6.09326
AKT3	7.22719	7.56168	7.97753	7.98526	6.34835	6.82531	7.00302	7.40647	7.91612	8.03729	8.08016	7.69289	7.73548	7.68124	7.95265	7.57893	6.92764	7.62166
NAA20	6.62437	7.38441	7.30587	7.14292	7.22462	6.51773	6.94057	6.63877	7.22297	7.16775	7.03569	7.43646	7.46984	7.16935	7.32595	7.76437	6.75494	7.45513
C3orf38	6.30238	6.67337	6.81049	6.68298	5.19333	6.69982	6.63792	6.13375	6.49739	6.95156	6.76001	6.77517	6.77192	6.99148	7.10405	6.99993	6.04221	7.22254
SPERT	5.59485	4.88125	5.22943	5.09236	6.261	5.41787	5.21196	5.52762	5.18295	4.96115	5.01069	4.9295	5.25551	5.01205	4.99927	4.87062	5.48694	5.20296
ZNF761///ZNF525///ZNF845///ZNF765	11.4659	10.632	10.8875	10.651	9.2193	10.0305	10.1977	11.1113	10.4201	11.3262	10.8384	10.8276	10.8746	11.078	11.3136	11.1426	11.1584	11.0919
DNAJC2	6.57431	6.71458	6.81778	6.63199	6.48647	6.48023	6.74517	6.20393	6.78972	6.85304	6.87605	6.82156	6.84669	6.95812	6.88681	6.75705	6.33742	6.76011
COL6A5	4.36322	4.09929	3.93409	4.02894	5.07389	4.97905	4.06215	4.35108	3.75535	4.10603	4.07822	3.98588	4.14862	3.99509	3.93257	4.07574	4.24056	4.20434
OR6C75	5.80102	4.81936	4.71715	4.79754	5.66342	5.66947	5.25304	5.97674	4.77972	4.97143	4.78719	4.85583	5.05619	4.76712	4.67848	4.19518	5.90635	4.94189
ANKRD62	4.94128	4.17715	4.33675	4.25694	4.989	4.56684	4.30386	4.84909	4.20111	4.54147	4.20731	4.33408	4.34218	4.28842	4.18563	4.15741	4.47857	4.2743
UBE2V1	9.26798	9.47868	9.45054	9.39442	9.33953	8.50396	9.43681	9.04923	9.49556	9.68643	9.50182	9.42087	9.44016	9.60857	9.26118	9.77977	9.15946	9.80053
GRHL1	6.09	5.81858	5.90197	6.21517	6.64269	6.15594	6.12721	5.99367	6.06112	5.8083	5.61102	5.79153	5.88119	6.03646	5.75511	5.74101	6.07652	6.12271
COMMD7	8.25532	8.18419	8.18537	8.34332	7.71571	7.60052	8.20395	7.97663	7.98728	8.36741	8.37401	8.12527	8.3348	8.38822	8.3604	8.27647	8.27619	8.32
FLJ44477	5.80915	5.50775	5.1194	5.4792	5.42162	5.28828	6.05699	6.25648	5.3392	5.24315	5.00892	5.1608	4.87653	5.44735	5.46688	5.01504	5.76023	5.56536
RAB41	6.13441	5.44099	5.37093	5.66891	5.77314	5.71811	5.64933	6.20002	5.29441	5.33884	5.22154	5.33687	5.53826	5.45222	5.50543	5.36253	6.08928	5.5583
FSHB	6.53416	5.61509	5.64381	5.66783	5.66986	6.24928	5.76539	6.17563	5.40416	5.60691	5.52332	5.39865	5.52398	5.60559	5.68848	5.12476	6.32856	5.68394
PEX2	6.92447	7.19461	7.15002	6.96346	6.77932	6.30291	6.88102	6.66497	6.96087	7.32001	7.10052	7.04692	7.21466	7.317	7.33426	7.29586	6.44351	7.45836
OR6C1	4.82465	3.9182	3.74627	4.0246	4.33897	4.9546	4.77977	4.62052	3.99348	3.93162	3.87157	4.02351	3.95129	3.9509	3.8109	4.28841	4.6066	4.12096
TAS2R39	5.49101	4.59492	4.49005	4.8854	5.51052	5.23248	4.92498	5.4997	4.65082	4.80521	4.50834	4.60646	4.5051	4.86166	4.68618	4.65029	5.42645	4.74143
C7orf69	5.80096	5.96664	5.6815	5.43433	5.18991	5.65649	5.78255	5.595	5.78704	5.21729	5.30319	5.77181	5.20681	5.35473	5.3531	4.96874	5.189	5.59366
VAMP8	8.48578	8.6637	8.86269	8.85052	8.89053	8.8261	8.8789	8.46958	9.26947	8.70403	9.29508	9.25353	9.18048	9.28261	9.68721	8.88547	8.25989	8.80735
CNIH1	8.05854	8.4522	8.53438	8.28542	7.83195	7.91535	8.13853	8.14105	8.2369	8.52366	8.22911	8.19174	8.45842	8.64996	8.51101	8.3506	8.24461	8.52278
SULT2A1	4.45713	4.42274	4.22077	4.18753	4.60045	4.84409	4.69888	4.25034	4.3055	4.22169	4.08193	4.35815	4.23896	4.15885	4.10367	4.37432	4.55469	3.98293
PKD1L3	5.3544	4.8886	5.03389	5.04244	5.32285	5.70703	5.4129	5.39267	4.84427	5.07979	4.72247	5.07918	4.99538	5.17408	4.84908	5.20027	5.33314	5.02725
LRCH2	5.7112	6.30964	6.34065	6.32691	5.30825	6.40013	5.81369	6.05109	6.49413	6.62396	6.88028	6.25165	6.39331	6.11846	6.54689	6.37803	5.87536	6.10543
NPIPB9///NPIPB5///NPIPB6///PDXDC2P///NPIPB3	8.33408	8.47411	8.37569	8.8269	8.25218	8.48078	8.44421	8.19023	8.56695	8.72997	8.72629	8.80264	8.60046	8.52379	8.82253	9.03101	8.3125	8.37168
AZI2	8.2731	8.53989	8.38556	8.09357	7.31309	7.09403	7.13909	7.76705	7.74274	8.4885	8.02558	7.81944	8.29235	8.44996	8.63204	8.66145	7.89954	8.85962
KLHDC1	7.19007	7.58102	7.77415	7.25702	6.12515	6.81976	6.41382	7.0458	7.09141	7.74136	7.60951	7.28674	7.61841	7.72161	7.65473	7.39561	6.82364	7.4633
PCDH18	9.98266	9.69607	10.3293	9.55816	8.4391	9.51663	9.17572	8.95867	9.15462	10.2319	9.65491	9.68803	9.76195	9.95411	10.1074	10.3336	9.95317	10.2765
CAMK1D	7.62791	7.73173	7.66404	8.10462	7.8596	8.22421	7.44801	7.57164	8.53681	7.80174	8.08343	8.01511	7.9538	8.12515	8.23388	7.98634	7.5553	8.22827
CCDC169-SOHLH2///SOHLH2	5.80146	5.47351	5.39396	5.5841	6.14035	5.75053	5.83198	5.60766	5.24527	5.63316	5.35037	5.39431	5.26482	5.56959	5.49734	5.47694	5.83564	5.46612
LRRC31	4.5586	4.2182	4.09708	4.23327	5.14735	5.06633	4.58573	4.46135	4.2659	4.3417	4.24239	4.13725	4.63029	4.15063	3.87138	4.37863	4.41727	3.96924
MMP7	5.09049	4.81384	4.93214	5.27996	5.94885	5.55622	5.20529	4.76808	4.97834	4.62981	4.97962	5.31692	4.8537	4.71176	5.38334	4.62303	4.44306	4.6154
HRH4	5.29558	4.76327	4.45915	4.23928	5.67415	5.42537	4.9416	5.13564	4.51096	4.46806	4.51054	4.31766	4.65066	4.61855	4.48695	4.48431	5.30305	4.83662
UBE2W	8.41275	8.55182	8.56937	8.53578	8.36648	8.24833	8.61003	8.33059	8.29555	9.31653	8.47286	8.42866	8.55531	9.03071	9.04471	8.82671	8.41731	8.90811
ZNF737///ZNF737	7.24447	7.96538	8.03177	7.81655	7.04516	7.19298	7.9718	7.61564	7.79454	8.56191	8.25379	7.68876	8.25396	8.24358	8.33244	8.46437	7.04272	7.67785
NKRF	5.96387	5.54262	5.81476	6.06972	6.02084	6.51306	6.27632	6.01746	5.76833	6.01953	5.77145	5.60419	5.60694	5.85592	5.93722	5.82167	5.82482	5.74888
TPPP2	6.85221	6.09326	6.14303	6.14282	6.65623	6.14813	6.27163	6.87347	5.94171	6.02894	5.86754	6.07603	6.00847	5.98124	5.90042	5.98611	6.87405	6.19267
LRRC43	6.26599	5.72872	6.04762	5.89968	6.16954	6.16775	6.44186	6.11234	5.85144	5.85968	5.84983	5.84632	6.02579	5.99559	5.90952	5.88605	5.66177	6.14494
RAB14	9.2156	9.21694	9.29897	8.98259	8.0937	8.47016	8.93555	8.83943	9.02548	9.59726	9.34156	8.96373	8.84748	9.57986	9.61805	9.21468	8.76647	9.42828
ZNF813	6.22128	6.16427	6.13522	5.74045	6.35384	5.7024	5.58263	6.21118	5.60607	6.57478	6.23127	6.36529	6.22477	6.36856	6.4606	6.52502	6.11387	6.63672
BIVM-ERCC5///BIVM	6.77505	7.17025	7.18659	6.94529	6.50333	6.66391	7.07058	6.90576	6.9113	7.73951	7.83197	7.08356	7.08697	7.67731	7.62273	7.26813	6.34098	7.15819
HEPACAM	7.44135	7.4912	7.66612	7.63001	7.83661	7.76458	7.62213	7.11923	6.95309	7.6121	6.68542	7.11191	7.17415	7.23338	7.17015	7.42018	7.59729	7.80663
ARG2	5.65387	5.36684	5.66117	5.31562	5.35833	5.68816	5.86454	5.44267	5.3319	5.47435	5.45297	5.26874	5.23243	5.14738	5.09632	4.98881	5.70946	5.47114
PPP3CB	8.79662	9.08552	9.01493	9.02585	8.16267	7.68121	8.68741	8.36992	8.6392	9.2735	9.02519	8.87046	8.89357	9.01716	9.2407	9.13727	8.48255	9.14498
GGT7	7.63991	7.39131	7.63466	7.36043	7.483	7.49014	7.76806	7.52629	7.4077	7.40324	7.56708	7.2766	7.5633	7.35289	7.30613	7.0256	7.36519	7.27987
TDRD9	5.49602	4.98039	4.92249	5.1284	5.6829	5.43314	5.11786	5.15852	4.80705	5.14873	5.01024	5.01748	5.16024	5.00966	5.03169	5.03354	4.955	5.0839
OR8G2	3.8951	3.83047	3.8951	4.0133	5.7648	4.95963	4.78343	3.75161	4.50662	3.63184	3.55314	3.69593	3.77091	3.75752	3.79892	4.10332	4.14048	3.6405
OR10H4	4.71481	4.21549	4.28637	4.3762	5.49689	4.76427	5.18755	4.51991	4.66177	4.21479	4.1107	4.36557	4.19367	4.26681	4.39595	4.71588	4.63614	3.88851
GRIK1-AS2	5.69147	5.45784	5.46399	5.43494	5.61437	5.83916	5.50423	5.82374	5.29082	5.32209	5.48595	5.60123	5.66505	5.35876	5.35725	5.1828	5.48618	5.41849
MEIG1	3.92834	3.82266	3.62187	3.43169	4.79192	4.33303	4.7967	4.03285	3.99002	3.61612	3.67251	3.75627	3.8153	3.64035	3.67928	3.79596	3.81514	3.77356
APOBEC3B	5.31565	5.4592	5.61836	5.61507	5.60831	5.28487	5.72166	5.34519	6.39512	5.55383	5.77916	5.92755	5.43028	5.92167	5.34161	5.70012	5.61255	5.92154
ADCY5	8.00644	8.0923	8.0749	7.92634	8.45726	8.07799	8.39613	7.48178	7.4308	7.97044	7.53777	7.8221	7.4031	7.87647	8.00461	7.36683	7.81932	8.33426
STEAP4	8.78135	9.14808	9.92865	10.111	8.15874	7.69236	8.87932	9.42888	9.79623	10.1684	9.80142	9.66285	8.833	9.18841	9.99479	9.70317	9.34117	9.49342
SNORD115-44///SNORD115-43///SNORD115-41///SNORD115-40///SNORD115-39///SNORD115-36///SNORD115-29///SNORD115-26///SNORD115-25///SNORD115-22///SNORD115-20///SNORD115-19///SNORD115-18///SNORD115-17///SNORD115-16///SNORD115-13///SNORD115-12///SNORD115-11///SNORD115-9///SNORD115-7///SNORD115-5///SNORD115-3///SNORD115-2///SNORD115-1///SNRPN	3.03676	3.29352	3.10525	3.0414	4.08477	4.6933	3.98703	3.09156	2.99465	3.05457	2.98198	2.96548	3.34261	2.94974	2.97089	3.59473	3.13723	3.17218
PPIA	7.88301	7.90348	7.77539	7.72405	6.88627	7.04014	7.41237	7.47124	7.64943	8.07414	7.97302	7.75099	7.78976	7.9494	7.96528	7.70206	7.34552	7.92502
NCOA3	7.99299	8.39393	8.53255	8.44213	7.86746	7.96025	8.15607	7.78182	8.43088	8.7193	8.67399	8.3385	8.4032	8.46023	8.74142	8.59295	7.65659	8.3965
KLRC1	5.14666	5.02036	4.86239	4.92136	5.84251	4.99268	5.11728	5.26389	4.50639	5.14734	4.82889	5.05721	4.95563	4.89268	4.91625	4.4107	5.24804	4.54315
OR2H2	7.44049	6.72508	6.64365	6.67571	7.49723	6.85464	7.22186	7.67287	6.74066	6.72196	6.15982	6.81675	7.00233	6.80231	6.53981	6.73991	7.33043	6.57703
OR2H2	7.44049	6.72508	6.64365	6.67571	7.49723	6.85464	7.22186	7.67287	6.74066	6.72196	6.15982	6.81675	7.00233	6.80231	6.53981	6.73991	7.33043	6.57703
TBC1D5	7.62619	7.78981	8.01548	7.84892	6.88973	7.7234	7.88842	7.50396	7.92303	8.1469	8.08573	7.9767	7.8186	8.14094	8.34109	8.14135	7.23923	7.97635
BTLA	7.25853	5.8764	5.99487	5.95033	6.83578	6.25498	6.47265	7.14138	5.93971	6.16734	5.53771	6.25969	5.47941	5.7878	5.80136	6.0012	7.07153	5.9997
SULT1C2	4.86321	4.44518	4.38301	4.44649	5.0959	4.65292	5.05339	4.80937	4.36458	4.48175	4.26931	4.49847	4.77921	4.32823	4.19601	4.08096	5.08606	4.1147
SLX4IP	6.40556	6.31058	6.50273	6.54857	6.61904	6.36734	6.69884	6.28553	6.64492	6.82034	6.81838	6.74648	6.37665	6.81692	6.98682	6.82199	6.14608	6.78196
EXD1	5.57478	4.9872	5.10602	4.91414	5.35264	5.49844	4.9219	5.53555	5.02045	4.86782	4.5361	4.91532	5.0345	5.09637	4.7767	4.86552	5.52933	4.98185
ANKRD36B	8.23973	8.56876	8.81498	8.45279	7.36533	6.82948	7.41267	8.00148	8.37415	8.73294	8.7624	8.65657	8.7118	8.60178	8.90222	8.62247	7.39104	8.15373
OCM///OCM2	6.55178	6.1226	5.83349	5.75658	6.07498	6.14546	6.10353	6.15689	5.80764	5.56267	5.97831	5.93254	5.87152	5.90811	6.01179	5.60515	6.01122	6.03342
GAPT	5.98377	5.0392	5.29633	5.36607	6.4498	5.63115	5.49618	6.04714	5.23359	5.55909	5.17042	5.5256	4.73742	5.03608	5.45221	5.33955	5.8162	5.02222
SPDYA	3.86324	3.96461	3.78491	3.99544	4.85237	4.15544	3.94194	3.78699	3.93061	3.65898	3.55088	3.68746	3.95358	3.63989	3.62955	4.01757	3.88742	3.79815
GTF2H1	7.3183	7.65421	7.60532	7.65799	7.08473	7.54519	7.62773	7.23875	7.55455	7.86926	7.7009	7.5696	7.56091	8.03055	7.97006	7.75347	7.17209	8.17909
FAM27E2///FAM27E3	6.5563	6.97814	6.74408	6.80684	7.00614	7.27926	6.78883	6.97745	6.76493	6.70458	6.90098	6.81551	6.77711	6.64458	6.45582	6.29537	6.81943	6.53101
MAP3K15	5.90655	5.65343	5.59247	5.82404	6.61806	6.21568	6.1465	5.88822	5.4678	5.72103	5.6331	5.60502	5.69999	5.74428	5.56552	5.96065	6.00245	5.78305
ROPN1B///ROPN1	4.58051	4.24982	4.35558	4.30623	4.9808	5.30031	4.35202	4.57151	4.28024	4.38667	4.34936	4.29991	4.56248	4.24776	4.33816	3.96079	4.40538	4.28357
SPANXN5	5.50353	5.22656	5.43319	5.10193	6.15526	6.36432	5.39621	5.75366	5.40053	5.3183	5.06519	5.41174	5.29899	5.11148	5.16063	5.12383	5.72472	5.31963
CCDC186	7.26859	7.59028	7.66006	7.67179	6.63283	6.45613	6.54428	7.2284	7.3823	7.90787	7.86343	7.43746	7.68344	7.88504	8.13427	7.52675	6.43996	7.68211
MEF2C	9.02235	9.15091	9.64266	9.88915	8.79199	9.07123	9.12041	8.97486	9.50302	10.0552	9.76735	9.34689	9.10911	9.52861	9.72898	9.39915	9.15749	9.70985
IL13RA2	3.78177	3.53849	3.42002	3.6021	4.00467	5.00493	4.25199	3.92882	3.67699	3.47933	3.52166	3.59278	3.32608	3.81502	3.57827	3.35792	3.95985	3.55369
PKHD1	5.9544	5.21053	5.0114	5.23651	5.52574	6.07573	5.55288	5.91484	5.22675	5.23125	5.28586	4.99867	5.18911	5.28024	5.36811	5.08035	5.67986	5.32355
PPP1CB	9.75686	9.60823	9.83006	9.74602	8.97169	8.73428	9.03831	9.31223	9.57411	10.0166	9.95509	9.37979	9.51656	9.87938	10.0405	9.54649	9.37382	9.78699
ATE1	7.9855	8.39089	8.54627	8.35353	8.12998	7.8265	8.24942	7.60013	8.21081	8.73865	8.43301	8.36303	8.30002	8.51604	8.65032	8.62366	7.8109	8.65961
ERP44	9.01597	9.02172	9.00815	8.76888	8.07231	8.40364	8.51417	8.85352	8.79414	9.18563	9.10334	8.91133	8.79669	9.1205	9.25624	8.91534	8.70885	9.00892
OR2B2	4.41424	4.13911	4.20389	4.2384	4.85173	5.05827	4.41099	4.58585	4.20265	4.21243	4.45252	4.3619	4.4516	4.12345	4.12646	4.22384	4.23649	3.93352
XPO1	9.03084	9.16527	9.46411	8.99947	7.66319	8.47362	8.40145	8.95981	9.01101	9.4356	9.50123	8.94651	9.09821	9.50206	9.74976	9.30659	8.43068	9.14957
TWSG1	7.6234	8.24187	8.39797	7.94876	7.9172	7.88213	8.29484	7.54044	8.51807	8.44097	8.91349	8.2252	8.31151	8.72722	8.4338	8.05301	7.41605	8.331
ACVR2A	8.14561	8.7289	8.40143	8.55092	7.29203	7.95746	8.13854	8.09058	8.26092	8.81484	8.75318	8.33355	8.37748	8.67946	9.01575	8.5015	7.87824	8.6876
DUSP11	8.02048	8.76075	8.90196	8.53596	7.54973	8.47275	8.83119	8.02099	8.66917	9.0725	9.23288	8.90435	8.83754	8.96257	8.89228	8.80585	7.86387	8.64619
THBS2	8.66426	9.37813	9.02568	9.05378	8.84286	8.50267	9.31299	8.35326	10.2691	8.91667	10.1217	9.02566	8.68749	9.33729	10.3961	8.93965	8.68441	9.75799
MEA1	7.84511	8.4939	8.5046	8.56433	8.45156	8.12897	8.04901	7.76553	8.63142	8.31577	8.5602	8.68648	8.7679	8.485	8.38502	8.56951	8.03804	8.50043
ESCO2	4.21494	3.84011	3.74771	3.79021	4.86585	4.53528	4.52585	3.88731	3.94855	3.6576	3.82248	3.64889	4.02593	3.68851	4.24485	3.96024	3.94841	3.67919
APPL1	8.60171	9.14666	9.33882	9.0709	8.3209	8.72757	9.18409	8.62642	9.05277	9.34815	9.43847	9.20216	9.19487	9.38328	9.52498	9.16307	8.42612	9.27441
OCEL1	7.8408	7.56783	7.60239	7.64975	7.68765	7.78619	7.68316	7.68797	7.43694	7.60465	7.24331	7.56058	7.72719	7.48413	7.31304	7.4367	7.69547	7.65334
PLCD3	7.69372	7.66807	7.64052	7.92245	8.12719	7.92597	7.8256	7.62971	7.76626	7.56401	7.80358	7.67688	7.48335	7.59143	7.46427	7.47964	7.64549	7.73782
CHUK	7.51176	7.93576	7.78416	7.62252	7.40144	7.12589	7.63477	7.18718	7.34282	7.98029	7.69259	7.71729	7.92034	8.04635	8.14754	7.94306	7.39839	7.82588
SPACA7	4.22228	4.25019	4.13534	4.37385	5.32516	4.8863	4.92949	4.80105	4.29605	4.22402	4.22672	4.58469	4.36744	4.33938	3.95316	4.32038	4.45562	4.31971
OSBPL8	8.20291	8.45128	8.64033	8.35887	7.05764	7.53516	7.86393	7.71401	8.14601	8.43635	8.38793	8.25752	8.09306	8.49541	8.64667	8.44723	8.04079	8.52966
AKR1D1	5.13457	4.75372	4.6331	4.5851	5.66545	5.59173	4.94108	5.22569	4.56518	4.8057	4.58719	4.77598	4.99471	4.74027	4.49839	4.88651	4.99599	4.80156
NDUFAF7	6.61413	7.35388	7.33877	7.19848	6.10391	6.79014	6.45417	6.50826	7.17811	7.55185	7.44973	7.10942	7.10724	7.5895	7.50507	6.89019	6.39356	7.10001
DAZL	6.25213	5.66954	5.49528	5.51755	6.53567	5.62145	6.08701	5.96659	5.44445	5.56735	5.22997	5.57563	5.31691	5.53028	5.41041	5.70213	6.3645	5.42708
HACD3	7.74423	8.57574	8.44898	8.3809	8.10316	8.20591	8.40487	7.68407	8.40006	8.7577	8.83319	8.24923	8.40624	8.72517	8.67366	8.6463	7.88751	8.40219
BPIFB1	6.80399	5.77793	5.89804	5.76372	6.21311	5.72491	6.38272	6.57076	5.64917	5.91734	5.56317	5.64862	5.78278	5.76284	5.78597	5.73877	6.53272	5.70468
[truncated: 20,182 more rows]
